# Supplementary material for: Integrative Analysis of Long- and Short-Read Transcriptomes Identify the Regulation of Terpenoids Biosynthesis Under Shading Cultivation in Oenanthe javanica
Source: Front Genet. 2022 Apr 7;13:813216. doi: 10.3389/fgene.2022.813216 (PMC9022222; doi:10.3389/fgene.2022.813216)
Supplement: Supplementary file 1 [file DataSheet6.xls]

## Sheet: Supplementary Table 2
#Gene_ID	SSR_nr	SSR_type	SSR	Size	SSR_Start	SSR_End		FPr1(5'-3')	Tm	Size	RPr1(5'-3')	Tm	Size	PSize	PStart	PEnd	FPr2(5'-3')	Tm	Size	RPr2(5'-3')	Tm	Size	PSize	PStart	PEnd	FPr3(5'-3')	Tm	Size	RPr3(5'-3')	Tm	Size	PSize	PStart	PEnd
F01.PB6	1	p2	(AC)12	24	4	27	--
F01.PB15	1	p2	(TA)8	16	676	691	CCCAGAGTAATTGCGGATGT	59.955	20	ACAGGAGGAGGAGTTGCCTT	60.252	20	223	501	723	ATTGCGGATGTGGAGAAGTC	60.081	20	ACAGGAGGAGGAGTTGCCTT	60.252	20	214	510	723	CCCAGAGTAATTGCGGATGT	59.955	20	GGAGGAGGAGTTGCCTTCAT	60.596	20	220	501	720
F01.PB22	1	p1	(A)10	10	837	846	TATTGGCCCGACTTCTTTTG	60.067	20	GCCAACTGGCCAACATTTAT	59.829	20	156	801	956	GGGGGTGAATACGTATGGTG	59.933	20	GCCAACTGGCCAACATTTAT	59.829	20	206	751	956	ATATCACGGGGGTGAATACG	59.528	20	GCCAACTGGCCAACATTTAT	59.829	20	213	744	956
F01.PB55	1	p3	(GAA)5	15	80	94	ATCATTCTCAGCAGCCACCT	59.834	20	TCCCTGCTTCATTGGAAAAC	60.051	20	248	46	293	ATCATTCTCAGCAGCCACCT	59.834	20	GTCACAGCCTCCCATGATCT	60.08	20	221	46	266	ATCATTCTCAGCAGCCACCT	59.834	20	AACCTTGCTTGTCACAGCCT	59.914	20	231	46	276
F01.PB56	1	p2	(GA)8	16	25	40	CTGCCGCTCTGATACATTCA	59.972	20	ATCGATGCTAATCGTCCCAG	60.059	20	142	2	143	CTGCCGCTCTGATACATTCA	59.972	20	GATGCTAATCGTCCCAGCAT	60.066	20	139	2	140	CTGCCGCTCTGATACATTCA	59.972	20	CCTTGCGTCCACTACCACTT	60.171	20	113	2	114
F01.PB61	1	p1	(A)11	11	819	829	CATGGAGGAAGAAGCTCTGG	59.943	20	GGCACACGGCTTAAAGATACA	60.145	21	195	690	884	TATTGGCCCGACTTCTTTTG	60.067	20	GGCACACGGCTTAAAGATACA	60.145	21	103	782	884	CATGGAGGAAGAAGCTCTGG	59.943	20	TGTTTTACTTAGGCACACGGC	60.18	21	206	690	895
F01.PB63	1	p2	(AG)6	12	43	54	--
F01.PB75	1	p3	(CCG)8	24	96	119	GGCCCAGAGAAAGTAGGGTT	59.576	20	CTTCTTCCTCCAGGCCTTCT	59.95	20	199	18	216	AAGGCCCAGAGAAAGTAGGG	59.707	20	CATGTTTGCGAAACTTTGGA	59.706	20	132	16	147	GGCCCAGAGAAAGTAGGGTT	59.576	20	CATGTTTGCGAAACTTTGGA	59.706	20	130	18	147
F01.PB89	1	p3	(CAG)11	33	100	132	TTACTGGTATGCTCATGGCG	59.712	20	TATTCATCAATCCCCCTCCA	60.088	20	204	4	207	ATGGCGCTCTCTCTCTCATC	59.667	20	TATTCATCAATCCCCCTCCA	60.088	20	190	18	207	CTCATGGCGCTCTCTCTCTC	60.395	20	TATTCATCAATCCCCCTCCA	60.088	20	193	15	207
F01.PB92	1	c	(AC)6atctctctctgtg(TC)7	39	18	56	--
F01.PB94	1	p2	(AG)8	16	72	87	GGGGTTTGGATCTACCCATT	59.881	20	AGCTTTCCGGTAACCCTCAT	59.962	20	269	12	280	AATGGGGTTTGGATCTACCC	59.881	20	AGCTTTCCGGTAACCCTCAT	59.962	20	272	9	280	GGGGTTTGGATCTACCCATT	59.881	20	CCCTCATCTTCAGGAACAGC	59.803	20	256	12	267
F01.PB98	1	p3	(GAT)5	15	686	700	TGCAACAACAACATGAAGCA	59.877	20	ACATGCCAGTCAAACCATCA	59.967	20	221	632	852	TAGGAAACTTGCAGGGGATG	60.066	20	AGGCGCTCCATCTCTACTCA	60.119	20	176	549	724	TTGTTGAGTCTCCTGCCCTT	59.844	20	ACATGCCAGTCAAACCATCA	59.967	20	272	581	852
F01.PB116	1	p2	(CT)8	16	22	37	--
F01.PB133	1	p3	(GAT)5	15	686	700	TAGGAAACTTGCAGGGGATG	60.066	20	AGGCGCTCCATCTCTACTCA	60.119	20	176	549	724	CTTTGTTGAGTCTCCTGCCC	59.844	20	AGGCGCTCCATCTCTACTCA	60.119	20	146	579	724	TTGTTGAGTCTCCTGCCCTT	59.844	20	AGGCGCTCCATCTCTACTCA	60.119	20	144	581	724
F01.PB134	1	p2	(AG)8	16	25	40	CTTGTTCGGCGTGTAACTGG	61.641	20	GCAGGTTGTCTTCCAAGCTC	59.997	20	177	0	176	GTTCGGCGTGTAACTGGAG	59.303	19	GCAGGTTGTCTTCCAAGCTC	59.997	20	174	3	176	TTGTTCGGCGTGTAACTGG	60.704	19	GCAGGTTGTCTTCCAAGCTC	59.997	20	176	1	176
F01.PB154	1	p2	(TC)6	12	30	41	GCAGCTCTCTGCACACAAAT	59.195	20	ACGTCACGGACAATTAAGGC	60	20	169	4	172	GCAGCTCTCTGCACACAAAT	59.195	20	AGTTCCTGTAAGAAGGCGCA	60.015	20	263	4	266	GCAGCTCTCTGCACACAAAT	59.195	20	CGTCACGGACAATTAAGGCT	60.132	20	168	4	171
F01.PB156	1	p1	(T)11	11	772	782	AACCTCCCATCGCACTTATG	59.955	20	GCCACAAAAACACAATGACTTC	59.522	22	193	747	939	GAAACCTCCCATCGCACTTA	60.074	20	GCCACAAAAACACAATGACTTC	59.522	22	195	745	939	GAAATCATGGAAACCTCCCA	59.727	20	GCCACAAAAACACAATGACTTC	59.522	22	204	736	939
F01.PB157	1	p1	(A)31	31	911	941	--
F01.PB164	1	p2	(AT)7	14	789	802	CATCGCCTCGATTGATGTTA	59.646	20	TGTATACAAATTAGAGGGAACCATAA	57.379	26	239	603	841	CAAACATCGCCTCGATTGAT	61.003	20	TGTATACAAATTAGAGGGAACCATAA	57.379	26	243	599	841	CGCCTCGATTGATGTTATGA	59.646	20	TGTATACAAATTAGAGGGAACCATAAT	57.703	27	236	606	841
F01.PB171	1	p3	(ATA)6	18	553	570	GAGTTGAAGCGTCCTTCTGG	59.989	20	TACGGATACTGGTTCGGAGC	60.096	20	260	359	618	CTAGTCCGTGAGCTTCGTCC	60.012	20	TACGGATACTGGTTCGGAGC	60.096	20	209	410	618	CCTAGTCCGTGAGCTTCGTC	60.012	20	TACGGATACTGGTTCGGAGC	60.096	20	210	409	618
F01.PB175	1	p3	(GGC)5	15	549	563	GATGAGAAGTCGATGCGTGA	59.95	20	CCTCCACCTTCTCTTCTCCC	60.186	20	245	404	648	CAACATCACCGTCAACGAAG	60.152	20	TCCACCTTCATTTCCACCTC	59.903	20	232	463	694	TGATGCGATTGAAGGAATGA	60.159	20	TCCACCTTCATTTCCACCTC	59.903	20	274	421	694
F01.PB182	1	p2	(AC)8	16	38	53	GCGGGTATATAGCAAGTAGCG	58.952	21	TCTCCGATCCACTCCATTTC	60.011	20	117	8	124	GCGGGTATATAGCAAGTAGCG	58.952	21	GATGTGACAATCATGCCGAG	60.08	20	195	8	202	GCGGGTATATAGCAAGTAGCG	58.952	21	ATGTGACAATCATGCCGAGA	60.08	20	194	8	201
F01.PB187	1	p4	(ATAC)5	20	1	20	--
F01.PB196	1	p2	(CT)11	22	88	109	CGTATATACACCCTCTCCCATCA	60.102	23	TCCCAAGCTCCTTGGTAGTG	60.246	20	206	37	242	CGTATATACACCCTCTCCCATCA	60.102	23	CCCAAGCTCCTTGGTAGTGA	60.246	20	205	37	241	CGTATATACACCCTCTCCCATCA	60.102	23	ACAGGCTGAAAGCTTCCTTG	59.615	20	161	37	197
F01.PB212	1	p2	(AC)10	20	28	47	TTCTCATTTTAACATCACAAGCC	58.311	23	ACCTGACCCTCTGCACAAAC	60.159	20	162	2	163	TTCTCATTTTAACATCACAAGCC	58.311	23	CCTCTGCACAAACCTCATCA	59.831	20	155	2	156	TTCTCATTTTAACATCACAAGCC	58.311	23	CTGACCCTCTGCACAAACCT	60.298	20	160	2	161
F01.PB220	1	p2	(TG)6	12	46	57	CAGGAACAGCATCTCTCTCTCA	59.745	22	AACACATCAGCAACTGCGTC	59.912	20	164	18	181	CAGGAACAGCATCTCTCTCTCA	59.745	22	CAACCGATCCAATCCAATTC	60.133	20	193	18	210	CAGGAACAGCATCTCTCTCTCA	59.745	22	AGATCGAGGAGTGTCTCCCA	59.792	20	120	18	137
F01.PB221	1	p2	(GA)6	12	6	17	--
F01.PB229	1	p3	(TAT)9	27	32	58	CAAAAAGTAGTCGCAGAGAACTCA	60.109	24	GCAATACCGGCAGTGAGAAT	60.103	20	263	0	262	CAAAAAGTAGTCGCAGAGAACTCA	60.109	24	TGATGTCACGCACAATCTCA	59.823	20	163	0	162	CAAAAAGTAGTCGCAGAGAACTCA	60.109	24	GATTTCTCGGATTCCCCAGT	60.272	20	104	0	103
F01.PB235	1	p1	(T)20	20	722	741	GTTCGATCACGGTCCAAAAT	59.797	20	TTTCTCGAGTCCGTGTGTGT	59.31	20	271	576	846	GTTCGATCACGGTCCAAAAT	59.797	20	TGTGTACTGAAGTGGGCACG	60.779	20	256	576	831	TGCATCCTTGGTCATGTCTC	59.637	20	TTTCTCGAGTCCGTGTGTGT	59.31	20	170	677	846
F01.PB240	1	p2	(AG)7	14	3	16	--
F01.PB253	1	p2	(CA)8	16	42	57	TGTGCACATGCAAACAACC	60.155	19	GTTTAGGTGATTGCGGTTCG	60.502	20	135	13	147	TGTGCACATGCAAACAACC	60.155	19	TTAGGTGATTGCGGTTCGTA	59.182	20	133	13	145	TTGTGCACATGCAAACAACC	61.588	20	GTTTAGGTGATTGCGGTTCG	60.502	20	136	12	147
F01.PB264	1	p1	(A)16	16	860	875	--
F01.PB265	1	p2	(TC)11	22	12	33	--
F01.PB266	1	p1	(T)14	14	104	117	TGGGGTTTTTGATTCTTGCT	59.546	20	TTACCCTTGGCATCCTTGAC	59.933	20	190	70	259	TGGGGTTTTTGATTCTTGCT	59.546	20	CATCATTACCCTTGGCATCC	60.155	20	195	70	264	TGGGGTTTTTGATTCTTGCT	59.546	20	CTTGGCATCCTTGACAGTGA	59.831	20	185	70	254
F01.PB276	1	p1	(C)14	14	72	85	GAACCCCATCTTTCACCTTG	59.381	20	GGCCTTTGGTTCCTCATGTA	59.933	20	272	22	293	TGAACCCCATCTTTCACCTT	59.381	20	GGCCTTTGGTTCCTCATGTA	59.933	20	273	21	293	AACCCCATCTTTCACCTTGA	59.381	20	GGCCTTTGGTTCCTCATGTA	59.933	20	271	23	293
F01.PB287	1	p2	(TC)7	14	29	42	ACTTCACCCAACACCCATTT	59.162	20	TCCATGTCAGCAAGTGAAGC	59.992	20	158	0	157	ACTTCACCCAACACCCATTT	59.162	20	CCTCCATGTCAGCAAGTGAA	59.831	20	160	0	159	ACTTCACCCAACACCCATTT	59.162	20	CAGCAAGTGAAGCAAGACCA	60.175	20	151	0	150
F01.PB296	1	p1	(A)22	22	981	1002	--
F01.PB299	1	p2	(AT)9	18	661	678	AATAATCAATGCTGGAGCGG	60.06	20	TATAAATGTGGGTAGCGGGC	59.816	20	100	638	737	AATAATCAATGCTGGAGCGG	60.06	20	CAAGTCTCGGGAGTTGCATT	60.255	20	119	638	756	ATCTGCCAATTGCAAGAAGG	60.214	20	TATAAATGTGGGTAGCGGGC	59.816	20	241	497	737
F01.PB315	1	p4	(ATAC)6	24	1	24	--
F01.PB325	1	c	(AC)18tgattggtctctctcactcactcactcactcttatctctctcccaaacaaactcctcacagccaca(TC)11	124	1	124	--
F01.PB329	1	p1	(T)13	13	29	41	CAACCTCCGTGGCTGAAG	60.393	18	TCACAACAGCTTTGCGATTC	59.995	20	238	5	242	CAACCTCCGTGGCTGAAG	60.393	18	AACAGCTTTGCGATTCCCTA	59.845	20	234	5	238	CAACCTCCGTGGCTGAAG	60.393	18	GGGCAACAGACTCCTCAAAC	59.703	20	127	5	131
F01.PB330	1	p2	(TC)6	12	65	76	TAATGCTACCCTGGCATCAG	58.747	20	GACATCACGCCTTTGGTTTT	59.978	20	114	24	137	TAATGCTACCCTGGCATCAG	58.747	20	TTTTTGGGTTGGAGAACAGC	60.088	20	245	24	268	TGCTACCCTGGCATCAGTATT	59.606	21	GACATCACGCCTTTGGTTTT	59.978	20	111	27	137
F01.PB333	1	p2	(AG)23	46	15	60	--
F01.PB336	1	p3	(GAC)7	21	312	332	GTGTTGCATACGTCTGGTGG	60.032	20	CTTCCTCTTCAGCACCAACC	59.844	20	211	221	431	GATGATCCCGAGAAAGGTGA	60.011	20	CTCTTCGGCATCCTCATCAT	60.181	20	261	116	376	GTGTTGCATACGTCTGGTGG	60.032	20	CTCTTCGGCATCCTCATCAT	60.181	20	156	221	376
F01.PB338	1	c	(AGG)5agcatggtgtgataacggatcatgaaggtttcaagaactctaatttttcagtttc(TGA)5	85	79	163	TGCAACCAAGAATATGGGGT	60.192	20	ACGGGGAGGAGGAGTTGTTA	60.872	20	257	34	290	TGCAACCAAGAATATGGGGT	60.192	20	CGGGGAGGAGGAGTTGTTAG	60.997	20	256	34	289	CTGCAACCAAGAATATGGGG	60.323	20	ACGGGGAGGAGGAGTTGTTA	60.872	20	258	33	290
F01.PB345	1	p2	(TC)10	20	18	37	--
F01.PB350	1	p3	(GGC)5	15	595	609	TGATGCGATTGAAGGAATGA	60.159	20	GCTCGAGTACCTCGAACCAC	59.874	20	265	419	683	AAGCTCAGTCTCGTGGAAGC	59.751	20	GCTCGAGTACCTCGAACCAC	59.874	20	206	478	683	AAGGTGGATATGGAGGAGGC	60.293	20	GCTCGAGTACCTCGAACCAC	59.874	20	155	529	683
F01.PB351	1	p1	(A)12	12	905	916	--
F01.PB355	1	p1	(A)22	22	955	976	--
F01.PB367	1	p2	(CT)8	16	50	65	TCTCTCTCGCAAACACACTCTC	59.792	22	GTGGGAGAAGGAGTGGGAAT	60.314	20	275	3	277	TCTCTCTCGCAAACACACTCTC	59.792	22	TGGGAGAAGGAGTGGGAATA	59.478	20	274	3	276	TCTCTCGCAAACACACTCTCTC	59.792	22	TGGGAGAAGGAGTGGGAATA	59.478	20	272	5	276
F01.PB391	1	p3	(AGG)5	15	48	62	TCGAAATAGGATAGCATGGAGAA	60.069	23	TCCAGCCATCCACATCATAA	59.883	20	269	18	286	TCGAAATAGGATAGCATGGAGAA	60.069	23	TTCCAGCCATCCACATCATA	59.883	20	270	18	287	TCGAAATAGGATAGCATGGAGAA	60.069	23	CCATCCACATCATAAAGCCC	60.155	20	264	18	281
F01.PB394	1	p3	(CAT)6	18	230	247	TGCCAAGCATTGTCACCTAA	60.257	20	CCTCAAACCCTAGCATTCCA	60.066	20	271	186	456	TGCCAAGCATTGTCACCTAA	60.257	20	AAACCCTAGCATTCCATCCC	60.152	20	267	186	452	TGCCAAGCATTGTCACCTAA	60.257	20	CCCGTTGTATTAGCTCCTCG	59.724	20	112	186	297
F01.PB405	1	c	(T)20ctctcggcacacccgatccagata(TC)7	58	10	67	--
F01.PB409	1	p2	(CT)7	14	3	16	--
F01.PB410	1	c	(GA)9tt(GA)7	34	44	77	AACCAACCCAGAACCAGAAT	58.35	20	TGCGTCGGTTGCATAGATAG	59.856	20	123	0	122	AACCAACCCAGAACCAGAAT	58.35	20	TTGCGTCGGTTGCATAGATA	60.237	20	124	0	123	AACCAACCCAGAACCAGAAT	58.35	20	GAAGAAAGAGGAGAAGGCCG	60.455	20	264	0	263
F01.PB417	1	p2	(TG)8	16	907	922	CATGTTCGAGTGCTTGCTGT	60.056	20	CACCGGTAATCTCGACAAGG	60.508	20	187	790	976	TAGCTCCTCAGCTTGCTTCC	59.859	20	CACCGGTAATCTCGACAAGG	60.508	20	271	706	976	GCTCCTCAGCTTGCTTCCTA	59.859	20	CACCGGTAATCTCGACAAGG	60.508	20	269	708	976
F01.PB438	1	p2	(GA)6	12	5	16	--
F01.PB448	1	p1	(T)10	10	233	242	GGTACTTTCGTTGCATCGGT	60	20	CCAGCACTACCCATAACCGT	59.875	20	259	160	418	GTTCTTGCAAAGAAGGCTGG	59.993	20	CCAGCACTACCCATAACCGT	59.875	20	277	142	418	GGTTCTTGCAAAGAAGGCTG	59.993	20	CCAGCACTACCCATAACCGT	59.875	20	278	141	418
F01.PB451	1	p2	(TC)7	14	36	49	CCCTCTCTCTTCAACAACTCG	59.072	21	GAGCTTGACGGTGACACGTA	59.905	20	239	11	249	CCCTCTCTCTTCAACAACTCG	59.072	21	ACGTAGGCCCTTCCAGTCTT	60.132	20	224	11	234	CCCTCTCTCTTCAACAACTCGT	59.916	22	GAGCTTGACGGTGACACGTA	59.905	20	239	11	249
F01.PB474	1	p2	(GA)9	18	24	41	CTGCCGCGCTGATACATT	60.948	18	GATGCTAATCGTCCCAGCAT	60.066	20	140	1	140	CTGCCGCGCTGATACATT	60.948	18	CCTTGCGTCCACTACCACTT	60.171	20	114	1	114	CTGCCGCGCTGATACATT	60.948	18	ACTTCATTTTCTGGCGAACG	60.249	20	238	1	238
F01.PB482	1	p1	(G)13	13	873	885	TCGTATGAGGCCGTACACTG	59.74	20	AATTTGGCCAGCAGCAAATA	60.588	20	209	759	967	TCGTATGAGGCCGTACACTG	59.74	20	ATAATTTGGCCAGCAGCAAA	60.588	20	211	759	969	CGAGTTGGTGGGAAAGCTAC	59.734	20	ATAATTTGGCCAGCAGCAAA	60.588	20	248	722	969
F01.PB499	1	p3	(GAT)9	27	343	369	GTGACCCAATGATTCCCATC	59.995	20	GGGCCATGAGTTCCAAGTTA	59.933	20	123	301	423	GACCCAATGATTCCCATCAC	59.995	20	GGGCCATGAGTTCCAAGTTA	59.933	20	121	303	423	CCTACACCCATCAACCTGCT	59.989	20	GGGCCATGAGTTCCAAGTTA	59.933	20	186	238	423
F01.PB504	1	p2	(TC)7	14	24	37	CCAACACCCATTTGCATTG	60.774	19	TCCATGTCAGCAAGTGAAGC	59.992	20	151	2	152	CCAACACCCATTTGCATTG	60.774	19	CCTCCATGTCAGCAAGTGAA	59.831	20	153	2	154	CCAACACCCATTTGCATTG	60.774	19	CAGCAAGTGAAGCAAGACCA	60.175	20	144	2	145
F01.PB508	1	p3	(AAG)5	15	348	362	ACAAACTTCACCGATCCAGC	60.119	20	CGCCTGGTAGTTTCTCCTTG	59.869	20	225	276	500	TGATCGCCACTGAGTTTGAG	59.984	20	TACGGACGTGTCCTCTTCCT	59.721	20	227	201	427	TGATCGCCACTGAGTTTGAG	59.984	20	TTCAGTCACCACTTCAACCG	59.72	20	248	201	448
F01.PB511	1	p3	(TAC)5	15	184	198	GGACAGAAGCATCAGGGAAC	59.661	20	TCTCACGAGTCTGCTCTCCA	59.846	20	166	106	271	AAATGGCGAGCTATGGAGAA	59.807	20	ACACCGACAGAGCAGCAGTA	59.648	20	280	77	356	AGGATATGGGGGACAGAAGC	60.293	20	ACACCGACAGAGCAGCAGTA	59.648	20	261	96	356
F01.PB512	1	p1	(T)11	11	893	903	CCTGCATTAAAGGAACTGGC	59.708	20	CAAACACTCTAAATAAGCAATGTTGAC	59.599	27	182	754	935	CCTGCATTAAAGGAACTGGC	59.708	20	CAATCAAACACTCTAAATAAGCAATG	58.463	26	186	754	939	TTAAGGCCATAATGCGGAGT	59.569	20	CAAACACTCTAAATAAGCAATGTTGAC	59.599	27	104	832	935
F01.PB520	1	p2	(CT)8	16	39	54	TGTCTGTCCACTCATAACCCA	58.995	21	AAGCGTTCTTGACCAGCAGT	60.058	20	263	13	275	GTGTCTGTCCACTCATAACCCA	59.891	22	AAGCGTTCTTGACCAGCAGT	60.058	20	264	12	275	TGTCTGTCCACTCATAACCCAC	59.891	22	AAGCGTTCTTGACCAGCAGT	60.058	20	263	13	275
F01.PB524	1	p2	(TC)11	22	31	52	GAAAAGCAAATCGATCCAGC	59.791	20	GCGTCTATCTCTGTTTCGCC	59.985	20	133	1	133	GAAAAGCAAATCGATCCAGC	59.791	20	GGCGTCTATCTCTGTTTCGC	59.985	20	134	1	134	GAAAAGCAAATCGATCCAGC	59.791	20	GCCGTAAAGATGAATCGGAA	60.038	20	116	1	116
F01.PB526	1	p1	(T)10	10	554	563	AAGAAGTTTGGTGGTCGTGG	60.005	20	TCCAAATCATCCAAAACACA	57.35	20	183	440	622	AAGAAGTTTGGTGGTCGTGG	60.005	20	CCAAATCATCCAAAACACATTC	59.182	22	182	440	621	AAGAAGTTTGGTGGTCGTGG	60.005	20	TCCAAATCATCCAAAACACATT	59.182	22	183	440	622
F01.PB527	1	p2	(TC)11	22	40	61	GGCGAGAGATAAGATAGGTGTAGAA	59.376	25	TAGGAGGGAAAAGGGGAGAA	60.004	20	186	0	185	GGCGAGAGATAAGATAGGTGTAGAA	59.376	25	TTAGGAGGGAAAAGGGGAGA	60.004	20	187	0	186	GGCGAGAGATAAGATAGGTGTAGAA	59.376	25	TCCCATCGCTTTAGCTTCAT	59.807	20	241	0	240
F01.PB531	1	p2	(TA)11	22	50	71	CACAATTCAAATCTACCACAATCA	58.922	24	ACCGGACGTGTGATTTCTTC	59.973	20	229	2	230	CACAATTCAAATCTACCACAATCA	58.922	24	GACCGGACGTGTGATTTCTT	59.973	20	230	2	231	CACAATTCAAATCTACCACAATCAA	60.154	25	ACCGGACGTGTGATTTCTTC	59.973	20	229	2	230
F01.PB539	1	p2	(GT)6	12	650	661	TACAAGGACTTGAAGCCCCA	60.626	20	GAAACATTGCGCTGCTTAAA	59.101	20	279	527	805	GGACTTGAAGCCCCATTACC	60.693	20	GAAACATTGCGCTGCTTAAA	59.101	20	274	532	805	TACAAGGACTTGAAGCCCCA	60.626	20	AGAAACATTGCGCTGCTTAAA	60.034	21	280	527	806
F01.PB550	1	p1	(C)15	15	775	789	GAATAAGCATGGTGGATCGG	60.296	20	AGCAAGGATCCGCGAACTAT	61.11	20	274	577	850	AATAAGCATGGTGGATCGGA	60.296	20	AGCAAGGATCCGCGAACTAT	61.11	20	273	578	850	GAATAAGCATGGTGGATCGG	60.296	20	GCAAGGATCCGCGAACTAT	60.192	19	273	577	849
F01.PB551	1	p1	(T)28	28	1	28	--
F01.PB565	1	p1	(T)10	10	129	138	GGGTCAGTCATTGGAGGAAG	59.505	20	TTGTGTACCTTGGTGGTGGA	59.848	20	273	30	302	GGGTCAGTCATTGGAGGAAG	59.505	20	TACCTTGGTGGTGGAGGTGT	60.275	20	268	30	297	GGGTCAGTCATTGGAGGAAG	59.505	20	GTACCTTGGTGGTGGAGGTG	60.275	20	269	30	298
F01.PB568	1	p2	(CA)10	20	94	113	ACACATCGAATCTCCTGCCT	59.685	20	GGCCCGATCTTTCCTATCAT	60.252	20	182	2	183	ACACATCGAATCTCCTGCCT	59.685	20	GACGGAGTAGTTGATTCGCC	59.7	20	146	2	147	ACACATCGAATCTCCTGCCT	59.685	20	GATCTTTCCTATCATCGGCG	59.628	20	177	2	178
F01.PB574	1	p2	(AT)9	18	894	911	--
F01.PB581	1	c	(A)76t(A)30	107	669	775	--
F01.PB589	1	p2	(AC)10	20	67	86	TTAACTAAACCCGCCTCGCT	61.092	20	TCCGCTGCCTAAAGTAGCAT	60.003	20	235	32	266	TTAACTAAACCCGCCTCGCT	61.092	20	CCGCTGCCTAAAGTAGCATC	60.003	20	234	32	265	TTAACTAAACCCGCCTCGCT	61.092	20	CAAGTTTCCGCTGCCTAAAG	60.011	20	241	32	272
F01.PB591	1	p2	(TA)8	16	53	68	GTCGTCGTCTTGTAGAGCCC	59.874	20	GACTCCGGCGTACTCATGTT	60.142	20	153	19	171	GTCGTCGTCTTGTAGAGCCC	59.874	20	ATCAGCTGCTATCCCTCCCT	60.198	20	265	19	283	GTCGTCGTCTTGTAGAGCCC	59.874	20	AGGCCTCTTCCTACGCCTAA	60.352	20	202	19	220
F01.PB600	1	p1	(T)10	10	850	859	CTGTTGCCAAACAGTCCCTT	60.149	20	CATCTTGAAAGCAACAAAACAAA	59.325	23	109	817	925	AAGCTGTTGCCAAACAGTCC	60.299	20	CATCTTGAAAGCAACAAAACAAA	59.325	23	112	814	925	CTGTTGCCAAACAGTCCCTT	60.149	20	CATCTTGAAAGCAACAAAACAA	58.007	22	109	817	925
F01.PB602	1	p2	(CT)6	12	56	67	TCAAATAACATATTCTCTCCCCTCTC	60.209	26	TTTCGAACAAAGCGATCTGA	59.542	20	223	25	247	TCAAATAACATATTCTCTCCCCTC	57.766	24	TTTCGAACAAAGCGATCTGA	59.542	20	223	25	247	TCAAATAACATATTCTCTCCCCTCT	58.662	25	TTTCGAACAAAGCGATCTGA	59.542	20	223	25	247
F01.PB605	1	p2	(TA)8	16	89	104	CCACAAATAAAGGCCGACTC	59.569	20	CACCAGAGAAGATGCGTTGA	59.984	20	251	54	304	CCACAAATAAAGGCCGACTC	59.569	20	TCAACACCAGAGAAGATGCG	59.984	20	255	54	308	GGATCCCAAACCCACAAATA	59.481	20	CACCAGAGAAGATGCGTTGA	59.984	20	262	43	304
F01.PB606	1	p2	(CT)8	16	455	470	TTCTCTCTCTCCCTCCCTCC	59.883	20	TCCAGTTGGGCTCTGAGACT	59.986	20	238	426	663	TTCTCTCTCTCCCTCCCTCC	59.883	20	TTGAACCTCTTCCAGTTGGG	60.081	20	248	426	673	TTCTCTCTCTCCCTCCCTCC	59.883	20	ACCTCTTCCAGTTGGGCTCT	60.252	20	244	426	669
F01.PB608	1	p1	(A)10	10	130	139	CATCAATCACAAGCCTCGAA	59.799	20	GGACGATTCCATTCCCTGTA	59.75	20	166	105	270	ATACTTGCATCCGCTCACCT	59.723	20	GGACGATTCCATTCCCTGTA	59.75	20	253	18	270	CATCAATCACAAGCCTCGAA	59.799	20	GGATCCATTTTGGCAGTGAG	60.461	20	253	105	357
F01.PB609	1	p2	(TA)6	12	33	44	GGAAAATATAACATACAAAAACACACC	58.334	27	TTTTCCAGCATTTTGAAGCC	60.188	20	248	3	250	GGAAAATATAACATACAAAAACACACC	58.334	27	TCCAGCATTTTGAAGCCCTA	60.712	20	245	3	247	GGAAAATATAACATACAAAAACACACC	58.334	27	CACCAGTCGCGACAACATTA	60.72	20	279	3	281
F01.PB615	1	p6	(TTCCAC)7	42	256	297	GTTATGGCCAGCACTTTGGT	60	20	AGTTCTGAGGGTGGTGATGG	59.962	20	209	116	324	GTTATGGCCAGCACTTTGGT	60	20	TGGAAATGGAGGGAGTTCTG	60.042	20	222	116	337	GTTATGGCCAGCACTTTGGT	60	20	ATGGAGGGAGTTCTGAGGGT	59.929	20	217	116	332
F01.PB619	1	p1	(T)10	10	761	770	CCCAACAGTTAACCGCATCT	59.993	20	CCACCCCACCAAATACAAAA	60.452	20	169	674	842	AACCACATCACCATCAAGCA	59.967	20	CCACCCCACCAAATACAAAA	60.452	20	210	633	842	CAACCACATCACCATCAAGC	59.967	20	CCACCCCACCAAATACAAAA	60.452	20	211	632	842
F01.PB622	1	p3	(CAG)9	27	202	228	TTTTAAAGAAAGGCCGGGAT	59.909	20	GCTTGTCCCATTTTTACGGA	59.938	20	118	137	254	AAAGAAAGGCCGGGATATGT	59.799	20	GCTTGTCCCATTTTTACGGA	59.938	20	114	141	254	TTTTAAAGAAAGGCCGGGAT	59.909	20	CTGCTGCTTGTCCCATTTTT	60.249	20	123	137	259
F01.PB622	2	p3	(GAA)5	15	587	601	GCAGGCAGCAGAAGCTTTAT	59.758	20	ACTCCAACAGCATGGCTTCT	59.874	20	220	449	668	GCAGGCAGCAGAAGCTTTAT	59.758	20	AACTCCAACAGCATGGCTTC	60.263	20	221	449	669	TGGACGTGGAAAGTTACGTG	59.609	20	ACTCCAACAGCATGGCTTCT	59.874	20	268	401	668
F01.PB633	1	p2	(TC)8	16	73	88	AACACAACCCCATAATCCCC	60.673	20	TGGGAGAGAATCCATTGAGG	60.003	20	168	50	217	AACACAACCCCATAATCCCC	60.673	20	GGGCTTTTGTCAGCATCATT	60.081	20	259	50	308	GAACACAACCCCATAATCCC	58.959	20	TGGGAGAGAATCCATTGAGG	60.003	20	169	49	217
F01.PB640	1	p1	(C)18	18	963	980	--
F01.PB642	1	p3	(AAG)6	18	100	117	CAATTCGCAACCCAGAAGTA	58.771	20	CAGGAGTCTTTCTCTTCCCG	59.011	20	184	4	187	CAATTCGCAACCCAGAAGTAG	59.755	21	CAGGAGTCTTTCTCTTCCCG	59.011	20	184	4	187	CAATTCGCAACCCAGAAGTA	58.771	20	AACTCATGGCGATGTATGGA	58.953	20	157	4	160
F01.PB645	1	p2	(TC)7	14	26	39	GCCGCTTCTATATCCTACGG	58.833	20	TTGATTTAGGGTTCCATCGC	59.901	20	269	0	268	GCCGCTTCTATATCCTACGG	58.833	20	CACCTCGATCCACCATTTTT	59.79	20	195	0	194	GCCGCTTCTATATCCTACGGT	59.627	21	TTGATTTAGGGTTCCATCGC	59.901	20	269	0	268
F01.PB645	2	p3	(TAA)5	15	506	520	AGCAGGAAGAGAAGAAGGGC	60.096	20	CTTCTTCTTCGACGAATCGC	60.096	20	177	368	544	GCCCCAAGTCGTTGTGTAAT	59.859	20	CTTCTTCTTCGACGAATCGC	60.096	20	212	333	544	GAACCACCAAAACCCCTCTT	60.204	20	CTTCTTCTTCGACGAATCGC	60.096	20	251	294	544
F01.PB646	1	p3	(TCA)5	15	228	242	TTGTCGTCGTCGTCATCTTC	59.837	20	CGGCAATGGCATTAAAAACT	59.964	20	225	203	427	TTGTCGTCGTCGTCATCTTC	59.837	20	CCCACCAGTTGGACAAATCT	59.82	20	157	203	359	TTGTCGTCGTCGTCATCTTC	59.837	20	CCTCCTTTATCGGATTTCCC	59.734	20	244	203	446
F01.PB649	1	p1	(T)11	11	869	879	--
F01.PB652	1	p3	(CCG)7	21	382	402	GTTGCTGCTGGAGAAAGGAG	60.134	20	TCAGCTAAGCCACCCTGATT	59.836	20	271	338	608	GTTGCTGCTGGAGAAAGGAG	60.134	20	CAGCTAAGCCACCCTGATTC	59.836	20	270	338	607	GTTGCTGCTGGAGAAAGGAG	60.134	20	TTAGCCTCAGCTAAGCCACC	59.615	20	277	338	614
F01.PB653	1	p1	(A)19	19	955	973	--
F01.PB657	1	c	(T)27a(T)126	154	1	154	--
F01.PB658	1	p2	(CT)9	18	96	113	CGGCAAAAACACACATTGAC	60.011	20	GGATGAAGCATAGGCGGATA	60.023	20	166	60	225	CGTCTCCACATCTTTGCTCA	59.984	20	GGATGAAGCATAGGCGGATA	60.023	20	195	31	225	CGGCAAAAACACACATTGAC	60.011	20	CGAACATATCATGCGTCCAC	59.955	20	126	60	185
F01.PB659	1	p1	(G)11	11	818	828	GCAATGGTGGTCATGTTGTT	59.271	20	GAGCAAACGGAGGCTTAAA	58.107	19	273	658	930	TAGCTACAGCTTGCACCAGG	59.245	20	GAGCAAACGGAGGCTTAAA	58.107	19	139	792	930	GCTACAGCTTGCACCAGGAG	61.136	20	GAGCAAACGGAGGCTTAAA	58.107	19	137	794	930
F01.PB661	1	p2	(AC)7	14	78	91	ATCACAAGGAGTGGCAGTGA	59.261	20	CATAAGCCGCTCCCATACAT	59.945	20	236	20	255	TCACAAGGAGTGGCAGTGAT	59.261	20	CATAAGCCGCTCCCATACAT	59.945	20	235	21	255	ATCACAAGGAGTGGCAGTGA	59.261	20	CTCTTGGCTGTCCCATAAGC	59.836	20	249	20	268
F01.PB664	1	p4	(ATTG)6	24	113	136	CGCCCAATTGATTGATAACC	60.153	20	GAACATCGCCCAATGCTAAT	59.929	20	127	46	172	CGCCCAATTGATTGATAACC	60.153	20	TGAAATATGAACATCGCCCA	59.891	20	135	46	180	CGCCCAATTGATTGATAACC	60.153	20	GAATCTTGCCAGGAACAAGC	59.82	20	193	46	238
F01.PB667	1	p1	(A)10	10	801	810	GGCAGCGTAGGCGTAGTAAT	59.411	20	GCGTTGTTCACTTGCATAGC	59.498	20	271	635	905	GCAGCGTAGGCGTAGTAATTG	59.945	21	GCGTTGTTCACTTGCATAGC	59.498	20	270	636	905	ATCTTGCGCTTAGCATCTCA	58.775	20	GCGTTGTTCACTTGCATAGC	59.498	20	176	730	905
F01.PB678	1	p2	(TC)9	18	38	55	TCTCGTTTGCTTACAACAAAATTC	59.72	24	AGCGCTGCAAGAAGTAGGAG	59.92	20	152	7	158	TCGTTTGCTTACAACAAAATTCTC	59.72	24	AGCGCTGCAAGAAGTAGGAG	59.92	20	150	9	158	TCTCGTTTGCTTACAACAAAATTC	59.72	24	TGCAGATCCTTGAGCTCCTT	60.096	20	124	7	130
F01.PB689	1	c	(TA)6tgc(GT)7	29	10	38	--
F01.PB703	1	p3	(TGG)5	15	247	261	AGAAGAGTGGTGGTGGCAAT	59.579	20	CTGCCTGTGAGAGTGGATCA	59.98	20	172	221	392	AGAAGAGTGGTGGTGGCAAT	59.579	20	CAACTGCCTGTGAGAGTGGA	60.022	20	175	221	395	TTTAAGGATCGGAGGATGGA	59.458	20	CTGCCTGTGAGAGTGGATCA	59.98	20	196	197	392
F01.PB708	1	p1	(A)10	10	247	256	TCCGATATTTGGCTTTGGAG	60.031	20	TCCCCTCTCTTTAGGCCACT	60.204	20	214	186	399	CCGATATTTGGCTTTGGAGA	60.031	20	TCCCCTCTCTTTAGGCCACT	60.204	20	213	187	399	GTCCGATATTTGGCTTTGGA	59.901	20	TCCCCTCTCTTTAGGCCACT	60.204	20	215	185	399
F01.PB721	1	p3	(CAT)5	15	39	53	AAAGTTGGGCATCTACTTTAACTC	57.266	24	ACCTTCAAGAGCACGACGTT	59.914	20	178	9	186	AAAGTTGGGCATCTACTTTAACTC	57.266	24	TGTTCATTACGGGCAAGACA	60.111	20	213	9	221	AAAGTTGGGCATCTACTTTAACTC	57.266	24	TGTTTGGCCTTGTTTGTTCA	60.127	20	121	9	129
F01.PB727	1	p2	(AC)6	12	1	12	--
F01.PB728	1	p2	(GA)9	18	10	27	--
F01.PB729	1	p3	(GAT)7	21	158	178	GTGATGATCTGCCAAAGCAA	59.805	20	GAAGCTCCCGGGTAAATCTC	60.039	20	200	89	288	TGATCTGCCAAAGCAATCAC	59.805	20	GAAGCTCCCGGGTAAATCTC	60.039	20	196	93	288	TGATCTGCCAAAGCAATCAC	59.805	20	CCTGCTGCAAGGAGTAAACC	59.875	20	255	93	347
F01.PB744	1	p2	(AT)9	18	55	72	GCTGCGAAGGAGAAGAAGAA	59.836	20	TTCGAGTAGTGATCCACCCC	59.927	20	212	5	216	GCTGCGAAGGAGAAGAAGAA	59.836	20	ATACGGGCGTGCTCAAATAG	60.117	20	136	5	140	GCTGCGAAGGAGAAGAAGAA	59.836	20	GCTTCAGCAGTAATACGGGC	59.873	20	148	5	152
F01.PB744	2	p2	(TA)6	12	794	805	GGAATTGTTTCATGGGTTGC	60.177	20	CCCCAAGCTGCGTACATTAT	59.982	20	230	634	863	ATGGCGAAATCAAATGTTCC	59.768	20	CCCCAAGCTGCGTACATTAT	59.982	20	209	655	863	CAAATGTTCCTGCAACTCCA	59.691	20	CCCCAAGCTGCGTACATTAT	59.982	20	199	665	863
F01.PB745	1	c	(T)10gtttgtgtgtgtgaga(G)10	36	768	803	GGGGCATATTTACACCAACAA	59.578	21	gcTAAAGGGATTTCCAACCC	59.777	20	234	638	871	CCAACAAACATATGCTGACCA	59.454	21	gcTAAAGGGATTTCCAACCC	59.777	20	220	652	871	AGGGGCATATTTACACCAACA	59.215	21	gcTAAAGGGATTTCCAACCC	59.777	20	235	637	871
F01.PB750	1	p2	(CT)6	12	87	98	TGAGGTGAATGAATGCCAAA	60.049	20	TTGCTTTGCTCTTGGGTTCT	59.993	20	123	13	135	TGAGGTGAATGAATGCCAAA	60.049	20	CTTGCTTTGCTCTTGGGTTC	59.993	20	124	13	136	TGAGGTGAATGAATGCCAAA	60.049	20	GAGCGATTGAATCCAAGGAA	60.155	20	163	13	175
F01.PB760	1	p2	(TC)6	12	46	57	CACATACACACATACTCTCTTCTCTCT	57.369	27	CCACTTGAGTTCCATTCCGT	59.966	20	275	2	276	CACATACACACATACTCTCTTCTCTCT	57.369	27	CTCTTTCCATCTTTGGCTCG	59.948	20	239	2	240	CACATACACACATACTCTCTTCTCTCT	57.369	27	GCCATCCACTTGAGTTCCAT	59.934	20	280	2	281
F01.PB762	1	p2	(CT)8	16	29	44	ACCCACTTGCTTTGCATCTC	60.263	20	AGCAAGTGAAGCCAGACCAT	59.874	20	164	3	166	ACCCACTTGCTTTGCATCTC	60.263	20	CAAGTGAAGCCAGACCATCA	59.831	20	162	3	164	CCCACTTGCTTTGCATCTCT	60.397	20	AGCAAGTGAAGCCAGACCAT	59.874	20	163	4	166
F01.PB768	1	c*	(AC)6tagtaaatcaaga(AC)7(CACT)6*	60	1	60	--
F01.PB774	1	p1	(A)18	18	916	933	CCATTTTCTTTGCGACATTG	59.157	20	cgaaTGTCAACTTGTGATATTATTGC	60.937	26	128	845	972	TTGCTCCATTTTCTTTGCG	59.938	19	cgaaTGTCAACTTGTGATATTATTGC	60.937	26	133	840	972	CCATTTTCTTTGCGACATTG	59.157	20	cgaaTGTCAACTTGTGATATTATTG	57.743	25	128	845	972
F01.PB778	1	p2	(TC)14	28	25	52	AAACACGTCTCCCCAGTTTG	60.005	20	CCAATTGCTATTTTCCGGTG	60.315	20	125	1	125	AAACACGTCTCCCCAGTTTG	60.005	20	TAGACCAATTAAAGGCGGGA	59.542	20	201	1	201	AAACACGTCTCCCCAGTTTG	60.005	20	ACCATCGTGATTAATTGCCG	60.721	20	103	1	103
F01.PB782	1	p2	(TG)8	16	89	104	TCATTTCTTCGTTTTCTTCGC	59.465	21	TGCATCAATTGCTCCCAATA	60.035	20	157	50	206	TCATTTCTTCGTTTTCTTCGC	59.465	21	ATCATCTCGGGGTAAGGAGG	60.285	20	138	50	187	TCATTTCTTCGTTTTCTTCGC	59.465	21	GTGGATTCGATGTGTCTCCC	60.335	20	213	50	262
F01.PB783	1	p1	(T)10	10	135	144	GGACATCATTTGCAGGACAA	59.502	20	AATCGTACTCGTCGAATGCC	60.103	20	275	28	302	GGACATCATTTGCAGGACAA	59.502	20	ATGCCATGTCGAATTTAGGG	59.784	20	260	28	287	TGCAGGACAAATCTCTGGAA	59.369	20	AATCGTACTCGTCGAATGCC	60.103	20	265	38	302
F01.PB796	1	p1	(A)10	10	759	768	CAGAGGTCTTCCAGTCCAGC	59.986	20	GGAATTTGCAGACCTCATACG	59.583	21	214	640	853	TTCCAGTCCAGCTGTCCTTT	59.844	20	GGAATTTGCAGACCTCATACG	59.583	21	206	648	853	GGTCTTCCAGTCCAGCTGTC	59.841	20	GGAATTTGCAGACCTCATACG	59.583	21	210	644	853
F01.PB799	1	c	(TC)8aaactagtccctgtgattattat(AC)11	61	32	92	--
F01.PB810	1	p1	(T)47	47	369	415	TTTGGAATTCGAGTTGGAGG	60.044	20	TAATACGGACGTAGGCCTGG	59.975	20	242	342	583	TGGAATTCGAGTTGGAGGTC	60.05	20	TAATACGGACGTAGGCCTGG	59.975	20	240	344	583	TTTGGAATTCGAGTTGGAGG	60.044	20	ATGCACTGCACTTGACGAAC	59.912	20	276	342	617
F01.PB817	1	p2	(AC)7	14	129	142	GCCCCCATCATCTGTCTTTA	59.894	20	CCCAAGGACCTCATCACAGT	59.962	20	238	45	282	GCCCCCATCATCTGTCTTTA	59.894	20	GCTCAGCCTCTGTTGGATTC	59.957	20	261	45	305	GCCCCCATCATCTGTCTTTA	59.894	20	TCTGTCCCAAGGACCTCATC	60.048	20	243	45	287
F01.PB822	1	p3	(TGA)5	15	302	316	GCCTGCTGAAGAGCAAATTC	60.103	20	CCATATCCCATCACATGCAA	60.159	20	100	247	346	ATAAATCTCGGCCTGCTGAA	59.807	20	CCATATCCCATCACATGCAA	60.159	20	110	237	346	CACAAGCCCGATCTTGAAGT	60.255	20	CCATATCCCATCACATGCAA	60.159	20	234	113	346
F01.PB827	1	c	(GA)7gc(GA)7	30	70	99	GCTGCCCACTCTGTTTTCTT	59.478	20	GGTGGGCAATAAGATGATGG	60.155	20	279	3	281	GCTGCCCACTCTGTTTTCTT	59.478	20	AAAGAGGTGGACCCACAATG	59.82	20	206	3	208	GCTGCCCACTCTGTTTTCTT	59.478	20	AACACCTTCCATGAAATGCC	59.797	20	229	3	231
F01.PB827	2	p1	(A)11	11	799	809	GCCCAAGCTCAATGAAATGT	60.081	20	ctgaaaacAGTATCAACGCAGA	58.108	22	162	673	834	AAAGGCTGGAAAGAGGGTGT	60.11	20	ctgaaaacAGTATCAACGCAGA	58.108	22	195	640	834	GCCCAAGCTCAATGAAATGT	60.081	20	tgaaaacAGTATCAACGCAGA	57.021	21	161	673	833
F01.PB831	1	p3	(AGC)11	33	197	229	AGCAGAAAGATGGTGATGGG	60.073	20	GCCGGAGCACAAGTAGTAGC	60.044	20	250	95	344	AGAAAGATGGTGATGGGCAG	60.073	20	GCCGGAGCACAAGTAGTAGC	60.044	20	247	98	344	AGCAGAAAGATGGTGATGGG	60.073	20	CTTAAACCAGCAGGTGGCTC	59.875	20	275	95	369
F01.PB841	1	p2	(CT)8	16	766	781	ACAGGGAGATGTCACTTCCG	60.112	20	ACAGAACCAACCGAAGGATG	59.966	20	188	640	827	ACAGGGAGATGTCACTTCCG	60.112	20	GAGCAATGAGTCGATGCAAA	59.955	20	225	640	864	ACAGGGAGATGTCACTTCCG	60.112	20	GAACCAACCGAAGGATGAAA	59.91	20	185	640	824
F01.PB843	1	p3	(AGC)5	15	209	223	TCAAACCCATCGATCAACAA	59.9	20	ACCGTTGATTCCTGCGTAAA	60.502	20	213	112	324	TTCAAACCCATCGATCAACA	59.9	20	ACCGTTGATTCCTGCGTAAA	60.502	20	214	111	324	TGATTCAAACCCATCGATCA	59.859	20	ACCGTTGATTCCTGCGTAAA	60.502	20	217	108	324
F01.PB845	1	p1	(A)11	11	863	873	AGCCTAGGAAGTGAGCCCAT	60.233	20	TCTGATGCCTACGAACTAACCA	59.769	22	244	668	911	AGCCTAGGAAGTGAGCCCAT	60.233	20	TGCCTACGAACTAACCATTCAA	59.647	22	239	668	906	AGCCTAGGAAGTGAGCCCAT	60.233	20	TGCTAATCTGATGCCTACGAA	58.546	21	250	668	917
F01.PB855	1	p2	(TC)9	18	46	63	TCTCGTTTGCTTACAACAAAATTC	59.72	24	AGCGCTGCAAGAAGTAGGAG	59.92	20	152	15	166	TCGTTTGCTTACAACAAAATTCTC	59.72	24	AGCGCTGCAAGAAGTAGGAG	59.92	20	150	17	166	TCTCGTTTGCTTACAACAAAATTC	59.72	24	TGCAGATCCTTGAGCTCCTT	60.096	20	124	15	138
F01.PB858	1	p2	(AC)17	34	94	127	CACATAGCGGGTGTTTATTTGA	59.89	22	GCCCCTCCATCTACACCATA	59.773	20	274	63	336	CACATAGCGGGTGTTTATTTGA	59.89	22	ATTCTTGCCAAGCAGAAAGC	59.597	20	246	63	308	CACATAGCGGGTGTTTATTTGA	59.89	22	CCAAGCAGAAAGCATGAAAA	59.037	20	239	63	301
F01.PB863	1	p3	(CAT)6	18	382	399	CCTCCAACTCTCACTCCACC	59.682	20	CATCATCGAATACCGATCCC	60.118	20	268	221	488	CCCTCCAACTCTCACTCCAC	59.682	20	CATCATCGAATACCGATCCC	60.118	20	269	220	488	CCTCCAACTCTCACTCCACC	59.682	20	ATCATCGAATACCGATCCCA	60.118	20	267	221	487
F01.PB868	1	p2	(TC)7	14	31	44	--
F01.PB878	1	c	(CT)16caatcaatctcttccag(TC)7	63	82	144	GAATCAACCAACCACCCAAC	60.073	20	GGCCATGACCTATATCCCCT	60.003	20	149	41	189	GAATCAACCAACCACCCAAC	60.073	20	AGGCCATGACCTATATCCCC	60.003	20	150	41	190	GAATCAACCAACCACCCAAC	60.073	20	GACCTATATCCCCTCCCTCG	59.744	20	143	41	183
F01.PB886	1	p3	(ATT)6	18	147	164	GCTGACACAGGTACGATTGG	59.165	20	CCCATTGGAGATGCTCTAACA	60.081	21	241	6	246	GCTGACACAGGTACGATTGG	59.165	20	ACAGACTTGGCACCCCTCTT	61.081	20	268	6	273	GCTGACACAGGTACGATTGG	59.165	20	ACTTGGCACCCCTCTTGAC	60.104	19	264	6	269
F01.PB889	1	p2	(AG)8	16	66	81	CAGAAGGCTGCTCCACTGTA	59.187	20	TGAGTGGAAAGAAACCACCC	59.943	20	269	1	269	CAGAAGGCTGCTCCACTGTA	59.187	20	TGCAGTGCCAAACCATTAAA	60.111	20	218	1	218	CAGAAGGCTGCTCCACTGTA	59.187	20	CAGGAATAGTGCAGTGCCAA	59.864	20	227	1	227
F01.PB893	1	p2	(CA)10	20	48	67	AGTCGCAGTCTTCTTGTCCC	59.455	20	GTGGGAAGCCATTTGTGACT	59.973	20	150	19	168	AGTCGCAGTCTTCTTGTCCC	59.455	20	AGTGGGAAGCCATTTGTGAC	59.973	20	151	19	169	AGTCGCAGTCTTCTTGTCCC	59.455	20	CAGGGCGTTCAATGATTTTT	59.938	20	186	19	204
F01.PB897	1	p2	(AG)11	22	31	52	TCTGTTTGTTCTCTTCTGGAGTG	58.637	23	TTTTGTCGGAATTGTCCTCC	59.91	20	169	3	171	TCTGTTTGTTCTCTTCTGGAGTG	58.637	23	CGATATCAGCAGGATCGTCA	59.781	20	263	3	265	TCTGTTTGTTCTCTTCTGGAGTG	58.637	23	ATTTGAAGCATTCTCCGCAC	60.221	20	149	3	151
F01.PB900	1	p2	(GT)8	16	596	611	GCAGGAACTGTTTTTCCCTC	58.766	20	AAACACGGCCTTCAATGTTC	59.978	20	169	559	727	GCAGGAACTGTTTTTCCCTCT	59.743	21	AAACACGGCCTTCAATGTTC	59.978	20	169	559	727	AGCAGGAACTGTTTTTCCCTC	59.743	21	AAACACGGCCTTCAATGTTC	59.978	20	170	558	727
F01.PB904	1	p2	(TC)9	18	42	59	TGAGCAGAAAAGCCATTTTAATAC	58.921	24	GCGCTTCAGATCCCATTTTA	60.175	20	145	1	145	GAGCAGAAAAGCCATTTTAATACA	58.921	24	GCGCTTCAGATCCCATTTTA	60.175	20	144	2	145	TGAGCAGAAAAGCCATTTTAATAC	58.921	24	ATGGATTGTCACCCTCCTTG	59.779	20	165	1	165
F01.PB910	1	p3	(GGT)5	15	262	276	ATTCATTTCAAGCACACCCC	59.797	20	TCCTCCCATCATCACTCACA	60.046	20	137	164	300	CCTACCCACCTTCCCAACTT	60.218	20	TCCTCCCATCATCACTCACA	60.046	20	228	73	300	ATTCATTTCAAGCACACCCC	59.797	20	GAATCCAGTTCCTCCCATCA	59.862	20	146	164	309
F01.PB911	1	p2	(GT)8	16	1	16	--
F01.PB914	1	p3	(CTC)5	15	237	251	TTGGCGCAAGAATACAGTTG	59.872	20	CTTCTCGGGCTTTACGTGTC	59.875	20	251	27	277	TCAATGTCCCCATGACAAAA	59.75	20	CTTCTCGGGCTTTACGTGTC	59.875	20	135	143	277	TCAATGTCCCCATGACAAAA	59.75	20	GGCTTTTTCTGAAATGGCTG	59.823	20	178	143	320
F01.PB919	1	p1	(T)13	13	703	715	GAGTGCAAGAAAGGCCAAAG	59.993	20	ACCATTTCAGAGGCTACCGA	59.694	20	275	469	743	AGAGTGCAAGAAAGGCCAAA	59.993	20	ACCATTTCAGAGGCTACCGA	59.694	20	276	468	743	AAGAGTGCAAGAAAGGCCAA	59.993	20	ACCATTTCAGAGGCTACCGA	59.694	20	277	467	743
F01.PB921	1	p2	(CT)12	24	27	50	--
F01.PB925	1	c	(T)11gtttggattattagctttggatgtttcagaagactttgcattatctttttcttgttgctcac(T)10	83	700	782	AGAACCGGGGTTGAAGAGAT	59.935	20	CCAATGCAGGTGGGTTTTTA	60.722	20	268	569	836	TAGAACCGGGGTTGAAGAGA	59.665	20	CCAATGCAGGTGGGTTTTTA	60.722	20	269	568	836	AGAACCGGGGTTGAAGAGAT	59.935	20	TGCAGGTGGGTTTTTAGAATG	59.982	21	264	569	832
F01.PB930	1	p3	(TCC)5	15	158	172	TCTCTCCCTCCACCTCTTCC	60.727	20	AAGGGTGATGAGGTGATTGC	59.934	20	184	24	207	CAACCAAAACCACTAGGCCA	60.913	20	TTTGGTCCGTTTCTTCTGCT	59.853	20	271	131	401	CCAAAACCACTAGGCCATCT	59.052	20	TTTGGTCCGTTTCTTCTGCT	59.853	20	268	134	401
F01.PB931	1	c	(TC)6ttctctctgcacatacatat(AC)6	44	167	210	TCTCTCGCGATCCTCTTCTC	59.786	20	CCAAATTAGCCGTAAAAGTAGCA	59.719	23	196	101	296	TCTCTCTCGCGATCCTCTTC	59.786	20	CCAAATTAGCCGTAAAAGTAGCA	59.719	23	198	99	296	TCGCGATCCTCTTCTCTTTC	59.653	20	CCAAATTAGCCGTAAAAGTAGCA	59.719	23	192	105	296
F01.PB937	1	p6	(CGGCGA)5	30	71	100	CTTGCTCAGACTTGCCCAAC	60.975	20	ATCTTTGCCTGGAGATCCCT	60.037	20	268	3	270	TGCTCAGACTTGCCCAACTT	60.975	20	ATCTTTGCCTGGAGATCCCT	60.037	20	266	5	270	TGCTCAGACTTGCCCAACTT	60.975	20	CCTGGAGATCCCTTTGTTGA	60.042	20	259	5	263
F01.PB939	1	p2	(AG)6	12	23	34	ACAGCCAATCTTCAAAGCAG	58.104	20	TGCAAAAGTTGCAAGGAATG	59.849	20	159	0	158	ACAGCCAATCTTCAAAGCAG	58.104	20	GTGCAGCTCGACATGGATAA	59.83	20	106	0	105	ACAGCCAATCTTCAAAGCAG	58.104	20	GGAACACTTACCGCGAGAAC	59.74	20	184	0	183
F01.PB959	1	p1	(T)12	12	624	635	GAATTCCCATCGTCATCTGC	60.435	20	AATTCCACACCCACCCAATA	59.91	20	238	579	816	TGATGGAGTGTTCTGCGTTT	59.293	20	CTTCCAAAGCAAGCTGATCC	59.955	20	110	549	658	TGATGGAGTGTTCTGCGTTT	59.293	20	AATTCCACACCCACCCAATA	59.91	20	268	549	816
F01.PB963	1	p2	(TC)6	12	104	115	AAACGCCAAAACACCAAAAG	60.011	20	ATGAACGATTCCTGACCCAT	59.218	20	122	45	166	AAACGCCAAAACACCAAAAG	60.011	20	TGAACGATTCCTGACCCATC	60.871	20	121	45	165	AAACGCCAAAACACCAAAAG	60.011	20	CGATTCCTGACCCATCTTCT	59.09	20	117	45	161
F01.PB967	1	c	(GAT)5gtataaatgagaacaagaaggagtttatgaatgagatgatg(AT)7	70	835	904	--
F01.PB980	1	p2	(GA)6	12	22	33	--
F01.PB988	1	p2	(TC)9	18	45	62	CGCACTCACCAAACATTCAC	60.16	20	TAGCTACAGGGGCAGGAGTG	60.41	20	210	10	219	CGCACTCACCAAACATTCAC	60.16	20	GAGTAGCTACAGGGGCAGGA	59.454	20	213	10	222	CGCACTCACCAAACATTCAC	60.16	20	GAGGAGTAGCTACAGGGGCA	59.454	20	216	10	225
F01.PB998	1	p2	(TA)6	12	695	706	GGGAAGAGAAGCAGAAGCCT	60.096	20	GCCATGACTTCTAAGCTGGG	59.836	20	221	520	740	GTGGTTGATTGGGGAAGAGA	59.903	20	GCCATGACTTCTAAGCTGGG	59.836	20	232	509	740	CAACTCCCATCTCCAATGGT	59.779	20	GCCATGACTTCTAAGCTGGG	59.836	20	200	541	740
F01.PB1004	1	p1	(C)11	11	705	715	GGCTGCTTGATCTTTGTGGT	60.263	20	AGAAGCAAGCAATGCCAGTT	60.022	20	257	578	834	GGTGGCTGCTTGATCTTTGT	60.263	20	AGAAGCAAGCAATGCCAGTT	60.022	20	260	575	834	ACATCAAAGAAGGTGGCTGC	60.263	20	AGAAGCAAGCAATGCCAGTT	60.022	20	271	564	834
F01.PB1008	1	p1	(T)11	11	632	642	CTGGAAACGGAATGTCTGGT	59.966	20	TGGACAAATCCCATCAACAA	59.75	20	243	456	698	CTGGAAACGGAATGTCTGGT	59.966	20	TTGGACAAATCCCATCAACA	59.75	20	244	456	699	TCCACCATTTCCATTCTTCC	59.727	20	TTGGACAAATCCCATCAACA	59.75	20	273	427	699
F01.PB1015	1	p2	(TC)7	14	4	17	--
F01.PB1027	1	p2	(AT)6	12	836	847	--
F01.PB1036	1	p2	(TA)6	12	798	809	--
F01.PB1045	1	p2	(TC)13	26	27	52	--
F01.PB1049	1	p1	(G)44	44	490	533	AGACTGGGACAAATGGGTTG	59.82	20	GGGTTTTGTTGCCTCTTGAA	60.088	20	238	377	614	ATGATGATCCTGCTCCTGCT	59.792	20	GGGTTTTGTTGCCTCTTGAA	60.088	20	212	403	614	ATGATCCTGCTCCTGCTGAT	59.792	20	GGGTTTTGTTGCCTCTTGAA	60.088	20	209	406	614
F01.PB1055	1	p2	(TC)6	12	803	814	GGGTTGAGGTTGTTGCATCT	59.973	20	TCAGGAATACGGCTAAAAGAAAA	59.322	23	129	732	860	GGGTGAGAAAGAAGGGAAGG	60.045	20	TCAGGAATACGGCTAAAAGAAAA	59.322	23	249	612	860	CCAATTTTGGGTTGAGGTTG	60.198	20	TCAGGAATACGGCTAAAAGAAAA	59.322	23	137	724	860
F01.PB1058	1	p2	(TA)6	12	798	809	TCACTTGATTCGCATTGCTC	59.955	20	AAAGAGCCAAAACCGAAACC	60.463	20	184	668	851	GCCAATTTGGAAAAGTCGAA	60.053	20	AAAGAGCCAAAACCGAAACC	60.463	20	220	632	851	TGCAGAAGGGAGGAAGAAAA	59.926	20	AAAGAGCCAAAACCGAAACC	60.463	20	266	586	851
F01.PB1066	1	p2	(TC)8	16	27	42	CGACAGATATCCCTTCTCATCC	59.925	22	TCTGAACTAGGCCATCCAGG	60.21	20	206	1	206	CGACAGATATCCCTTCTCATCC	59.925	22	TCGTCTGAACTAGGCCATCC	60.218	20	209	1	209	CGACAGATATCCCTTCTCATCC	59.925	22	GAACTAGGCCATCCAGGCTC	61.126	20	203	1	203
F01.PB1069	1	p1	(C)32	32	22	53	--
F01.PB1069	2	p3	(TAT)5	15	819	833	AGATTGATGCTGCAAAGCCT	59.985	20	CAGAAGAGGCAGAGTAACCTCC	59.525	22	218	696	913	TGCTAAGGGAAAAGTTCGGA	59.817	20	CAGAAGAGGCAGAGTAACCTCC	59.525	22	238	676	913	AGATTGATGCTGCAAAGCCT	59.985	20	TGGAACATACACAGAAGAGGCA	60.689	22	229	696	924
F01.PB1083	1	p2	(AC)10	20	60	79	TTGCTCATCCATCTTGCTTG	59.948	20	GAAGGTGGATGCAAAGTGGT	59.973	20	246	14	259	TTGCTCATCCATCTTGCTTG	59.948	20	GCAACATGATAGCCAGGGTT	59.962	20	213	14	226	TTGCTCATCCATCTTGCTTG	59.948	20	TGCAAAGTGGTGGTGAGAAG	59.873	20	237	14	250
F01.PB1087	1	c	(GGA)5ggctaccacaac(GGA)5ggctaccacaac(GGA)5ggctaccacaac(GGA)5	96	285	380	AGACTGAGGGCTACGGAGGT	60.274	20	TCCATGATAGCAGCCTCCTC	60.326	20	272	153	424	CAAAGACTGAGGGCTACGGA	60.388	20	TCCATGATAGCAGCCTCCTC	60.326	20	275	150	424	ACAAAGACTGAGGGCTACGG	59.353	20	TCCATGATAGCAGCCTCCTC	60.326	20	276	149	424
F01.PB1092	1	p2	(TA)7	14	853	866	CCGAATCCGATGCTACAAAT	59.923	20	GGGCTCCTGTACGTATGTATGC	60.769	22	131	773	903	TCACCCCTTTCTTTTGGATG	59.903	20	GGGCTCCTGTACGTATGTATGC	60.769	22	196	708	903	TTCTTTTGGATGTTGCGATG	59.664	20	GGGCTCCTGTACGTATGTATGC	60.769	22	188	716	903
F01.PB1095	1	p2	(AT)13	26	76	101	CGTTCATGTGACGAGTAGCC	59.318	20	TGCAAAGCAGTTTTGTGGTC	59.888	20	193	5	197	CGTTCATGTGACGAGTAGCC	59.318	20	GGCATCACTGCTCTTTAGGG	59.836	20	277	5	281	CGTTCATGTGACGAGTAGCC	59.318	20	TGCTCTTTAGGGATTGCAGC	60.49	20	269	5	273
F01.PB1100	1	p2	(GA)17	34	36	69	TCACAATCACAAGTTCACACACA	60.104	23	GAGATGATGAAACAGGCGGT	60.081	20	157	8	164	TCACAATCACAAGTTCACACACA	60.104	23	AGAGATGATGAAACAGGCGG	60.218	20	158	8	165	TCACAATCACAAGTTCACACACA	60.104	23	GAGGTTGAGATTGAGGGTCG	59.655	20	226	8	233
F01.PB1102	1	p3	(GAT)5	15	35	49	GAGATTTGGAGGGAGAGGTG	58.664	20	GTTGCTTTCAAAATCCCCAA	59.916	20	261	0	260	AGATTTGGAGGGAGAGGTGA	58.664	20	GTTGCTTTCAAAATCCCCAA	59.916	20	260	1	260	GAGATTTGGAGGGAGAGGTG	58.664	20	CCCTTCCGCTAACGTATTCA	60.089	20	139	0	138
F01.PB1104	1	p2	(AC)10	20	48	67	TTGAACCTCCAACACTTCCC	59.943	20	CCAGAAGGTGTTGCCTGATT	60.111	20	123	17	139	TTGAACCTCCAACACTTCCC	59.943	20	TTGCGTGTCTGATTGGTTGT	60.16	20	178	17	194	TTGAACCTCCAACACTTCCC	59.943	20	AGAGATGTTGAGGGAGGGCT	60.216	20	197	17	213
F01.PB1104	2	p3	(GGA)5	15	511	525	AAGAAGATGGCAGCAGGAAA	59.955	20	TCGTCGACTTGTCCTCCTCT	59.986	20	108	464	571	GATGGCAGCAGGAAAAGAAG	59.955	20	TGTCATTCTCCCAAACTCCC	59.903	20	163	469	631	AGATGGCAGCAGGAAAAGAA	59.955	20	TGTCATTCTCCCAAACTCCC	59.903	20	164	468	631
F01.PB1109	1	c	(CT)7ccctctctcc(CT)10	44	24	67	--
F01.PB1109	2	p2	(AC)6	12	194	205	GTCTGGCTCGAGGACTCTTG	60.135	20	GCCTGGTCCGACAACTCTTA	60.255	20	177	112	288	TTGTCTGGCTCGAGGACTCT	60.135	20	GCCTGGTCCGACAACTCTTA	60.255	20	179	110	288	TGTCTGGCTCGAGGACTCTT	60.135	20	GCCTGGTCCGACAACTCTTA	60.255	20	178	111	288
F01.PB1109	3	p3	(CTT)5	15	427	441	TCACCACTTGTTCATCATCCA	59.951	21	CAAAGCACACAGACAAGGTCA	59.93	21	278	331	608	TCACCACTTGTTCATCATCCA	59.951	21	TCATGACACCAATCTGCAAAC	59.562	21	247	331	577	TCACCACTTGTTCATCATCCA	59.951	21	TTCATCATGACACCAATCTGC	59.517	21	251	331	581
F01.PB1114	1	p2	(AC)9	18	8	25	--
F01.PB1120	1	p2	(AC)8	16	4	19	--
F01.PB1131	1	c	(CT)18cactttctctctttctgtgtctcactctctctcaa(TC)8	87	105	191	CCCACCATACCCTCAACTCA	60.769	20	TGGATCCACCTGAGCCTAAC	60.073	20	205	12	216	CCCACCATACCCTCAACTCA	60.769	20	TCAAGCTCCTCCAGCAATCT	60.096	20	248	12	259	CCCACCATACCCTCAACTCA	60.769	20	AGCTCCTCCAGCAATCTGAA	60.096	20	245	12	256
F01.PB1133	1	c	(G)13ttgtgtattgatcaccatgtgaagttgaatatgaatt(TTA)7	71	836	906	--
F01.PB1140	1	p2	(TA)9	18	88	105	TTGTTGCCAAATCGAACGTA	60.111	20	CATGGTTTCTAGGGCTCCAA	60.066	20	124	50	173	CGAACGTAGCCGATCTGATT	60.235	20	CATGGTTTCTAGGGCTCCAA	60.066	20	112	62	173	TGTTGCCAAATCGAACGTAG	59.729	20	CATGGTTTCTAGGGCTCCAA	60.066	20	123	51	173
F01.PB1155	1	p2	(CT)8	16	54	69	CCAGCTTCCAGGTCTCTGTC	59.986	20	CTCGATGGATGATGACGATG	60.031	20	127	24	150	CCAGCTTCCAGGTCTCTGTC	59.986	20	GATGGATGATGACGATGACG	59.882	20	124	24	147	CCAGCTTCCAGGTCTCTGTC	59.986	20	AAGCCACGTTGACTTTGAGG	60.291	20	252	24	275
F01.PB1161	1	c	(TTG)5tgtatctttagagtttagataactcggatataccaagataaatcaggctaatatgta(T)11	83	907	989	--
F01.PB1171	1	p4	(ATTT)7	28	71	98	CGAACTACAAATCCAACAACTCT	57.504	23	CTGCGGGAGTTTTTCTCTTG	59.986	20	168	21	188	ACGAACTACAAATCCAACAACTCT	58.332	24	CTGCGGGAGTTTTTCTCTTG	59.986	20	169	20	188	CGAACTACAAATCCAACAACTCT	57.504	23	CAAACCCTGTCGCTCTCTTT	59.473	20	239	21	259
F01.PB1183	1	p3	(TGA)5	15	594	608	CCAGTAAGCTTGCACATGGA	59.864	20	AAGGACCATCAGCCTCTTCA	59.803	20	279	436	714	CATGGAAGAAATCACTCGCA	59.799	20	AAGGACCATCAGCCTCTTCA	59.803	20	265	450	714	GCATTCGAGAAAATCTTCGG	59.784	20	AAGGACCATCAGCCTCTTCA	59.803	20	182	533	714
F01.PB1188	1	p2	(GA)8	16	36	51	CCACAAAAACAAATCACACCA	59.327	21	CCCTGAACCCAGTACCTTCA	59.959	20	101	4	104	CCACAAAAACAAATCACACCA	59.327	21	TCCAGCACCCATGTTATCAA	59.924	20	218	4	221	CCACAAAAACAAATCACACCA	59.327	21	GATTAGTCGTTCCAGCACCC	59.556	20	228	4	231
F01.PB1197	1	p2	(CG)8	16	369	384	TTAAACGACGAAAAACGGCT	59.758	20	TTGGCTCATTCGTCATACCA	60.073	20	147	329	475	AAACGACGAAAAACGGCTAA	59.758	20	TTGGCTCATTCGTCATACCA	60.073	20	145	331	475	CGACGAAAAACGGCTAATTC	59.72	20	TTGGCTCATTCGTCATACCA	60.073	20	142	334	475
F01.PB1197	2	p2	(CG)12	24	663	686	AATTAGCGACGGAAACGATG	60.096	20	ATTCGTCATACAACTGGCCC	59.82	20	196	584	779	AATTAGCGACGGAAACGATG	60.096	20	CGTTTGGCTCATTCGTCATA	59.688	20	206	584	789	AAACGACGAAAAACGGCTAA	59.758	20	ATTCGTCATACAACTGGCCC	59.82	20	153	627	779
F01.PB1198	1	p3	(TCA)5	15	119	133	AAAAATGGCTGCTGCTTGTT	59.889	20	AAGGGCCAGAGGAAGAGAAG	59.95	20	206	24	229	AAACAAAAATGGCTGCTGCT	59.889	20	AAGGGCCAGAGGAAGAGAAG	59.95	20	210	20	229	AAAAATGGCTGCTGCTTGTT	59.889	20	GGCCAGAGGAAGAGAAGGTT	59.817	20	203	24	226
F01.PB1201	1	p1	(A)16	16	41	56	ATCAATGGCCACCTGTGAAC	60.79	20	CAATCCCAGGTGCATTTTCT	59.933	20	217	10	226	ATCAATGGCCACCTGTGAAC	60.79	20	ACAATCCCAGGTGCATTTTC	59.797	20	218	10	227	ATCAATGGCCACCTGTGAAC	60.79	20	CGCGGTGAATCTCAACTTTT	60.249	20	163	10	172
F01.PB1210	1	p2	(AC)15	30	72	101	TGCCCAAGAATCTAGCCAGT	59.836	20	TCACCTCTGTATCCAGCCATC	60.088	21	138	4	141	TGCCCAAGAATCTAGCCAGT	59.836	20	TCATCACCTCTGTATCCAGCC	60.088	21	141	4	144	AGCCAGTCTGCAAAACAACA	59.49	20	TCACCTCTGTATCCAGCCATC	60.088	21	125	17	141
F01.PB1211	1	p1	(A)10	10	756	765	GTACATCGGGCGCTGTTATT	59.988	20	GGCCATCTGTGCTCGTATTT	60.103	20	117	722	838	AGAGGAACGAGGTGGAGGTT	60.111	20	GGCCATCTGTGCTCGTATTT	60.103	20	198	641	838	ACGAGGTTTGCAGGCTATGT	59.763	20	GGCCATCTGTGCTCGTATTT	60.103	20	135	704	838
F01.PB1219	1	p1	(T)10	10	14	23	--
F01.PB1222	1	p2	(AT)6	12	199	210	CATCATTAGCCGCAAACAAA	59.702	20	TGAGGTTGGTCTTAGGGGATT	59.813	21	263	54	316	CATTAGCCGCAAACAAATCA	59.702	20	TGAGGTTGGTCTTAGGGGATT	59.813	21	260	57	316	CATTAGCCGCAAACAAATCA	59.702	20	GATGAGGTTGGTCTTAGGGGA	60.313	21	262	57	318
F01.PB1224	1	c	(AC)7(A)10	24	35	58	--
F01.PB1224	2	p2	(TA)7	14	868	881	--
F01.PB1225	1	p2	(CA)9	18	96	113	ACACATCGAATCTCCTGCCT	59.685	20	GGCCCGATCTTTCCTATCAT	60.252	20	180	4	183	ACACATCGAATCTCCTGCCT	59.685	20	GACGGAGTAGTTGATTCGCC	59.7	20	144	4	147	ACACATCGAATCTCCTGCCT	59.685	20	GATCTTTCCTATCATCGGCG	59.628	20	175	4	178
F01.PB1246	1	p1	(T)14	14	857	870	GAGGAACATATGGGCGAGAA	60.036	20	TTGAACACATATCCGGGCTT	60.331	20	117	801	917	GAGGAACATATGGGCGAGAA	60.036	20	AATTGAACACATATCCGGGC	59.651	20	119	801	919	CGGGGTAATGAGTTGGTCAC	60.232	20	TTGAACACATATCCGGGCTT	60.331	20	261	657	917
F01.PB1252	1	p2	(AT)7	14	75	88	CGAAGGTCCAAGATGCTCTC	59.95	20	AGGAGGAGCATAACGCTTGA	59.978	20	171	29	199	CGAAGGTCCAAGATGCTCTC	59.95	20	TACGCCTACCTATGGAACGG	59.975	20	202	29	230	CGAAGGTCCAAGATGCTCTC	59.95	20	ATTTTTCTCCTCCGCCAGAT	60.039	20	223	29	251
F01.PB1261	1	p1	(A)27	27	894	920	--
F01.PB1262	1	p2	(GA)6	12	57	68	AGAAAAGATCGTGGAGACGAG	58.537	21	TAATCACATCGCTTTCGCTG	59.976	20	211	30	240	AGAAAAGATCGTGGAGACGAG	58.537	21	TCGGGATTGTTTGGTAGAGC	60.074	20	113	30	142	GAAAAGATCGTGGAGACGAG	57.451	20	TAATCACATCGCTTTCGCTG	59.976	20	210	31	240
F01.PB1264	1	p2	(CT)8	16	78	93	AAGAGAGACTCCATTTCCCCA	60.059	21	TTGACAGTCTGGAGTGGCTG	60.022	20	134	53	186	AAGAGAGACTCCATTTCCCCA	60.059	21	ACAGTCTGGAGTGGCTGCTT	60.057	20	131	53	183	AAGAGAGACTCCATTTCCCCA	60.059	21	TTTGCTCCCCGTAATTGTTC	59.938	20	273	53	325
F01.PB1277	1	p3	(CAA)5	15	239	253	CGCACACAGGAGAATCTCAA	59.984	20	CTCCTCCTCTGGTACCTCCC	60.066	20	222	185	406	AGCTAAGCTAGGCCACACCA	60.037	20	CTCCTCCTCTGGTACCTCCC	60.066	20	256	151	406	CGCACACAGGAGAATCTCAA	59.984	20	GCATCAAACTCCTCCTCTGG	59.803	20	230	185	414
F01.PB1279	1	p2	(GA)8	16	20	35	--
F01.PB1284	1	p3	(GAG)5	15	802	816	TGATGAAAGTCTTGGCATGG	59.648	20	CATTGGGGCATATTTTAGTCAGA	60.207	23	232	661	892	TGATGAAAGTCTTGGCATGG	59.648	20	AAATTACAAGATACATTGGGGCA	59.637	23	245	661	905	GATCTGTCGATGATGGGTCA	59.431	20	CATTGGGGCATATTTTAGTCAGA	60.207	23	140	753	892
F01.PB1285	1	p1	(A)16	16	830	845	--
F01.PB1290	1	p3	(GCA)6	18	35	52	CGGTTTTTATTTGTAAATTAGGGC	59.294	24	AGCAGAGCCTGGTAATGAGC	59.603	20	203	2	204	CCGGTTTTTATTTGTAAATTAGGG	59.18	24	AGCAGAGCCTGGTAATGAGC	59.603	20	204	1	204	CCCGGTTTTTATTTGTAAATTAGG	59.18	24	AGCAGAGCCTGGTAATGAGC	59.603	20	205	0	204
F01.PB1290	2	p3	(AGC)7	21	327	347	ACCAGGCTCTGCTTCAAAAA	59.993	20	GCTGCAAATCCTGCACTGTA	60.019	20	237	192	428	ACCAGGCTCTGCTTCAAAAA	59.993	20	TGAGTGAAAACAGGCTGCTG	60.175	20	188	192	379	ACCAGGCTCTGCTTCAAAAA	59.993	20	AGTGAAAACAGGCTGCTGCT	60.201	20	186	192	377
F01.PB1293	1	c	(TGC)6ttctcttagctagaaatgattcatagattagtag(TA)6ataacaacatagctctaatctcagtctttctcttttcttcatcaacataatac(AT)6	129	90	218	TTGGTGAAGAGGCATAAGGG	60.066	20	GCTTCGTGTGCTTCCTTTTC	60	20	268	7	274	TGGTGAAGAGGCATAAGGGT	59.55	20	GCTTCGTGTGCTTCCTTTTC	60	20	267	8	274	TTGGTGAAGAGGCATAAGGG	60.066	20	CTGCTTCGTGTGCTTCCTTT	60.571	20	270	7	276
F01.PB1293	2	p2	(AT)14	28	696	723	TTGAATGAGTTCCCCAGTCC	59.903	20	CGTGTACATGGGCAGAATTG	59.988	20	135	646	780	TTGAATGAGTTCCCCAGTCC	59.903	20	GATTGGAGGGGGCTAAGAAG	60.032	20	115	646	760	TGCTCTTCAAGCCTCTCACA	59.855	20	CGTGTACATGGGCAGAATTG	59.988	20	214	567	780
F01.PB1301	1	p3	(TCA)5	15	72	86	TCTCCCCATTTTCCAAAACA	60.28	20	AGTGGGTGGAGTTGAAGGTG	60.002	20	242	39	280	TCCCCATTTTCCAAAACATC	59.599	20	AGTGGGTGGAGTTGAAGGTG	60.002	20	240	41	280	CCCCATTTTCCAAAACATCA	60.535	20	AGTGGGTGGAGTTGAAGGTG	60.002	20	239	42	280
F01.PB1302	1	p3	(ACA)7	21	674	694	AATGGCAACCTATTGCTTCG	60.096	20	CCGCTCCAGCATTGATTATT	60.06	20	190	566	755	AATGGCAACCTATTGCTTCG	60.096	20	TGCATTATGAATGTGGGTGG	60.197	20	262	566	827	CGCAAGAGGCCATATCACTT	60.235	20	CCGCTCCAGCATTGATTATT	60.06	20	105	651	755
F01.PB1303	1	p2	(AC)10	20	78	97	CACCATATTGTTTCTTTCACAACC	59.687	24	GGAGGTTCTGGAGGATAGGC	60.037	20	222	26	247	CACCATATTGTTTCTTTCACAACC	59.687	24	GTGGGGTTTTGGAGATGATG	60.173	20	173	26	198	CACCATATTGTTTCTTTCACAACC	59.687	24	CAAGTGGGGTTTTGGAGATG	60.345	20	176	26	201
F01.PB1305	1	p1	(T)10	10	212	221	CATGAAACCTCCTCCTTCCA	60.042	20	TTTTCACCCAAGAAGTGTTGC	60.139	21	263	22	284	CATGAAACCTCCTCCTTCCA	60.042	20	TTTCACCCAAGAAGTGTTGCT	59.766	21	262	22	283	CATGAAACCTCCTCCTTCCA	60.042	20	TTTCACCCAAGAAGTGTTGC	58.749	20	262	22	283
F01.PB1306	1	p1	(G)18	18	741	758	TTTTGCCCATCAAGTTGTGA	60.088	20	TGCTCGAAGACAACCAAAAA	59.439	20	171	705	875	TTTTGCCCATCAAGTTGTGA	60.088	20	TTGCTCGAAGACAACCAAAA	59.439	20	172	705	876	TTTTGCCCATCAAGTTGTGA	60.088	20	AATTGCTCGAAGACAACCAAA	59.738	21	174	705	878
F01.PB1314	1	p2	(CA)6	12	127	138	CCACCTATGCCCTGTCCTAA	59.948	20	TAGGGATCACTGCTCCTGGT	59.679	20	210	24	233	CCACCTATGCCCTGTCCTAA	59.948	20	AGGGATCACTGCTCCTGGTA	59.679	20	209	24	232	AAAACACCACCTATGCCCTG	59.853	20	TAGGGATCACTGCTCCTGGT	59.679	20	216	18	233
F01.PB1318	1	p1	(T)11	11	823	833	--
F01.PB1322	1	p2	(TC)9	18	60	77	TCATTCCACACTCCCCCTTA	60.309	20	GTGGGGAGATCAGTGCAGTT	60.12	20	218	20	237	TCATTCCACACTCCCCCTTA	60.309	20	AGAGCAAGAACAGGAGCCAA	60.134	20	112	20	131	TTCCACACTCCCCCTTACAA	60.345	20	GTGGGGAGATCAGTGCAGTT	60.12	20	215	23	237
F01.PB1326	1	p2	(GA)6	12	94	105	CTGTGCCTACTTTAAGACGCC	59.054	21	TGATAGCAAGCATTTGACCG	59.833	20	264	59	322	TGTGCCTACTTTAAGACGCC	58.054	20	TGATAGCAAGCATTTGACCG	59.833	20	263	60	322	CTGTGCCTACTTTAAGACGCC	59.054	21	CCCAAAGTTTCATCCGGTAA	59.795	20	172	59	230
F01.PB1327	1	p1	(A)11	11	923	933	--
F01.PB1334	1	p1	(A)14	14	871	884	--
F01.PB1336	1	p2	(TG)7	14	712	725	TGGTCGGAACGGAGAAATAA	60.439	20	CGCCACCTCATCATCTTCTT	60.218	20	279	608	886	TTGGTCGGAACGGAGAAATA	60.439	20	CGCCACCTCATCATCTTCTT	60.218	20	280	607	886	GTAGCGGTGGTGAGGTGTTT	60.035	20	TTTCTTTTGGCAACCACTGA	59.293	20	206	589	794
F01.PB1338	1	p2	(TC)8	16	88	103	ACCCCTCCTAGTCCCTTCCT	60.316	20	GCCACCGCATAAGGACTATC	59.556	20	222	54	275	ACCCCTCCTAGTCCCTTCCT	60.316	20	AGGTGGGAGGATCTTTCTGG	60.447	20	137	54	190	ACCCCTCCTAGTCCCTTCCT	60.316	20	TAAGCTCCTTCAAGATCCGC	59.551	20	110	54	163
F01.PB1341	1	p1	(T)10	10	861	870	--
F01.PB1346	1	c	(CAA)5tttcaacaacctcaatttcaatctcaacaacaacaacttgttcagaatcaattt(CAA)5cattctcctatgcttccgcctccacaacgttatcaaagtccccaacaataccagagtcctcagcagtaccaaagccc(ACA)5	176	144	319	ACACAGTAACCCCGCCACT	60.438	19	GAAGCGAGTGATTGATGTTGA	58.865	21	276	73	348	GCCACTCCCTCCTCTTCTAA	58.472	20	GAGAAGCGAGTGATTGATGTTG	59.882	22	265	86	350	GCCACTCCCTCCTCTTCTAA	58.472	20	AGAAGCGAGTGATTGATGTTGA	59.882	22	264	86	349
F01.PB1351	1	c	(CT)17cactttctctctttctgtgtctcactctctctcaa(TC)8	85	63	147	TCTAGTCTCCTTCCTCGCCC	60.862	20	TGGATCCACCTGAGCCTAAC	60.073	20	145	28	172	TCTAGTCTCCTTCCTCGCCC	60.862	20	TCAAGCTCCTCCAGCAATCT	60.096	20	188	28	215	TCTAGTCTCCTTCCTCGCCC	60.862	20	AGCTCCTCCAGCAATCTGAA	60.096	20	185	28	212
F01.PB1361	1	c	(CA)8g(AC)14agagggagagagagagtgtgc(GA)6tggagagagctggttacaagc(TGG)5	114	149	262	CATGGGGCAGTTATTGAACA	59.395	20	CCCGATATCGCAAGAACACT	60.096	20	278	12	289	CATGGGGCAGTTATTGAACA	59.395	20	ATCCCGATATCGCAAGAACA	60.435	20	280	12	291	CACCATGGGGAACCCTAGTT	60.988	20	CCCGATATCGCAAGAACACT	60.096	20	208	82	289
F01.PB1362	1	p3	(CAC)6	18	82	99	CCCTAACTATTCTCATGGCTGC	60.116	22	CAGTCACGATCTCGGAGACA	59.98	20	147	56	202	CCCTAACTATTCTCATGGCTGC	60.116	22	TCGAGGATGTGTTTGATGGA	60.048	20	121	56	176	CTCGTGTGAGTCAAGAGTTGCT	59.712	22	CAGTCACGATCTCGGAGACA	59.98	20	196	7	202
F01.PB1376	1	c	(GT)7(GA)7	28	24	51	--
F01.PB1378	1	p2	(AG)23	46	57	102	TTCTCTCTCAGTCTCCCTCTTGA	59.748	23	CTTGGTGCTTCAGATCCCAT	60.073	20	212	17	228	TCTCTCTCAGTCTCCCTCTTGAA	59.748	23	CTTGGTGCTTCAGATCCCAT	60.073	20	211	18	228	TTCTCTCTCAGTCTCCCTCTTGA	59.748	23	TAGGATTCTGTGCAACCCCT	59.55	20	271	17	287
F01.PB1380	1	c	(TC)9cct(CA)9	39	49	87	CTCAAACGCACCACAAACAA	60.732	20	AAAGATGTCTTCCCAACCCC	60.169	20	157	21	177	TCAAACGCACCACAAACAAG	60.732	20	AAAGATGTCTTCCCAACCCC	60.169	20	156	22	177	CTCAAACGCACCACAAACAA	60.732	20	TCTTTGGTCAAGAAATCGGC	60.192	20	232	21	252
F01.PB1383	1	p2	(TA)15	30	389	418	GAGGTGGACAAGCAGGAGAA	60.386	20	TCAACTTCGCAATTAGGGTTTT	60.004	22	280	223	502	GAGGTGGACAAGCAGGAGAA	60.386	20	CAACTTCGCAATTAGGGTTTTC	60.004	22	279	223	501	GAGGTGGACAAGCAGGAGAA	60.386	20	TCAACTTCGCAATTAGGGTTT	58.753	21	280	223	502
F01.PB1387	1	p1	(T)10	10	55	64	CATTTTTATCATTTGGCTTGTTTT	58.598	24	AGCTTTGGGCTTAGGTGGAT	60.096	20	244	8	251	CATTTTTATCATTTGGCTTGTTTT	58.598	24	ACCTTTGCAGCAGAGCTTGT	60.201	20	190	8	197	CATTTTTATCATTTGGCTTGTTT	57.378	23	AGCTTTGGGCTTAGGTGGAT	60.096	20	244	8	251
F01.PB1391	1	p2	(AC)7	14	30	43	AACCTCCCCAATTCTTGAAA	58.477	20	TGCTGAAAGCAGAAGAGCAA	60.011	20	233	6	238	AACCTCCCCAATTCTTGAAA	58.477	20	TGCTCTACCAGTTTTGCACG	60.05	20	118	6	123	TGTAACCTCCCCAATTCTTGA	59.415	21	TGCTGAAAGCAGAAGAGCAA	60.011	20	236	3	238
F01.PB1393	1	p2	(AG)6	12	25	36	--
F01.PB1405	1	p1	(T)12	12	691	702	TCCTACCTATGGTCGAAGACAAA	60.008	23	CCAAATGCATCTCTATTCGGT	59.057	21	182	612	793	TTCCTACCTATGGTCGAAGACAA	60.008	23	CCAAATGCATCTCTATTCGGT	59.057	21	183	611	793	TTTCCTACCTATGGTCGAAGACA	60.008	23	CCAAATGCATCTCTATTCGGT	59.057	21	184	610	793
F01.PB1419	1	p3	(CAT)5	15	58	72	CATTCATCATATTCACATTCATGC	59.219	24	TGGCAAAGAAGAGATGGAGC	60.483	20	175	3	177	CATTCATCATATTCACATTCATGC	59.219	24	TGTGGCAAAGAAGAGATGGA	59.369	20	177	3	179	CATTCATCATATTCACATTCATGC	59.219	24	TTGGTTTGTGGCAAAGAAGA	59.293	20	183	3	185
F01.PB1420	1	p3	(CCA)5	15	250	264	TAAAACCATCATCTGCTGCG	59.833	20	GGATTGTGCTTGTGGTGTTG	60.008	20	119	169	287	TAAAACCATCATCTGCTGCG	59.833	20	TGGATTGTGCTTGTGGTGTT	60.008	20	120	169	288	TAAAACCATCATCTGCTGCG	59.833	20	GAACGTGGATTGTGCTTGTG	60.16	20	125	169	293
F01.PB1427	1	p1	(T)12	12	6	17	--
F01.PB1430	1	c	(AC)7gcacacg(CA)15	51	1	51	--
F01.PB1431	1	p1	(C)18	18	858	875	AGCTGTTGGGCAGTAACTCAA	59.928	21	TTCATTTTCACCCTTGCACA	60.088	20	182	744	925	CTGTTGGGCAGTAACTCAAGC	59.928	21	TTCATTTTCACCCTTGCACA	60.088	20	180	746	925	GCTGTTGGGCAGTAACTCAAG	59.928	21	TTCATTTTCACCCTTGCACA	60.088	20	181	745	925
F01.PB1432	1	p3	(AAG)6	18	97	114	GCAGAGTATCCACCACCCAT	59.81	20	GGTTGGGCCAGAGATAAACA	59.933	20	236	10	245	GCAGAGTATCCACCACCCAT	59.81	20	AGAAAGGTTGGGCCAGAGAT	60.074	20	241	10	250	GCAGAGTATCCACCACCCAT	59.81	20	GCCCTTGTGAAAAGCAAGAA	60.365	20	262	10	271
F01.PB1435	1	p1	(T)11	11	934	944	--
F01.PB1442	1	p3	(AGG)6	18	445	462	AATGGGTTGACACCGGAATA	60.051	20	AGCTCTGAGGAAAGTGCCAA	60.134	20	231	371	601	GAAAGGGTAGTTGGGAAGGC	59.94	20	AGCTCTGAGGAAAGTGCCAA	60.134	20	192	410	601	TAGTTGGGAAGGCGATTGTC	60.074	20	AGCTCTGAGGAAAGTGCCAA	60.134	20	185	417	601
F01.PB1443	1	p2	(AG)7	14	27	40	CTTGTTCGGCGTGTAACTGG	61.641	20	GCAGGTTGTCTTCCAAGCTC	59.997	20	176	1	176	CCTTGTTCGGCGTGTAACTG	61.641	20	GCAGGTTGTCTTCCAAGCTC	59.997	20	177	0	176	CCTTGTTCGGCGTGTAACTG	61.641	20	CAACGCCCTCCACTTAACAT	59.993	20	253	0	252
F01.PB1447	1	p2	(AC)8	16	590	605	CGTCCAAGAACGGCAATAAT	59.96	20	GTCCCCAATGCAGATCCTTA	59.894	20	276	457	732	CAAGAGCATCACAAGGGACA	59.831	20	TGTATTGTCCCCAATGCAGA	59.924	20	255	484	738	CAAGAGCATCACAAGGGACA	59.831	20	GTCCCCAATGCAGATCCTTA	59.894	20	249	484	732
F01.PB1459	1	p3	(AGC)5	15	563	577	AGAAGCAACAACAACCACGA	59.339	20	GGTGGGCAACAAAAGGTAGA	59.971	20	157	526	682	GAAGCAACAACAACCACGAG	59.339	20	GGTGGGCAACAAAAGGTAGA	59.971	20	156	527	682	AGGCAAAACCAGAGAAGGTG	59.328	20	GGTGGGCAACAAAAGGTAGA	59.971	20	185	498	682
F01.PB1462	1	p3	(ATC)5	15	1	15	--
F01.PB1498	1	p2	(GA)9	18	31	48	CTTGCCGCGCTGATACAT	60.948	18	ATCGATGCTAATCGTCCCAG	60.059	20	144	7	150	CTTGCCGCGCTGATACAT	60.948	18	GATGCTAATCGTCCCAGCAT	60.066	20	141	7	147	CTTGCCGCGCTGATACAT	60.948	18	CCTTGCGTCCACTACCACTT	60.171	20	115	7	121
F01.PB1499	1	p1	(T)11	11	909	919	CAGTTGTTGCCTCTCTTCCC	59.844	20	TGATTAAAAAGCACAGAACAAAGA	58.188	24	197	751	947	TGAACCACAGTTGTTGCCTC	59.726	20	TGATTAAAAAGCACAGAACAAAGA	58.188	24	204	744	947	CAGTTGTTGCCTCTCTTCCC	59.844	20	GTGATTAAAAAGCACAGAACAAAGA	58.957	25	198	751	948
F01.PB1503	1	p1	(T)21	21	612	632	GTTTCTCTCTGGATGCTCCG	59.95	20	CTTCCCCCAACAGCTTGATA	60.066	20	230	538	767	GTTTCTCTCTGGATGCTCCG	59.95	20	TTCCCCCAACAGCTTGATAC	59.933	20	229	538	766	GCCAAGTTTGATCCCTCTGA	60.195	20	CTTCCCCCAACAGCTTGATA	60.066	20	252	516	767
F01.PB1505	1	p1	(A)19	19	926	944	--
F01.PB1523	1	p3	(AGA)5	15	25	39	--
F01.PB1525	1	p2	(AG)8	16	33	48	AAGGCAGAGTTGAATGCTTGA	60.008	21	GTGCCCTCGACATCTTTCAT	60.081	20	151	7	157	GAACAAGGCAGAGTTGAATGC	59.874	21	ACCAAAATGGCGAGGTGTAG	59.993	20	102	3	104	AAGGCAGAGTTGAATGCTTGA	60.008	21	GGACGAAGATCTCGACCAAA	60.195	20	112	7	118
F01.PB1528	1	c	(A)14t(A)18	33	925	957	--
F01.PB1532	1	c	(CT)6ttaagcca(T)13	33	20	52	--
F01.PB1533	1	p2	(TA)6	12	802	813	GCCAATTTGGAAAAGTCGAA	60.053	20	AAAGAGCCAAAACCGAAACC	60.463	20	222	634	855	TTGGCCAATTTGGAAAAGTC	59.916	20	AAAGAGCCAAAACCGAAACC	60.463	20	225	631	855	TTGATTCGCAGATTGCTCAG	60.096	20	AAAGAGCCAAAACCGAAACC	60.463	20	182	674	855
F01.PB1538	1	p1	(T)10	10	482	491	ATGGAAGGAAGGTCCGAGTT	59.935	20	TTATTCAGTCCAAGCCAAAAA	57.446	21	130	415	544	TTTCGACGAAGGTCCGATAC	60.074	20	TTATTCAGTCCAAGCCAAAAA	57.446	21	247	298	544	TACGATCCCCTGAGTTACGC	60.096	20	TTATTCAGTCCAAGCCAAAAA	57.446	21	273	272	544
F01.PB1540	1	p2	(CT)7	14	29	42	CACAACACATCTCTCTCTCCC	57.265	21	CAACCAACCATGAGAACACG	60.001	20	249	5	253	CACAACACATCTCTCTCTCCC	57.265	21	GTAACGCGCATCCCAGTAAT	59.988	20	136	5	140	ACACAACACATCTCTCTCTCCC	58.243	22	CAACCAACCATGAGAACACG	60.001	20	250	4	253
F01.PB1546	1	p1	(A)25	25	947	971	--
F01.PB1549	1	p1	(A)16	16	15	30	--
F01.PB1551	1	p1	(T)12	12	32	43	ACTCTCTGCAACCTCCGTG	58.98	19	GGGCAACAGACTCCTCAAAC	59.703	20	134	0	133	ACTCTCTGCAACCTCCGTG	58.98	19	TCCAAGTCAAACAATGCTGG	59.691	20	152	0	151	ACTCTCTGCAACCTCCGTG	58.98	19	TAGGGCACATGGATCACAAC	59.374	20	257	0	256
F01.PB1551	2	p2	(TA)6	12	819	830	TTAGCAAATGCTGGGAAACC	60.074	20	aagctatcttagcTACTGTGAATGAA	57.295	26	123	741	863	TAGCAAATGCTGGGAAACCT	59.708	20	aagctatcttagcTACTGTGAATGAA	57.295	26	122	742	863	TGTTTAGCAAATGCTGGGAA	59.301	20	aagctatcttagcTACTGTGAATGAA	57.295	26	126	738	863
F01.PB1557	1	p1	(C)10	10	732	741	--
F01.PB1559	1	p1	(A)10	10	18	27	--
F01.PB1560	1	p1	(T)13	13	92	104	TGAACCTTTTGGTGGTCTCTG	60.133	21	CACACTTGCCCTAAGCTTCC	59.875	20	128	30	157	TGAACCTTTTGGTGGTCTCTG	60.133	21	GGAACACACTTGCCCTAAGC	59.74	20	132	30	161	TGAACCTTTTGGTGGTCTCTG	60.133	21	TGCTTGTAACTGTGCTGCCT	59.664	20	260	30	289
F01.PB1566	1	p2	(AT)8	16	730	745	GCAGCCAACTTTTTGCGTAT	60.272	20	CCTTTTCTCTCTTTCGGCCT	59.955	20	117	652	768	GCAGCCAACTTTTTGCGTAT	60.272	20	ACCCTTTTCTCTCTTTCGGC	59.827	20	119	652	770	AGTTGCAGCCAACTTTTTGC	60.428	20	CCTTTTCTCTCTTTCGGCCT	59.955	20	121	648	768
F01.PB1596	1	p2	(TC)9	18	10	27	--
F01.PB1598	1	p3	(GAC)5	15	404	418	CAGGCCACCTTCATCAAATC	60.461	20	TCTTGCAACTCTCCCTGCTT	60.134	20	262	320	581	TCAGGCCACCTTCATCAAAT	60.461	20	TCTTGCAACTCTCCCTGCTT	60.134	20	263	319	581	AGGCCACCTTCATCAAATCA	60.461	20	TCTTGCAACTCTCCCTGCTT	60.134	20	261	321	581
F01.PB1609	1	p3	(GAG)5	15	368	382	TGGTTTTGATTTGTTGCGAA	60.088	20	TCTGGGCTTAATCGATCACC	60.036	20	195	312	506	TGGTTTTGATTTGTTGCGAA	60.088	20	TCATCCTGACAAACCCAACA	59.935	20	149	312	460	TTTCCTTGTAATTCACCCCG	59.795	20	TCTGGGCTTAATCGATCACC	60.036	20	260	247	506
F01.PB1611	1	p2	(CT)8	16	31	46	ACATCTCTCTCGCTCTCGCT	59.46	20	TTGTTTTACCAGCTGCATCG	59.872	20	168	6	173	CATCTCTCTCGCTCTCGCTC	60.542	20	TTGTTTTACCAGCTGCATCG	59.872	20	167	7	173	CATCTCTCTCGCTCTCGCTC	60.542	20	GCAAAAAGCCGACTGAAGAG	60.132	20	114	7	120
F01.PB1614	1	p3	(AGA)5	15	351	365	GGTTTGGGACCTAAGGCTTC	59.94	20	CAGGGCTAGCATCAGTCTCC	59.973	20	276	155	430	TGGGACCTAAGGCTTCAATG	60.066	20	CAGGGCTAGCATCAGTCTCC	59.973	20	272	159	430	GGTTTGGGACCTAAGGCTTC	59.94	20	GCAGGGCTAGCATCAGTCTC	60.127	20	277	155	431
F01.PB1614	2	p3	(GCT)6	18	521	538	GGAGACTGATGCTAGCCCTG	59.973	20	ATCCTTTTTCGGTGTTTCCC	60.166	20	154	411	564	GAGACTGATGCTAGCCCTGC	60.127	20	ATCCTTTTTCGGTGTTTCCC	60.166	20	153	412	564	GGAGACTGATGCTAGCCCTG	59.973	20	GTGAACCACCATTCTCAGCA	59.682	20	257	411	667
F01.PB1618	1	p2	(CA)8	16	29	44	ACACACAAACACCATCCCC	59.062	19	GTGGCCATCGATTCCATACT	59.78	20	149	0	148	ACACACAAACACCATCCCC	59.062	19	AGTGGCCATCGATTCCATAC	59.78	20	150	0	149	ACACACAAACACCATCCCC	59.062	19	TCGCGTGTTGAGGTTGTTAC	59.764	20	188	0	187
F01.PB1623	1	c	(CT)7cctctctcctgatacaacggactgtgtaacttggccaaattccctctatttgtgatccaattcaattcgaagcctgctctttc(AT)7	111	22	132	--
F01.PB1631	1	p1	(C)13	13	511	523	GCGGCTTGTTGTTAGAGAGG	60.015	20	CAACACGAGAGCCAGTACCA	59.897	20	241	358	598	GGCGGCTTGTTGTTAGAGAG	60.015	20	CAACACGAGAGCCAGTACCA	59.897	20	242	357	598	GCGGCTTGTTGTTAGAGAGG	60.015	20	CACGAGAGCCAGTACCAACA	59.897	20	238	358	595
F01.PB1634	1	p1	(T)10	10	255	264	AGGCAGAAAAAGACAGCAGTG	59.671	21	CAATTCGTCGAGCCATTTTT	60.074	20	249	77	325	GGCAGAAAAAGACAGCAGTG	58.65	20	CAATTCGTCGAGCCATTTTT	60.074	20	248	78	325	GGCAGAAAAAGACAGCAGTGA	60.565	21	CAATTCGTCGAGCCATTTTT	60.074	20	248	78	325
F01.PB1640	1	p3	(AAT)9	27	165	191	ATACCAGAGGAGGAGCAGCA	59.973	20	AAACCTCAATCCCAATGCAG	59.933	20	276	126	401	AGCAGCAACAAACCCAAATC	60.118	20	AAACCTCAATCCCAATGCAG	59.933	20	260	142	401	ATACCAGAGGAGGAGCAGCA	59.973	20	AGAACGGGATATGCCAACAC	59.82	20	158	126	283
F01.PB1640	2	c	(T)15gtatttatttgtatttttctttacaacacttgtatttatcactatttgctcaatttgtaccaaaataagtttcagctgaagggcaaaaggttaca(T)12	122	707	828	--
F01.PB1645	1	p2	(CT)6	12	32	43	CAAAACACGTCTCCCCAGTT	60.005	20	AATTGCTGTTTTCCGGTGAC	59.978	20	111	5	115	AAACACGTCTCCCCAGTTTG	60.005	20	AATTGCTGTTTTCCGGTGAC	59.978	20	109	7	115	ACACGTCTCCCCAGTTTGAC	60.009	20	AATTGCTGTTTTCCGGTGAC	59.978	20	107	9	115
F01.PB1654	1	c	(C)14tctctctcc(CT)6	35	83	117	TGCAGCTCAAGATAAACTAGTATCAG	58.459	26	CCCAAAGGGCACTGTAAAAA	59.968	20	261	53	313	TGCAGCTCAAGATAAACTAGTATCAG	58.459	26	TAAAAAGCTCTGCCTTCCCA	59.953	20	247	53	299	TGCAGCTCAAGATAAACTAGTATCAG	58.459	26	TCCCACTGCAACGTAAATGA	60.111	20	232	53	284
F01.PB1670	1	p1	(C)14	14	940	953	--
F01.PB1673	1	p3	(ATG)6	18	771	788	GTGAACACTCACAGCGGCTA	60.056	20	CAATCGTCTGTGTCATCAATCA	59.572	22	128	706	833	TCGGTTACGGATCGAGAGTT	59.694	20	CAATCGTCTGTGTCATCAATCA	59.572	22	232	602	833	TTCGGTTACGGATCGAGAGT	59.694	20	CAATCGTCTGTGTCATCAATCA	59.572	22	233	601	833
F01.PB1684	1	p2	(CT)9	18	199	216	AAGAGGTCGAAGGCTGTGAA	59.989	20	CCTCCTTGATCATCTGCCAT	60.034	20	195	93	287	AGGTCTCCAAGCCCAAATCT	60.074	20	CCTCCTTGATCATCTGCCAT	60.034	20	161	127	287	CCAAATCTGCCAAAATTGCT	60.074	20	CCTCCTTGATCATCTGCCAT	60.034	20	149	139	287
F01.PB1685	1	p2	(AC)7	14	102	115	CATTTCGTCCACACAACGTC	60.008	20	CAAATGAAAAGGGTCGGAGA	60.044	20	182	50	231	ACACAACGTCGTCTCCCTCT	59.756	20	CAAATGAAAAGGGTCGGAGA	60.044	20	172	60	231	CATTTCGTCCACACAACGTC	60.008	20	AAAAGGGATGGAGGGATGAT	59.588	20	113	50	162
F01.PB1706	1	p3	(AGC)10	30	162	191	CAGCTGCTTAGTGGCAACAG	59.805	20	AAGCACAAGTAGCAGCAGCA	59.958	20	245	55	299	TTAGTGGCAACAGGAGGAGG	60.246	20	AAGCACAAGTAGCAGCAGCA	59.958	20	238	62	299	AGAGATGGCCAGCTGCTTAG	59.74	20	AAGCACAAGTAGCAGCAGCA	59.958	20	254	46	299
F01.PB1707	1	p3	(AGC)5	15	189	203	TCAAACCCATCGATCAACAA	59.9	20	ACCGTTGATTCCTGCGTAAA	60.502	20	212	92	303	TTCAAACCCATCGATCAACA	59.9	20	ACCGTTGATTCCTGCGTAAA	60.502	20	213	91	303	TGATTCAAACCCATCGATCA	59.859	20	ACCGTTGATTCCTGCGTAAA	60.502	20	216	88	303
F01.PB1709	1	p3	(TCA)5	15	430	444	AACAACAACTCATCCGAGCC	60.119	20	TGCAAAGGAAGAGAAGCCAT	59.955	20	212	279	490	AACAACAACTCATCCGAGCC	60.119	20	CAAAGGAAGAGAAGCCATGC	59.955	20	210	279	488	AACAACAACTCATCCGAGCC	60.119	20	TGCTAGGGTTTTGGTCCATC	59.933	20	193	279	471
F01.PB1712	1	p3	(TAT)5	15	53	67	AAAAAGTAGCTGCAGAGATCTCAAT	59.195	25	AGAAACGCCGATGATGATGT	60.492	20	164	22	185	AAAAAGTAGCTGCAGAGATCTCAAT	59.195	25	GCCGATGATGATGTCACGTA	60.513	20	158	22	179	AAAAAGTAGCTGCAGAGATCTCAAT	59.195	25	GCCGTGAAATGCTTCTCTTT	59.457	20	127	22	148
F01.PB1714	1	c	(A)29gaaaaaaagg(A)25	64	787	850	--
F01.PB1715	1	p1	(T)10	10	67	76	CCCATGATTCTTTGATGGGT	59.605	20	TTGGTCGCCTGAACTCTCTT	59.989	20	249	0	248	CCCATGATTCTTTGATGGGT	59.605	20	CCCCTGCTTTGATCTCATGT	60.073	20	136	0	135	CCCATGATTCTTTGATGGGT	59.605	20	AGGCAAAGACAGCCCTGTAA	59.875	20	169	0	168
F01.PB1719	1	p5	(GTCTC)6	30	33	62	GTGGTAGAATATAACATTACACAGGG	57.247	26	ATGGCGAGGATGAAGAGAGA	59.91	20	149	3	151	GTGGTAGAATATAACATTACACAGGG	57.247	26	GATGGCGAGGATGAAGAGAG	59.91	20	150	3	152	GTGGTAGAATATAACATTACACAGGG	57.247	26	AGATGGCGAGGATGAAGAGA	59.91	20	151	3	153
F01.PB1725	1	c	(CT)8caaagaacaaaataaattctctctatagctgcagcagctgcagctcaagataaatcagtatcagcagccttctcg(CT)7	105	16	120	--
F01.PB1738	1	p2	(CT)9	18	69	86	CACTGCCCTCTCCAATCCTA	60.21	20	CGATTCGTTTCGCTATCTCC	59.807	20	244	37	280	CACTGCCCTCTCCAATCCTA	60.21	20	CCGATTCGTTTCGCTATCTC	59.807	20	245	37	281	CACTGCCCTCTCCAATCCTA	60.21	20	TCCGATTCGTTTCGCTATCT	59.807	20	246	37	282
F01.PB1738	2	p3	(AGG)7	21	295	315	GATAGCGAAACGAATCGGAG	59.807	20	GAGACGGGAAACCACACCTA	59.966	20	129	264	392	AGATAGCGAAACGAATCGGA	59.807	20	GAGACGGGAAACCACACCTA	59.966	20	130	263	392	GAGATAGCGAAACGAATCGG	59.807	20	GAGACGGGAAACCACACCTA	59.966	20	131	262	392
F01.PB1740	1	p1	(T)11	11	923	933	--
F01.PB1745	1	p3	(AAT)10	30	74	103	TCAACAGAACAGAATGGCGA	60.39	20	CGATGAGCAGGGAAAGAAAG	59.948	20	242	26	267	TCAACAGAACAGAATGGCGA	60.39	20	GGGGTTCTTGTGAAGATGGA	59.903	20	183	26	208	TCAACAGAACAGAATGGCGA	60.39	20	ACGATGAGCAGGGAAAGAAA	59.813	20	243	26	268
F01.PB1750	1	p2	(AT)8	16	39	54	ATCGCCTATCCGACTGTTGA	60.624	20	GGGTCGGGTCACAAATAAAA	59.662	20	251	0	250	TCGCCTATCCGACTGTTGAT	60.624	20	GGGTCGGGTCACAAATAAAA	59.662	20	250	1	250	ATCGCCTATCCGACTGTTGA	60.624	20	ACGAATACGACGCATGAAAA	59.186	20	104	0	103
F01.PB1750	2	p5	(GACCC)9	45	242	286	ATCCGATGATTTTCATGCGT	60.304	20	TGCCATTTCTTTCCCAACTC	60.051	20	262	75	336	TGATCCGATGATTTTCATGC	59.435	20	TGCCATTTCTTTCCCAACTC	60.051	20	264	73	336	ATCCGATGATTTTCATGCGT	60.304	20	TTTTGCACAGATGCCATTTC	59.67	20	273	75	347
F01.PB1756	1	p1	(A)29	29	872	900	--
F01.PB1770	1	c	(GAA)5gagaaccgat(CAG)6	43	74	116	TCCGACGAATTTAATCAGGC	60.038	20	TGGACAGGTGATGGTGATGT	59.801	20	146	20	165	TCCGACGAATTTAATCAGGC	60.038	20	TCCCTCCCACATAAGACACC	59.779	20	181	20	200	TCCGACGAATTTAATCAGGC	60.038	20	GGTGATGTTGTGGAACCTCC	60.223	20	134	20	153
F01.PB1770	2	p1	(T)10	10	823	832	--
F01.PB1773	1	p1	(T)13	13	983	995	--
F01.PB1783	1	p2	(GA)8	16	48	63	ACTGTCTTCCTTGTTCCGCC	61.59	20	TGGTGACATTCCAGACCTGA	60.088	20	265	9	273	ACTGTCTTCCTTGTTCCGCC	61.59	20	TGACATTCCAGACCTGACCA	60.088	20	262	9	270	ACTGTCTTCCTTGTTCCGCC	61.59	20	ATTCCAGACCTGACCAGTGC	60.12	20	258	9	266
F01.PB1791	1	p2	(GA)8	16	41	56	CGACCTGAATGAGCAGAGAG	58.697	20	ACGAATGCCCAAATCAAGAC	59.939	20	129	5	133	CGACCTGAATGAGCAGAGAG	58.697	20	AATGCCCAAATCAAGACAGG	59.933	20	126	5	130	CGACCTGAATGAGCAGAGAG	58.697	20	ATCCAATACCCAATCCAGCA	60.155	20	238	5	242
F01.PB1794	1	p4	(TATC)5	20	73	92	CCATCTCTCCAAACTCTTCTGC	60.382	22	TTTCGAGCTCCTGTTCAAGC	60.657	20	149	24	172	TTTCATTCTCTCCATCTCTCCA	58.861	22	GCTCCTGTTCAAGCTTTTGG	59.993	20	154	13	166	CTTTCATTCTCTCCATCTCTCCA	59.835	23	GCTCCTGTTCAAGCTTTTGG	59.993	20	155	12	166
F01.PB1806	1	p1	(A)21	21	682	702	--
F01.PB1810	1	p1	(A)13	13	771	783	AAGCTCGTAGAATGGGCTGA	59.978	20	AAGGGCAATCCAGCTAGTCA	59.836	20	248	625	872	AAGCTCGTAGAATGGGCTGA	59.978	20	CAAGGGCAATCCAGCTAGTC	59.836	20	249	625	873	ATGCGAAAACACCAAAGCTC	60.257	20	AAGGGCAATCCAGCTAGTCA	59.836	20	262	611	872
F01.PB1821	1	p2	(TA)6	12	516	527	--
F01.PB1830	1	p2	(AC)6	12	43	54	TCCGAGAATTGAATCAGCTT	57.485	20	AGGAAGCTGTTGTACGCCAC	60.321	20	140	8	147	TCCGAGAATTGAATCAGCTT	57.485	20	GCTGTTGTACGCCACTGATG	60.333	20	135	8	142	TCCGAGAATTGAATCAGCTT	57.485	20	GAAGCTGTTGTACGCCACTG	59.515	20	138	8	145
F01.PB1833	1	p2	(AC)8	16	36	51	CATCTCAACCACCAAAACCC	60.21	20	TCCTCACTGCTTCCTCCACT	59.986	20	223	9	231	ATCTCAACCACCAAAACCCA	60.21	20	TCCTCACTGCTTCCTCCACT	59.986	20	222	10	231	ATCTCAACCACCAAAACCCA	60.21	20	ATGATGCTTCCACCACCTTC	59.934	20	180	10	189
F01.PB1843	1	p2	(AT)8	16	66	81	TTTCCAATACCAATCTCTCAAACA	59.878	24	CAGGAGGGTCTTGATGCAAT	60.073	20	160	33	192	TTTCCAATACCAATCTCTCAAACA	59.878	24	GGAGTATCATCAGGCCCAAA	59.894	20	236	33	268	TTTCCAATACCAATCTCTCAAACA	59.878	24	ATCATCAGGCCCAAAAATGA	60.274	20	231	33	263
F01.PB1844	1	p2	(TG)8	16	636	651	CAGAGTGCGGTTAATTTGGC	60.637	20	AAACGCACTTGCATTTTGC	59.871	19	280	425	704	TGCGGTTAATTTGGCGATAC	60.831	20	AAACGCACTTGCATTTTGC	59.871	19	275	430	704	GTGCGGTTAATTTGGCGATA	60.831	20	AAACGCACTTGCATTTTGC	59.871	19	276	429	704
F01.PB1848	1	p2	(AC)12	24	1	24	--
F01.PB1851	1	p2	(TC)19	38	14	51	--
F01.PB1854	1	c	(TG)8gggttatggagtatatgatggtctaatatattatttgc(A)26	80	639	718	--
F01.PB1857	1	p3	(AAT)5	15	49	63	CTCAGTTAAACCCAGAGGAAAA	57.552	22	ATCAACTTCATCTCCGGTGC	60.081	20	227	16	242	ACTCAGTTAAACCCAGAGGAAAA	58.38	23	ATCAACTTCATCTCCGGTGC	60.081	20	228	15	242	CTCAGTTAAACCCAGAGGAAAA	57.552	22	TTCTACTTGAGTGCTGCCCA	59.591	20	116	16	131
F01.PB1875	1	p2	(CT)7	14	143	156	GCTCTCTCGCATCTGGTCTC	60.255	20	CGCTCCCACCAATCTAACAT	59.955	20	258	16	273	ATTGGGTCTGTCGCTCTCTC	59.41	20	CGCTCCCACCAATCTAACAT	59.955	20	270	4	273	AAATTGGGTCTGTCGCTCTC	59.288	20	CGCTCCCACCAATCTAACAT	59.955	20	272	2	273
F01.PB1876	1	p3	(GCT)5	15	277	291	GAGGAGCTATGTGCAAAGGC	59.985	20	ACGCTAGCTTTTGAGTCCGA	60.154	20	156	167	322	TCCTTTGGTAGTGGTTTCGG	59.964	20	AAGCCCTTTGTTGTGGTGAG	60.149	20	253	197	449	AGCTATGTGCAAAGGCGAGT	60.044	20	AAGCCCTTTGTTGTGGTGAG	60.149	20	279	171	449
F01.PB1882	1	p3	(ATC)5	15	64	78	GCACAAATAACAGATCCCCAA	59.815	21	TTGCCTTTCTCGATTGCTTT	59.96	20	250	7	256	GCACAAATAACAGATCCCCAA	59.815	21	TGCCTTTCTCGATTGCTTTT	59.96	20	249	7	255	GCACAAATAACAGATCCCCAA	59.815	21	CCATGTTGCCTTTCTCGATT	60.074	20	255	7	261
F01.PB1882	2	p2	(AT)13	26	794	819	TGTTCCGGTTAAGACTTCCG	60.103	20	AAGTCGATCAAAAGCATCCG	60.214	20	194	650	843	TTCCGAGAAGGTTGATGAGG	60.187	20	AAGTCGATCAAAAGCATCCG	60.214	20	179	665	843	TCCGGTTAAGACTTCCGAGA	59.807	20	AAGTCGATCAAAAGCATCCG	60.214	20	191	653	843
F01.PB1895	1	p3	(TGA)6	18	182	199	CCAGTAAGCTTGCACATGGA	59.864	20	CCCTGCACGAATGCTTAGAT	60.235	20	264	21	284	CATGGAAGAAATCACTCGCA	59.799	20	AAGGACCATCAGCCTCTTCA	59.803	20	271	35	305	CATGGAAGAAATCACTCGCA	59.799	20	CCCTGCACGAATGCTTAGAT	60.235	20	250	35	284
F01.PB1896	1	p3	(TGA)5	15	675	689	TTCATCCCAACCAAACACAA	59.792	20	CCCCCAAAAATATGGGTTTA	58.534	20	264	569	832	TCCCAACCAAACACAACCTT	60.246	20	CCCCCAAAAATATGGGTTTA	58.534	20	260	573	832	TCATCCCAACCAAACACAAC	59.241	20	CCCCCAAAAATATGGGTTTA	58.534	20	263	570	832
F01.PB1903	1	p2	(AG)7	14	40	53	GTAACGCACTTTGCCTTTGG	60.669	20	AAGGGTGTCAACTTGATCGG	59.966	20	265	3	267	GTAACGCACTTTGCCTTTGG	60.669	20	ACGATGATGATGATGAGGCA	60.039	20	243	3	245	CCTTTGGCTTCGAAAGAGAG	59.191	20	AAGGGTGTCAACTTGATCGG	59.966	20	252	16	267
F01.PB1909	1	p2	(AC)14	28	48	75	CATTCGCGTTTCATTGTCTG	60.257	20	TCATAAACTTTCGGGTTCGG	59.931	20	121	1	121	CATTCGCGTTTCATTGTCTG	60.257	20	CATAAACTTTCGGGTTCGGA	59.931	20	120	1	120	CATTCGCGTTTCATTGTCTG	60.257	20	GCTTCAACTCAGCCTTCGAG	60.277	20	205	1	205
F01.PB1920	1	p5	(CAACT)5	25	24	48	--
F01.PB1924	1	p3	(ATT)5	15	341	355	TCCGTGGGCTTGAAGTTATC	60.074	20	CACACCTCCTGCTACGAACA	59.897	20	209	192	400	TCCGTGGGCTTGAAGTTATC	60.074	20	ATCGTGGAACACAGCATCAA	60.12	20	263	192	454	TCCGTGGGCTTGAAGTTATC	60.074	20	GGAACACAGCATCAACATCG	60.12	20	258	192	449
F01.PB1938	1	p2	(CT)7	14	38	51	GAGATCATAAACCTGATACGCCA	60.346	23	AGCCATCTCTCTCCCTGTCA	59.945	20	127	11	137	GAGATCATAAACCTGATACGCCA	60.346	23	GGCTAGCCATCTCTCTCCCT	59.942	20	131	11	141	AGATCATAAACCTGATACGCCA	58.606	22	AGCCATCTCTCTCCCTGTCA	59.945	20	126	12	137
F01.PB1939	1	p2	(TA)7	14	76	89	CATCGCCATTTCCGATACTT	59.923	20	GATGGACTCATCGGAGCACT	60.231	20	270	9	278	CATCGCCATTTCCGATACTT	59.923	20	CTTCCATGTCGATGGACTCA	59.631	20	280	9	288	CATCGCCATTTCCGATACTT	59.923	20	TAACCTTCGGAGGTCCATGA	60.452	20	242	9	250
F01.PB1944	1	p4	(ACAT)5	20	3	22	--
F01.PB1947	1	p3	(TAA)5	15	248	262	ATTCATACCCTAGCTGGCCC	60.307	20	CCATAGCGGGAACCATTCTA	59.916	20	257	150	406	ATTCATACCCTAGCTGGCCC	60.307	20	GATCCAATACGCAAGCCACT	60.103	20	191	150	340	ATTCATACCCTAGCTGGCCC	60.307	20	AAGACGGGTTGAAAGAGCAA	59.853	20	238	150	387
F01.PB1952	1	p2	(AG)12	24	46	69	CGGTGCTATCCTTGTATCACAG	59.654	22	CTCTGCACGCAACTGAACAT	60.056	20	208	2	209	CGGTGCTATCCTTGTATCACAG	59.654	22	ACGCAACTGAACATCAGCAG	60.056	20	202	2	203	CGGTGCTATCCTTGTATCACAG	59.654	22	AACTGAACATCAGCAGGGCT	59.874	20	198	2	199
F01.PB1966	1	c	(TC)6tgtgtgtg(TC)6	32	33	64	CACTCACACATTTCAAATAAACACA	59.021	25	TTGGTAAACGACAACCCCAT	60.088	20	116	1	116	CACACATTTCAAATAAACACACTCA	59.021	25	TTGGTAAACGACAACCCCAT	60.088	20	112	5	116	CACTCACACATTTCAAATAAACACA	59.021	25	TTGTTTTACCAGCTGCATCG	59.872	20	190	1	190
F01.PB1967	1	p3	(CCA)5	15	139	153	CAACTCCACCGTCTGATCCT	60.112	20	GGGCGTTGGTGAAATAGAGA	60.074	20	184	44	227	GCCAGACCTTGCAAAACAAT	60.118	20	GGGCGTTGGTGAAATAGAGA	60.074	20	121	107	227	GCCAGACCTTGCAAAACAAT	60.118	20	CCCGAATCGAGTCACTTCTC	59.803	20	238	107	344
F01.PB1973	1	p4	(ATAC)5	20	1	20	--
F01.PB1976	1	p2	(TA)9	18	66	83	TCCCCAAACCCACAAATAAA	60.024	20	TCAACACCAGAGAAGATGCG	59.984	20	266	21	286	TCCCCAAACCCACAAATAAA	60.024	20	CACCAGAGAAGATGCGTTGA	59.984	20	262	21	282	CCACAAATAAAGGCCGACTC	59.569	20	CACCAGAGAAGATGCGTTGA	59.984	20	253	30	282
F01.PB1989	1	p2	(AC)6	12	1	12	--
F01.PB1999	1	p1	(A)18	18	1209	1226	--
F01.PB2002	1	p2	(AC)11	22	178	199	AGCCCTAGCTTTTTCTTGGC	59.987	20	AGCAGCAGCAACCAAGATTT	60.022	20	200	108	307	TAGCTTTTTCTTGGCCCTCA	59.953	20	AGCAGCAGCAACCAAGATTT	60.022	20	195	113	307	AGCCCTAGCTTTTTCTTGGC	59.987	20	TCCCCATCAACACAACTGAA	59.935	20	273	108	380
F01.PB2005	1	p2	(TC)8	16	32	47	CCTAACAAATCTCGCTCCCC	60.949	20	CGGTGGACATATCGGATTCT	59.773	20	111	9	119	CCCTAACAAATCTCGCTCCC	60.949	20	CGGTGGACATATCGGATTCT	59.773	20	112	8	119	CCTAACAAATCTCGCTCCCC	60.949	20	GATCGGGTCGGATAGAGGAT	60.258	20	168	9	176
F01.PB2006	1	p1	(A)11	11	38	48	CAATTCATTCCAACAAAACTTGA	59.02	23	CACCGGAAATGACTCGGTAT	59.813	20	185	5	189	TCAATTCATTCCAACAAAACTTG	59.02	23	CACCGGAAATGACTCGGTAT	59.813	20	186	4	189	CTCAATTCATTCCAACAAAACTTG	59.913	24	CACCGGAAATGACTCGGTAT	59.813	20	187	3	189
F01.PB2008	1	p2	(TC)7	14	55	68	GGCTTTTTAAAATTGAGGCG	58.871	20	AAAGCATCATCACCTCCACC	59.934	20	254	1	254	GGCTTTTTAAAATTGAGGCG	58.871	20	TTACCGATCTGAATACCGGC	59.923	20	161	1	161	GGCTTTTTAAAATTGAGGCG	58.871	20	TAAAGTTCCCAGCAAGCGTT	59.883	20	179	1	179
F01.PB2017	1	p1	(T)10	10	110	119	CCTAATCTCCTCCTCGCCTT	59.805	20	TCCTGCACCGGTATAGTTCC	59.955	20	250	32	281	CCTAATCTCCTCCTCGCCTT	59.805	20	TCCCATAGGCAAAACCACTC	59.933	20	233	32	264	AACCTAATCTCCTCCTCGCC	59.674	20	TCCTGCACCGGTATAGTTCC	59.955	20	252	30	281
F01.PB2018	1	p1	(A)18	18	1355	1372	--
F01.PB2025	1	p1	(A)15	15	88	102	CCATTCTCAGTTCATTCCAACA	59.971	22	CACCGGAAATGACTCGGTAT	59.813	20	199	48	246	CCATTCTCAGTTCATTCCAACA	59.971	22	ACACCGGAAATGACTCGGTA	60.375	20	200	48	247	GGACAACCAAGACATACACACG	60.334	22	CACCGGAAATGACTCGGTAT	59.813	20	242	5	246
F01.PB2026	1	p2	(AC)12	24	28	51	CACCACTTTGTGCAAAACACA	60.636	21	ATCGTAGCCATGTCGGAAAG	60.096	20	118	3	120	CACCACTTTGTGCAAAACACA	60.636	21	TCGAAGATCTGACGAGCCTT	60.096	20	148	3	150	CACCACTTTGTGCAAAACACA	60.636	21	CGTAGCCATGTCGGAAAGTT	60.132	20	116	3	118
F01.PB2035	1	p2	(TC)15	30	31	60	ACACACACAGATACGTAAACCCT	57.614	23	TGCAGAAGAGAAGCTCACGA	60.008	20	261	2	262	ACACACACAGATACGTAAACCCT	57.614	23	CAGCAAGAATACCCTTCCCA	60.066	20	162	2	163	ACACACACAGATACGTAAACCCT	57.614	23	GAGTTCCAATGTACGCAGCA	59.871	20	141	2	142
F01.PB2052	1	p1	(A)10	10	31	40	AGACCCATATGGCCGCTTAC	61.221	20	AGGGATCTCAGAAGAGGGGA	60.149	20	125	1	125	GACCCATATGGCCGCTTACT	61.221	20	AGGGATCTCAGAAGAGGGGA	60.149	20	124	2	125	GACCCATATGGCCGCTTAC	60.311	19	AGGGATCTCAGAAGAGGGGA	60.149	20	124	2	125
F01.PB2062	1	p1	(C)22	22	29	50	GCAGTCACAGACTTATCGTTTACA	58.524	24	TTGGTCAAGACCCAACATCA	59.935	20	198	0	197	GCAGTCACAGACTTATCGTTTACA	58.524	24	TGTCCAGCAGCACCAGTAAC	59.905	20	140	0	139	GCAGTCACAGACTTATCGTTTACA	58.524	24	TGGTTGTTTGGCCATTGTTA	59.826	20	108	0	107
F01.PB2068	1	p1	(A)10	10	30	39	ACATATAAAATATATACCCAGTCCCAG	57.217	27	GCGATGAAGAGATGGACGAT	60.189	20	100	0	99	ACATATAAAATATATACCCAGTCCCAG	57.217	27	TGCCATGTGATGAAGAGGAA	60.201	20	153	0	152	ACATATAAAATATATACCCAGTCCCAG	57.217	27	CAATGCGATGAAGAGATGGA	59.756	20	104	0	103
F01.PB2077	1	p3	(CTC)5	15	221	235	AAGAAAGCGCCTACTCCTCC	59.983	20	GCGGTGTGAGAAACAGACAA	59.88	20	254	5	258	CCTCTTTCCCTTCAACTCCC	60.045	20	ATCGCAGGATTGCTGGTAAC	60.103	20	259	189	447	TCCCTTCAACTCCCAACAAC	59.943	20	ATCGCAGGATTGCTGGTAAC	60.103	20	253	195	447
F01.PB2080	1	p2	(CA)12	24	67	90	TCAACGCAGATTACATGGGA	60.073	20	TTCGGATCCTTTTTGTTTGC	60.053	20	242	2	243	TCAACGCAGATTACATGGGA	60.073	20	TTTTTGTTTGCGTTGTTTGC	59.764	20	233	2	234	TCAACGCAGATTACATGGGA	60.073	20	TGCTTCGGATCCTTTTTGTT	59.685	20	245	2	246
F01.PB2081	1	p2	(AC)16	32	75	106	CAAAACTCTCATCTTCATCCCC	59.94	22	TTCGGATCCTTTTTGTTTGC	60.053	20	211	50	260	CAAAACTCTCATCTTCATCCCC	59.94	22	TTTTTGTTTGCGTTGTTTGC	59.764	20	202	50	251	CAAAACTCTCATCTTCATCCCC	59.94	22	TGCTTCGGATCCTTTTTGTT	59.685	20	214	50	263
F01.PB2100	1	p1	(A)10	10	7	16	--
F01.PB2114	1	p1	(T)13	13	1343	1355	TGTTGAAAGTTTTCCGGAGC	60.227	20	TCTGAAAGTAGCAAAATATGCCAA	60.146	24	242	1147	1388	TGTTGAAAGTTTTCCGGAGC	60.227	20	TGAAAGTAGCAAAATATGCCAA	57.571	22	240	1147	1386	TGTTGAAAGTTTTCCGGAGC	60.227	20	TGAAAGTAGCAAAATATGCCAAG	58.519	23	240	1147	1386
F01.PB2116	1	p2	(TA)7	14	8	21	--
F01.PB2125	1	p2	(CA)6	12	60	71	ATCTATTCCCTCCTCCTTCG	57.288	20	GTTGAAAGCAAAGCCCTTGT	59.359	20	211	37	247	ATCTATTCCCTCCTCCTTCG	57.288	20	AAAGGGAAGAAGAGTTGCCA	58.909	20	123	37	159	ATCTATTCCCTCCTCCTTCG	57.288	20	GGTAGTTGAAAGCAAAGCCC	58.836	20	215	37	251
F01.PB2131	1	p2	(AG)11	22	15	36	--
F01.PB2151	1	p2	(TC)7	14	94	107	CACGGAGCTTTCTCTCTCGT	59.745	20	TGGCTCCTTCATCGTATTCC	60.036	20	275	56	330	ACACGGAGCTTTCTCTCTCG	59.745	20	TGGCTCCTTCATCGTATTCC	60.036	20	276	55	330	CACGGAGCTTTCTCTCTCGT	59.745	20	GGCTCCTTCATCGTATTCCA	60.036	20	274	56	329
F01.PB2161	1	c	(AC)8(TC)8	32	29	60	TCCTCGTCACTTTTCAGTTTTG	59.397	22	GCGGTTGAGATTTTTGTGGT	59.978	20	227	4	230	TCCTCGTCACTTTTCAGTTTTG	59.397	22	GATTTAATCGGCGGTTGAGA	60.038	20	237	4	240	TCCTCGTCACTTTTCAGTTTTG	59.397	22	TAATCGGCGGTTGAGATTTT	59.547	20	233	4	236
F01.PB2169	1	p3	(TAT)5	15	982	996	GCCGAAAGTGACCTGGTTTA	60.11	20	TGAACAAGGCAGACAATGAAA	59.307	21	208	854	1061	CATGGAGAAGTGCAAGAGCA	60.136	20	TGAACAAGGCAGACAATGAAA	59.307	21	255	807	1061	GGAGAAGTGCAAGAGCAGGT	59.604	20	TGAACAAGGCAGACAATGAAA	59.307	21	252	810	1061
F01.PB2176	1	p2	(AG)6	12	13	24	--
F01.PB2177	1	p3	(GCA)5	15	213	227	TAAAGGTGGCGGAGAAGAAA	59.817	20	GAGATCATCAGTGAGCGCAA	60.104	20	253	23	275	CGCATATATAAAGGTGGCGG	60.315	20	GAGATCATCAGTGAGCGCAA	60.104	20	261	15	275	GGCGGAGAAGAAAGAAGACC	60.328	20	GAGATCATCAGTGAGCGCAA	60.104	20	246	30	275
F01.PB2197	1	p2	(AC)16	32	111	142	CGAGCAGAACTCCATACTTGC	60.03	21	CCACCGAGAATAGGGACTGA	60.065	20	215	10	224	CGAGCAGAACTCCATACTTGC	60.03	21	CAGATGGTTGCTTGCTCTCA	60.136	20	162	10	171	CGAGCAGAACTCCATACTTGC	60.03	21	AGGCCACTGAAGGAACTTGA	59.844	20	276	10	285
F01.PB2198	1	p2	(GA)8	16	96	111	TGGGGAGCTTTACGAATCTG	60.206	20	AGCGATCTTATTGCCTCGAA	59.945	20	205	47	251	CAGATGGGGAGCTTTACGAA	60.206	20	AGCGATCTTATTGCCTCGAA	59.945	20	209	43	251	TGGGGAGCTTTACGAATCTG	60.206	20	TTTTCCATATCAAGTCCGCC	59.901	20	143	47	189
F01.PB2213	1	p2	(TC)10	20	37	56	CCTTCCCCTTCATCAACTCA	60.042	20	GCCTTTGGGTAATCCATGTG	60.192	20	255	6	260	CCTTCCCCTTCATCAACTCA	60.042	20	CAATTGTGAAAAACAGGGGG	60.198	20	166	6	171	CCTTCCCCTTCATCAACTCA	60.042	20	TGTGAAAAACAGGGGGTTGT	60.246	20	162	6	167
F01.PB2216	1	c	(T)14ggatagcttatttcctgttcttcagttacttgttctgacggattgttattaagctttaatgaatgtg(T)10	91	1109	1199	--
F01.PB2223	1	p3	(TGG)5	15	651	665	TTGAGGGTGAATTCTGGACC	59.903	20	CGAATCCCCTTGATCTACCA	59.887	20	241	582	822	TTGAGGGTGAATTCTGGACC	59.903	20	GTCGTAGACCACCTTCGCAT	60.142	20	213	582	794	TTGAGGGTGAATTCTGGACC	59.903	20	ACCTTCCCTTGCTCACTGAA	59.844	20	188	582	769
F01.PB2226	1	p2	(TC)7	14	60	73	GCAGTGAAGCTCCTATAAAAAGC	58.793	23	CACAGGCCTCCTTGGAGTAG	59.861	20	205	3	207	GCAGTGAAGCTCCTATAAAAAGC	58.793	23	TGTGATCAAAAGCCCAAGTG	59.691	20	254	3	256	GCAGTGAAGCTCCTATAAAAAGC	58.793	23	CCTTGGAGTAGCTCCCATTG	59.688	20	196	3	198
F01.PB2228	1	p3	(GAA)5	15	15	29	--
F01.PB2228	2	p1	(A)11	11	894	904	GTGGCTGAGGGATCAACACT	60.12	20	CAGCATGTGAGCAAGCAAAT	60.019	20	158	788	945	GTGGCTGAGGGATCAACACT	60.12	20	AGCATGTGAGCAAGCAAATG	60.019	20	157	788	944	AACACTAGCTGTGCCCAACC	60.179	20	CAGCATGTGAGCAAGCAAAT	60.019	20	144	802	945
F01.PB2231	1	p2	(AC)9	18	7	24	--
F01.PB2236	1	c	(GA)6cccatc(GA)6	30	39	68	ACGAGATCCCAAAACACAGC	60.119	20	GTGGGTGATGAAGAGGAGGA	60.048	20	246	6	251	ACGAGATCCCAAAACACAGC	60.119	20	TCTTTTCAAACCCAATTCGC	60.053	20	129	6	134	ACGAGATCCCAAAACACAGC	60.119	20	GATGGTGATGTGGGTGATGA	60.189	20	255	6	260
F01.PB2244	1	p3	(TGG)6	18	360	377	CTGGTGGTGGTGTTGATGAG	59.997	20	CTAGGCTTCCTCCCATACCC	59.919	20	271	331	601	CTGGTGGTGGTGTTGATGAG	59.997	20	ATCCTTCCTTCCATAACCCG	60.145	20	230	331	560	GCCTTCTGCTTATGGGAGTG	59.836	20	ACTGTCATGACCCGACTTCC	59.969	20	163	242	404
F01.PB2245	1	p2	(GT)8	16	71	86	TTGAACCTCCCTCTAGGGTTT	59.088	21	GGGCAGTTTCTTGCTCAGTC	59.997	20	148	13	160	TGAACCTCCCTCTAGGGTTTT	59.088	21	GGGCAGTTTCTTGCTCAGTC	59.997	20	147	14	160	TTTGAACCTCCCTCTAGGGTT	59.088	21	GGGCAGTTTCTTGCTCAGTC	59.997	20	149	12	160
F01.PB2251	1	p4	(ATAC)6	24	29	52	TCAAGACATCGTCTTACAAATTCTC	58.879	25	TTGCAAAACTCTCGCACAAG	60.172	20	178	1	178	CTCAAGACATCGTCTTACAAATTCTC	59.744	26	TTGCAAAACTCTCGCACAAG	60.172	20	179	0	178	TCAAGACATCGTCTTACAAATTCTC	58.879	25	GTCTGCTCCACACAATGACG	60.319	20	153	1	153
F01.PB2262	1	p3	(CTC)9	27	133	159	CAGGGAGGAAGCTCATCTCA	60.488	20	TGCCTTTGCCAACTTTTCTT	59.861	20	278	8	285	CAGGGAGGAAGCTCATCTCA	60.488	20	TTTGCCAACTTTTCTTTCGG	60.215	20	274	8	281	CACAGGGAGGAAGCTCATCT	59.405	20	TGCCTTTGCCAACTTTTCTT	59.861	20	280	6	285
F01.PB2263	1	p3	(CAA)6	18	99	116	AACCAACAGCAGCAATGGAT	60.526	20	TTGAGGAGGAGGAACAGTGG	60.229	20	170	66	235	AAACCCTAAGGCAACCAACA	59.471	20	TTGAGGAGGAGGAACAGTGG	60.229	20	182	54	235	AACCAACAGCAGCAATGGAT	60.526	20	GGAGGTTGCTGGTAATGTGG	60.375	20	112	66	177
F01.PB2263	2	p3	(CAG)7	21	1257	1277	CTTATGGATATGGCGCACCT	59.945	20	CCGCGCTATATTCTTGCATT	60.213	20	150	1176	1325	CTGGGGTCGTACTCCTTCAA	60.103	20	CCGCGCTATATTCTTGCATT	60.213	20	254	1072	1325	CTTATGGATATGGCGCACCT	59.945	20	ACCGCGCTATATTCTTGCAT	59.732	20	151	1176	1326
F01.PB2266	1	p3	(TCT)5	15	218	232	CCAACCCAGAAGGCTTATCA	60.066	20	TGCTGAGTAAGCAGCGAGAA	60.035	20	179	194	372	AAATGGCAGGCAAGAAGAAA	59.823	20	TGCTGAGTAAGCAGCGAGAA	60.035	20	251	122	372	AAAATGGCAGGCAAGAAGAA	59.823	20	TGCTGAGTAAGCAGCGAGAA	60.035	20	252	121	372
F01.PB2278	1	p2	(TC)10	20	19	38	--
F01.PB2280	1	p2	(GA)9	18	62	79	CACAAGATATTTGTACTGTTGAACGA	59.551	26	ACTAGGCATATTGCCATCGG	59.945	20	175	27	201	TCGTCAAGACAAAAGAGTACTACACA	59.466	26	AGCATCATGTTCAACACCCA	59.967	20	227	5	231	TCGTCAAGACAAAAGAGTACTACACA	59.466	26	ACTAGGCATATTGCCATCGG	59.945	20	197	5	201
F01.PB2295	1	p2	(TC)6	12	109	120	ACACACACTCACCTCCCCTC	60.006	20	AGTTGAGACCCCTTCTGGGT	59.968	20	273	27	299	TCAATGGCAGTCTCTGCAAC	59.992	20	AGTTGAGACCCCTTCTGGGT	59.968	20	237	63	299	ACACACACTCACCTCCCCTC	60.006	20	TGGAGAGCGATAGGGAGAGA	60.05	20	178	27	204
F01.PB2296	1	p3	(TCC)5	15	2	16	--
F01.PB2300	1	p2	(AC)10	20	61	80	CCACGATAGAGTGGGACGAC	60.533	20	ATATTAATGGGGTTGCACCG	59.547	20	135	26	160	CACCGAAGTTCCACGATAGAG	59.743	21	ATGTTCTCCAACCCATTTCG	59.79	20	103	16	118	CACCGAAGTTCCACGATAGA	58.722	20	ATGTTCTCCAACCCATTTCG	59.79	20	103	16	118
F01.PB2302	1	p2	(CA)9	18	32	49	GCACTTACTTGTTTCTTCTTTCCA	59.036	24	CTGAACCCAGGCAACAATCT	60.111	20	226	2	227	TGCACTTACTTGTTTCTTCTTTCC	59.036	24	CTGAACCCAGGCAACAATCT	60.111	20	227	1	227	GCACTTACTTGTTTCTTCTTTCCA	59.036	24	AGCTCTTGGTCAGTTGGGTG	60.298	20	250	2	251
F01.PB2302	2	p3	(ACT)6	18	960	977	GGAGGATCACGAAGAAAGCA	60.34	20	GAAGATCACAGCAAAAGGGC	59.82	20	227	879	1105	GGAGGATCACGAAGAAAGCA	60.34	20	GATCACAGCAAAAGGGCAGT	60.263	20	224	879	1102	GGAGGATCACGAAGAAAGCA	60.34	20	AGGGCAGTAGCAGTTGAAGC	59.644	20	212	879	1090
F01.PB2310	1	c	(GA)7t(AG)8	31	53	83	CGCAAGACAAAGCAGAGAGA	59.465	20	TGCAGCCAAACCAGTATCAG	59.864	20	273	18	290	CGCAAGACAAAGCAGAGAGA	59.465	20	GCCTAGGGTTCTTCTCGTCC	60.212	20	121	18	138	CGCAAGACAAAGCAGAGAGA	59.465	20	GTGCAGCCAAACCAGTATCA	59.722	20	274	18	291
F01.PB2311	1	p2	(TC)9	18	81	98	AGAAGAGGTGTGTGTGTGCG	59.94	20	TGTTTCCCTTCAATTCTGCC	60.051	20	232	9	240	AGAAGAGGTGTGTGTGTGCG	59.94	20	GTTTCCCTTCAATTCTGCCA	60.051	20	231	9	239	AGAAGAGGTGTGTGTGTGCG	59.94	20	TCCCTTCAATTCTGCCATTT	59.505	20	228	9	236
F01.PB2315	1	p2	(TC)10	20	66	85	AGCCAACACTCTCCCTAGTCC	59.754	21	GGGTGTTTTGGAGCAAGAAA	60.088	20	146	0	145	GCCAACACTCTCCCTAGTCC	58.744	20	GGGTGTTTTGGAGCAAGAAA	60.088	20	145	1	145	AGCCAACACTCTCCCTAGTCC	59.754	21	GTTGAGTTGATGGGCCATTT	59.797	20	177	0	176
F01.PB2316	1	p1	(T)13	13	1645	1657	GGATGCACTTGGATTCTGGT	59.934	20	TCGCAAAATCTTTCATTTGG	58.744	20	208	1480	1687	CTGGGATGCACTTGGATTCT	60.073	20	TCGCAAAATCTTTCATTTGG	58.744	20	211	1477	1687	AAACTTCCGTATGCCTGTCG	60.132	20	TCGCAAAATCTTTCATTTGG	58.744	20	274	1414	1687
F01.PB2317	1	c	(T)10aatcaatatgcagcttgcatatttttgcttggtaactttttgatgatggatatgccgcacaaaataa(AAT)6	95	1351	1445	--
F01.PB2319	1	p3	(GAG)6	18	1025	1042	ATCAACCATTCGGGACAAAA	60.17	20	TACTGCTGCTTGCATTCTGG	60.157	20	264	912	1175	TCAACCATTCGGGACAAAAT	60.17	20	TACTGCTGCTTGCATTCTGG	60.157	20	263	913	1175	CGGGACAAAATTATCCCTCA	59.756	20	TACTGCTGCTTGCATTCTGG	60.157	20	254	922	1175
F01.PB2324	1	c*	(TA)7(TATG)5*tatctaagtggtaagggtttggtttatttagtggtggagattgtgacacagtggtggtaagaattaagaagcttggtttgttaataatggttgatt(TG)10	148	900	1047	--
F01.PB2325	1	p3	(CTC)8	24	106	129	TCAGAAGCAAGGTCTCAGGAA	60.119	21	TGCCTTTGCCAACTTTTCTT	59.861	20	251	5	255	TCAGAAGCAAGGTCTCAGGAA	60.119	21	TTTGCCAACTTTTCTTTCGG	60.215	20	247	5	251	CTCAGAAGCAAGGTCTCAGGA	59.73	21	TGCCTTTGCCAACTTTTCTT	59.861	20	252	4	255
F01.PB2328	1	p3	(GCT)6	18	26	43	--
F01.PB2331	1	p3	(AGG)5	15	951	965	CGTATCCATTTGCTGTCCCT	59.955	20	TGCAAATTGAAAGTCCTCCC	60.051	20	280	736	1015	TGGTACGCTGGAGAAGATCC	60.218	20	CAGCACAAGCCTTCAAAACA	60.027	20	199	882	1080	GGTACGCTGGAGAAGATCCA	60.218	20	CAGCACAAGCCTTCAAAACA	60.027	20	198	883	1080
F01.PB2339	1	p1	(T)11	11	103	113	TCATTCGAGCTTTATTTTCCTCTT	59.781	24	TTCCCTGATGCAATCTTGTG	59.648	20	279	35	313	TCATTCGAGCTTTATTTTCCTC	57.66	22	TTCCCTGATGCAATCTTGTG	59.648	20	279	35	313	TCATTCGAGCTTTATTTTCCTCT	58.6	23	TTCCCTGATGCAATCTTGTG	59.648	20	279	35	313
F01.PB2340	1	p3	(TAA)6	18	10	27	--
F01.PB2347	1	c	(GA)8cagagggagaggagagggagagg(GA)6	51	95	145	CAAAATCCTTTTTGTATTTGTGC	57.824	23	AGCAGAACGCCAGGAATAGA	59.978	20	182	40	221	CAAAATCCTTTTTGTATTTGTGC	57.824	23	CTCTGTTTGAGAGCAACCCC	59.844	20	129	40	168	CAAAATCCTTTTTGTATTTGTGC	57.824	23	ACAGTTCCTGTGCCCACTTC	60.159	20	271	40	310
F01.PB2352	1	p4	(TAAA)5	20	109	128	GCTTCTTGTTCATCATCCCC	59.488	20	CGTTCCCAAGACAACGAGAT	60.111	20	139	79	217	GCTTCTTGTTCATCATCCCC	59.488	20	AGACATCAAGGGAAGCAGGA	59.803	20	176	79	254	GCTTCTTGTTCATCATCCCC	59.488	20	GTCTCTTCACCGTTCCCAAG	59.697	20	149	79	227
F01.PB2360	1	p1	(T)10	10	895	904	GCCTGCTAATTGGCTTTCAG	59.982	20	ATCAAACTGCCAAAACCAGC	60.118	20	171	828	998	TGGAGGTTTCTGGATGAAGC	60.195	20	ATCAAACTGCCAAAACCAGC	60.118	20	194	805	998	GCTGGAGGTTTCTGGATGAA	60.195	20	ATCAAACTGCCAAAACCAGC	60.118	20	196	803	998
F01.PB2365	1	p3	(CAA)6	18	164	181	CCACTACTCACTCCCCCAAA	59.959	20	GCTCCCCTCTCTGTGTCTTG	59.986	20	223	108	330	CCACTACTCACTCCCCCAAA	59.959	20	CCCCTCTCTGTGTCTTGAGC	59.986	20	220	108	327	CCACTACTCACTCCCCCAAA	59.959	20	GCTAGCTTGACCACACGACA	60.056	20	157	108	264
F01.PB2372	1	p2	(AC)7	14	87	100	CCCTCTAACCCTCTTCATCAAA	59.588	22	CGGGAAGAGATTTTCTGCAA	60.323	20	116	44	159	CCCTCTAACCCTCTTCATCAAA	59.588	22	TTCCGGGAAGAGATTTTCTG	59.24	20	119	44	162	AACCCTCTAACCCTCTTCATCA	59.101	22	CGGGAAGAGATTTTCTGCAA	60.323	20	118	42	159
F01.PB2379	1	p4	(CTCA)5	20	103	122	TCTAAAAGGAAGGGAAGAGAAGA	57.866	23	TATCTTATCGATACGGCGGC	60.047	20	130	26	155	TCTAAAAGGAAGGGAAGAGAAGA	57.866	23	TTTGGTTTGGGGAAGTGAAG	59.942	20	212	26	237	TCTAAAAGGAAGGGAAGAGAAGA	57.866	23	TGGTTTGGGGAAGTGAAGAG	60.081	20	210	26	235
F01.PB2382	1	p2	(CA)17	34	5	38	--
F01.PB2383	1	p2	(TA)9	18	19	36	--
F01.PB2385	1	p2	(TC)7	14	46	59	TTCAAGTCGAGTCTCTAAATCTCTTT	58.434	26	ATGGCGACCACAGAAGTACC	59.997	20	227	1	227	TTCAAGTCGAGTCTCTAAATCTCTTT	58.434	26	CATATCAGCAGCCATGAGGA	59.781	20	264	1	264	TTCAAGTCGAGTCTCTAAATCTCTT	57.193	25	ATGGCGACCACAGAAGTACC	59.997	20	227	1	227
F01.PB2386	1	p1	(T)10	10	931	940	ACGTTGACTTTGGACGGAAA	60.529	20	AAAACCAATCAACCAATTCTTGT	58.835	23	235	765	999	AACGTTGACTTTGGACGGAA	60.529	20	AAAACCAATCAACCAATTCTTGT	58.835	23	236	764	999	GGAAAAGTTTGAATTCCGGC	60.783	20	AAAACCAATCAACCAATTCTTGT	58.835	23	220	780	999
F01.PB2386	2	p1	(A)29	29	1059	1087	--
F01.PB2396	1	p2	(TA)6	12	96	107	CAACACAATACTCTCAGAAGCGA	59.571	23	CCACTATTGTCGACGGCTTT	60.132	20	185	40	224	CAACACAATACTCTCAGAAGCGA	59.571	23	TTTGATAGCAACAACGGTGC	59.735	20	204	40	243	CAACACAATACTCTCAGAAGCGA	59.571	23	GTCGTAACCTGTTCCGATGC	60.526	20	108	40	147
F01.PB2400	1	p1	(A)11	11	1548	1558	--
F01.PB2402	1	p1	(T)11	11	1748	1758	TCCAGTGACAGTTTTGAACACC	60.051	22	AAAAATATCCCCAGGCACAA	59.273	20	234	1583	1816	CCTCCTAACACCTCTTCCAGTG	60.16	22	AAAAATATCCCCAGGCACAA	59.273	20	249	1568	1816	TCCTCCTAACACCTCTTCCAG	58.389	21	AAAAATATCCCCAGGCACAA	59.273	20	250	1567	1816
F01.PB2406	1	c	(AC)6atcgataactgtaaaccaccaaaaaaacactactaataaagcaagtccgattcaaatcga(TC)7	86	21	106	--
F01.PB2409	1	p2	(AT)6	12	93	104	GTGTTCGATTTTCCAATGGC	60.318	20	TGCAGCACTTGAAGAGGAGA	59.855	20	157	0	156	GTGTTCGATTTTCCAATGGC	60.318	20	AGCAGCAGCAGTCCAAGATT	60.164	20	271	0	270	GTGTTCGATTTTCCAATGGC	60.318	20	GTGGGTCTGAGAGAGGGTGA	60.243	20	207	0	206
F01.PB2421	1	p2	(AC)8	16	94	109	ACTCAAAGTTTTCACGCGCT	60.059	20	TCTTTCAAAAGGGGTGTTGG	59.942	20	156	20	175	ACTCAAAGTTTTCACGCGCT	60.059	20	TTTCAAAAGGGGTGTTGGAG	59.942	20	154	20	173	ACTCAAAGTTTTCACGCGCT	60.059	20	CTTTCAAAAGGGGTGTTGGA	59.942	20	155	20	174
F01.PB2425	1	c	(TC)6ctctctctccattaataatctctctccctctctctcaaa(TC)6	63	31	93	tggtcttcacCCTCTCAAGG	60.229	20	CTTTTTAGACGGGGTGGGTT	60.214	20	183	0	182	tggtcttcacCCTCTCAAGG	60.229	20	GGTTGTGATGGAGGGATCAG	60.326	20	167	0	166	tggtcttcacCCTCTCAAGG	60.229	20	TGATGGAGGGATCAGTGTTG	59.473	20	162	0	161
F01.PB2427	1	p1	(T)10	10	1523	1532	AACCACTACAACCAGCAGCC	60.179	20	TGATTGAGTAACATCCATTTAGTTTC	57.828	26	277	1292	1568	ACCACTACAACCAGCAGCCT	59.792	20	TGATTGAGTAACATCCATTTAGTTTC	57.828	26	276	1293	1568	TACAACCAGCAGCCTGTGC	61.04	19	AAAAAGGTATGATTGAGTAACATCCA	59.287	26	280	1298	1577
F01.PB2433	1	c	(AG)8atttagagcagttacagagagagatc(GA)11	64	90	153	CGACTCACATCACAATGCCT	59.707	20	TCATTCTCTTTCGGTTTCGG	60.184	20	279	61	339	ACGACTCACATCACAATGCC	59.557	20	TCATTCTCTTTCGGTTTCGG	60.184	20	280	60	339	CGACTCACATCACAATGCCT	59.707	20	TCTCTTTCGGTTTCGGTTTC	59.288	20	275	61	335
F01.PB2435	1	p2	(GA)9	18	32	49	CATACACGCATACACACACACC	59.835	22	ATGAGTCCATGGATGAAGCC	59.893	20	133	7	139	CATACACGCATACACACACACC	59.835	22	TATATTCCCTCGGCCATGAG	59.878	20	148	7	154	CATACACGCATACACACACACC	59.835	22	TTATATTCCCTCGGCCATGA	60.247	20	149	7	155
F01.PB2443	1	p3	(ATA)5	15	1412	1426	AACCTTGAACCAAAGCCTGA	59.711	20	CATGATACATTGACCACACAATGA	60.543	24	117	1360	1476	ACGGTCACAGTGGAGGTTCT	59.604	20	CATGATACATTGACCACACAATGA	60.543	24	168	1309	1476	AACCTTGAACCAAAGCCTGA	59.711	20	TCATGATACATTGACCACACAA	57.312	22	118	1360	1477
F01.PB2444	1	p2	(AC)9	18	42	59	AATCACTTTCCCCCAAAACC	60.032	20	GTTGAAAGAGCTCGTGAGGG	59.989	20	198	9	206	AATCACTTTCCCCCAAAACC	60.032	20	CTTTGAGCAAGGTCCCATGT	60.111	20	230	9	238	AATCACTTTCCCCCAAAACC	60.032	20	CAGACATCGCGATCGTAAAA	59.833	20	154	9	162
F01.PB2453	1	p2	(AT)11	22	106	127	CTCCACTTTTCACTTCCCCA	60.081	20	TCAACCCCAATGGTTGATTT	60.029	20	249	50	298	TCCACTTTTCACTTCCCCAG	60.081	20	TCAACCCCAATGGTTGATTT	60.029	20	248	51	298	CTCCACTTTTCACTTCCCCA	60.081	20	TGAAACTCAACCCCAATGGT	60.21	20	255	50	304
F01.PB2466	1	p2	(AC)11	22	86	107	CAAAACACAAACCAACCCTG	58.92	20	GGTAATCGGGGAGAGAAAGG	59.897	20	165	14	178	CAAAACACAAACCAACCCTG	58.92	20	GTAATCGGGGAGAGAAAGGG	59.897	20	164	14	177	CAAAACACAAACCAACCCTGT	59.782	21	GGTAATCGGGGAGAGAAAGG	59.897	20	165	14	178
F01.PB2474	1	p3	(TCT)5	15	176	190	ATCTCACCCCACTTCGTGTT	59.43	20	AAGAGCCTCGAACTTGGACA	59.989	20	266	134	399	AATCTCACCCCACTTCGTGT	59.43	20	AAGAGCCTCGAACTTGGACA	59.989	20	267	133	399	ATCTCACCCCACTTCGTGTT	59.43	20	GAGCTAGGACGGGGAAAGTT	59.713	20	121	134	254
F01.PB2476	1	p1	(C)11	11	41	51	TCACTCACTTATTTCTCCACCG	59.238	22	ATCGGAAAACGTTAGTTGCG	60.131	20	141	15	155	TCACTCACTTATTTCTCCACCG	59.238	22	AGCCGTCTCAGCAGAAGTGT	60.205	20	105	15	119	TCACTCACTTATTTCTCCACCG	59.238	22	GATCCAACACTGGTGCTTCA	59.682	20	223	15	237
F01.PB2477	1	p3	(TAG)5	15	201	215	CCTCCCCCAATCTCTCTAGG	60.023	20	TTTGATTCCTCCGTTTGGTC	59.91	20	253	31	283	CCTCCCCCAATCTCTCTAGG	60.023	20	TTTTTGATTCCTCCGTTTGG	59.91	20	255	31	285	CCTCCCCCAATCTCTCTAGG	60.023	20	CTCCGTTTGGTCGAATGTCT	60.111	20	245	31	275
F01.PB2481	1	p2	(AC)7	14	120	133	TCCAACACATTGCCATCCTA	59.924	20	ATTGATAATCTCCCCGCCTC	60.252	20	255	59	313	CTGAACGTCCAACACATTGC	60.16	20	ATTGATAATCTCCCCGCCTC	60.252	20	262	52	313	TCCAACACATTGCCATCCTA	59.924	20	ACCATTGTTGCAGCTTCCAT	60.526	20	110	59	168
F01.PB2483	1	p2	(TA)10	20	238	257	TCTTGAAATCAGACCACCCC	59.903	20	ACGAATCCTCCACGATGAAC	59.934	20	224	205	428	TCTTGAAATCAGACCACCCC	59.903	20	AAAACGAATCCTCCACGATG	59.933	20	227	205	431	TCTTGAAATCAGACCACCCC	59.903	20	CGAATCCTCCACGATGAACT	60.073	20	223	205	427
F01.PB2494	1	p1	(A)10	10	16	25	--
F01.PB2501	1	p2	(GA)10	20	11	30	--
F01.PB2519	1	p2	(GT)9	18	52	69	CCCTTTACTTACAGACCCTCCA	59.517	22	TCCGGTGGTGACAGTATTGA	59.96	20	126	9	134	CCCTTTACTTACAGACCCTCCA	59.517	22	GATGCGTTACTCCCAAGGAA	60.074	20	213	9	221	CCCTTTACTTACAGACCCTCCA	59.517	22	AGGAACCGTTTCATCAGTGC	60.119	20	198	9	206
F01.PB2536	1	c	(TC)7tggcgctctaatcccccaattcaacct(AC)6	53	62	114	TCAACCAAACCCAACCCTAA	60.198	20	ATGCCTTTGGCGAGAGAGTA	59.978	20	232	36	267	TCAACGTACACATTCCCCCT	60.232	20	ATGCCTTTGGCGAGAGAGTA	59.978	20	264	4	267	CGTACACATTCCCCCTTTGT	59.711	20	ATGCCTTTGGCGAGAGAGTA	59.978	20	260	8	267
F01.PB2545	1	p2	(CT)10	20	57	76	CGCTTGATCAACGCAGAGTA	60.157	20	GGAGAAAGGGGATGAGGAAG	60.008	20	269	7	275	CGCTTGATCAACGCAGAGTA	60.157	20	GTAGAGAGAGGCGTTGACGG	60.012	20	169	7	175	CGCTTGATCAACGCAGAGTA	60.157	20	GCGGGCTATGTTGGATAGAA	60.06	20	118	7	124
F01.PB2550	1	p3	(TAT)5	15	960	974	TATGACAAGCAGTGGCAAGC	60.019	20	TGTCATTTCACATTATTAAATTTGCTC	59.735	27	196	821	1016	TGAGAATTCCAGCAGCTCAA	59.673	20	TGTCATTTCACATTATTAAATTTGCTC	59.735	27	164	853	1016	TATGACAAGCAGTGGCAAGC	60.019	20	TGTCATTTCACATTATTAAATTTGC	57.353	25	196	821	1016
F01.PB2556	1	p1	(A)15	15	30	44	AGCCTCTCTCGCTCGATTTA	59.316	20	CGATGCTGCTCATCTTTCAA	60.096	20	137	4	140	AGCCTCTCTCGCTCGATTTA	59.316	20	CCACTATTGTCGACGGCTTT	60.132	20	228	4	231	AGAGCCTCTCTCGCTCGATT	60.776	20	CGATGCTGCTCATCTTTCAA	60.096	20	139	2	140
F01.PB2560	1	p4	(ATAC)6	24	32	55	--
F01.PB2563	1	p3	(AAT)5	15	549	563	CAGGACCGGTACTTTACGGA	59.986	20	GATCAGCAGCCACAGTAGCA	60.168	20	234	425	658	TCAGGACCGGTACTTTACGG	59.986	20	GATCAGCAGCCACAGTAGCA	60.168	20	235	424	658	CAGGACCGGTACTTTACGGA	59.986	20	TCAGCAGCCACAGTAGCAGT	59.801	20	232	425	656
F01.PB2574	1	p2	(AC)10	20	52	71	TTCCACGATAGAGTGGGAAGA	59.679	21	ATATTAATGGGGTTGCACCG	59.547	20	137	15	151	TCCACGATAGAGTGGGAAGA	58.23	20	ATATTAATGGGGTTGCACCG	59.547	20	136	16	151	TCCACGATAGAGTGGGAAGAC	59.151	21	ATATTAATGGGGTTGCACCG	59.547	20	136	16	151
F01.PB2585	1	p2	(TA)10	20	333	352	TTCCCACATCACCAAGTTCA	59.935	20	ATTGGATCCATCAGAGCCAC	59.893	20	247	150	396	CCCCTAGCAGGTGTTCTCAC	59.721	20	ATTGGATCCATCAGAGCCAC	59.893	20	269	128	396	ACCCCTAGCAGGTGTTCTCA	59.721	20	ATTGGATCCATCAGAGCCAC	59.893	20	270	127	396
F01.PB2588	1	p2	(GA)7	14	3	16	--
F01.PB2594	1	p1	(T)10	10	1082	1091	--
F01.PB2600	1	p1	(T)16	16	1445	1460	TGTTCCTAAAGGGAGACCGA	59.665	20	CATGGAAATGAAACAAAAGTCA	57.664	22	261	1258	1518	TGTTCCTAAAGGGAGACCGA	59.665	20	CATGGAAATGAAACAAAAGTCAG	58.663	23	261	1258	1518	ACCAGATGCTGGAGGTGTTT	59.579	20	CATGGAAATGAAACAAAAGTCA	57.664	22	190	1329	1518
F01.PB2607	1	p2	(TG)6	12	77	88	TTTCAAGTTACAAACAAATACTCTGTG	58.101	27	AGATTCGATTTACCCACCCC	60.017	20	142	45	186	TTTCAAGTTACAAACAAATACTCTGTG	58.101	27	CAAATCTGGGCCTTGACAAT	59.933	20	256	45	300	TCAAAGTCATAGAGATTTCAAGTTACA	57.786	27	AGATTCGATTTACCCACCCC	60.017	20	157	30	186
F01.PB2609	1	p2	(AC)7	14	66	79	GCTTCGTCAACATCTCAGCA	60.144	20	AGAAGCGCGAGAACCAATAA	59.982	20	103	37	139	TTCGTCAACATCTCAGCACC	59.837	20	AGAAGCGCGAGAACCAATAA	59.982	20	101	39	139	GCTTCGTCAACATCTCAGCA	60.144	20	GTTCCACATCTTCCATGGCT	59.934	20	186	37	222
F01.PB2610	1	p3	(GCG)8	24	88	111	GGGAAGAAAATGAGTTCGGTT	59.451	21	TTGTTGGGAGAGGGTACGTC	59.966	20	139	0	138	GGGAAGAAAATGAGTTCGGTT	59.451	21	CCAGATCGGAGGAGAGATTG	59.755	20	264	0	263	GGGAAGAAAATGAGTTCGGTT	59.451	21	CGGAGGAGAGATTGATCAGG	59.755	20	258	0	257
F01.PB2624	1	p2	(CT)11	22	50	71	GTCCTCTTCTCATTTCCCCC	59.874	20	CCGGGGTAGTTAGGGTTTGT	60.102	20	174	24	197	GTCCTCTTCTCATTTCCCCC	59.874	20	ATCACAAACTCAGCCGCTTT	59.882	20	247	24	270	GTCCTCTTCTCATTTCCCCC	59.874	20	TAGTTAGGGTTTGTTCGGCG	60.124	20	168	24	191
F01.PB2624	2	p1	(T)10	10	902	911	AAGATTAACAGGCGCAAGGA	59.845	20	CAACCCATCGAGGTCTGTTT	59.966	20	275	677	951	GAAGATTAACAGGCGCAAGG	59.845	20	CAACCCATCGAGGTCTGTTT	59.966	20	276	676	951	AAGATTAACAGGCGCAAGGA	59.845	20	CATTCAACCCATCGAGGTCT	59.927	20	279	677	955
F01.PB2626	1	p2	(GT)10	20	970	989	GTTTTGCTGGATGGACGAAT	59.939	20	CAGCACCAAAAGCCTTTATTT	58.445	21	106	946	1051	GTTTGAGGAGGCATGCAGAT	60.226	20	CAGCACCAAAAGCCTTTATTT	58.445	21	280	772	1051	TCCTCTCCTGTTGAGGATGC	60.349	20	CAGCACCAAAAGCCTTTATTT	58.445	21	250	802	1051
F01.PB2647	1	p2	(TC)6	12	92	103	ACGGCGTCGTTTTCTACACT	59.803	20	GAAAGCCATGGATGAGGAAA	60.014	20	242	41	282	TTATAGGCGTGTGGCTGTCA	60.28	20	GAAAGCCATGGATGAGGAAA	60.014	20	261	22	282	ACGGCGTCGTTTTCTACACT	59.803	20	TATAGGGCCTTTGGATTCCC	60.109	20	275	41	315
F01.PB2650	1	p1	(T)12	12	1066	1077	TGATCCAAATCCTGAAAGGC	60.014	20	CCCTCAACTGAGAGGCTGAA	60.523	20	275	950	1224	TCCTGAAAGGCCATGGTTAG	60.066	20	CCCTCAACTGAGAGGCTGAA	60.523	20	266	959	1224	CCAGAGAATGGCCTTGAAAA	60.184	20	GCCTTTATCACTTCATGCCC	59.533	20	262	980	1241
F01.PB2651	1	p2	(TC)8	16	20	35	--
F01.PB2652	1	p1	(T)10	10	1000	1009	--
F01.PB2658	1	p4	(ACAT)7	28	78	105	TTGCGGTTACATTCACAAGC	59.735	20	CATCTTGGTCGTGGTGTACG	60.025	20	191	10	200	TTGCGGTTACATTCACAAGC	59.735	20	CTTCATCCGCAGGCATTATT	60.06	20	123	10	132	TTGCGGTTACATTCACAAGC	59.735	20	CCAACAACTGTGCCTTCTCA	59.873	20	264	10	273
F01.PB2660	1	p1	(A)28	28	971	998	GACCACCTTGCTGATCCAGT	60.12	20	GCACCACAGAAAAGGAATAGC	58.85	21	245	789	1033	GACCACCTTGCTGATCCAGT	60.12	20	GCAAGTATGCACCACAGAAAA	58.836	21	253	789	1041	GACCACCTTGCTGATCCAGT	60.12	20	GCAAGTATGCACCACAGAAAAG	59.813	22	253	789	1041
F01.PB2662	1	p1	(A)14	14	15	28	--
F01.PB2662	2	p2	(AC)8	16	146	161	AGCTTTCAGCCTCTTCGACA	60.277	20	AGCACCAGATCTGAAGGCAT	59.834	20	192	78	269	AAATCAGAAATGGCGGATCA	60.414	20	AGCACCAGATCTGAAGGCAT	59.834	20	245	25	269	GACAAAGATGGCGATGGTTC	60.47	20	AGCACCAGATCTGAAGGCAT	59.834	20	176	94	269
F01.PB2664	1	p2	(AG)6	12	117	128	CGGACCGATTCATCTCTGAT	60.034	20	TCACACAGCGTCTTCACCTC	60.03	20	151	66	216	CGGACCGATTCATCTCTGAT	60.034	20	TCCATCAATTGCTCGATCTG	59.756	20	109	66	174	CGGACCGATTCATCTCTGAT	60.034	20	CCTAGCTTGATCACACAGCG	59.615	20	161	66	226
F01.PB2678	1	p3	(CAC)6	18	147	164	ATGGCTAGCTGCTTTATGGC	59.483	20	AGCTGTGGTGCTTGACATTG	59.905	20	258	78	335	ATGGCTAGCTGCTTTATGGC	59.483	20	CAGCTGTGGTGCTTGACATT	59.905	20	259	78	336	TTATGGCATCAGCTGCTTGT	59.449	20	AGCTGTGGTGCTTGACATTG	59.905	20	245	91	335
F01.PB2685	1	p2	(AT)11	22	152	173	CTCCACTTTTCACTTCCCCA	60.081	20	TCAACCCCAATGGTTGATTT	60.029	20	249	96	344	TCCACTTTTCACTTCCCCAG	60.081	20	TCAACCCCAATGGTTGATTT	60.029	20	248	97	344	CTCCACTTTTCACTTCCCCA	60.081	20	TGAAACTCAACCCCAATGGT	60.21	20	255	96	350
F01.PB2691	1	p2	(AT)6	12	150	161	TGCAAATCAAAGTTGTTGCG	60.817	20	CCCATCCAGTCCATGACTCT	59.92	20	207	127	333	TGCAAATCAAAGTTGTTGCG	60.817	20	GGCACCACTGCATGAACTAA	59.722	20	119	127	245	TGCAAATCAAAGTTGTTGCG	60.817	20	CCATCCAGTCCATGACTCTG	59.046	20	206	127	332
F01.PB2708	1	c	(AG)6gactagtacacgcgcgcgc(GA)6gtaggg(GA)12	73	1	73	--
F01.PB2717	1	c	(CT)8(CA)6	28	53	80	TCTCTCTCTCTACAACACGCC	57.273	21	TTCCTCGACGGTCAGTTCTT	59.844	20	204	29	232	AATCTCTCTCTCTACAACACGCC	59.071	23	TTCCTCGACGGTCAGTTCTT	59.844	20	206	27	232	TCTCTCTCTCTACAACACGCC	57.273	21	CATGTAGACGCAGTCTTCGC	59.621	20	105	29	133
F01.PB2725	1	p2	(TC)8	16	39	54	GGCGATTTTACAATCTCTCCC	59.923	21	GAGGCATGCAGTCAAAACAA	59.847	20	224	9	232	GGCGATTTTACAATCTCTCCC	59.923	21	CCCACATAAACAGTGAGGCA	59.566	20	238	9	246	GGCGATTTTACAATCTCTCCC	59.923	21	GAGATTCGCAGCTCGTTCAT	60.514	20	146	9	154
F01.PB2726	1	p2	(TA)10	20	57	76	TCTCCCCCTCTCTCTGTGTG	60.388	20	AGGGTATTGGCGAACATCTG	59.955	20	221	32	252	CCTCTCTCCCCCTCTCTCTG	60.473	20	AGGGTATTGGCGAACATCTG	59.955	20	225	28	252	TCTCTCCCCCTCTCTCTGTG	59.503	20	AGGGTATTGGCGAACATCTG	59.955	20	223	30	252
F01.PB2727	1	p2	(AC)7	14	61	74	agGCAAGCAGTGTGGCTAAT	59.904	20	TAGTGGAGGTTCACCCCTTG	59.959	20	252	0	251	agGCAAGCAGTGTGGCTAAT	59.904	20	GTCGTTGTCCGGGTAAGAAG	59.592	20	230	0	229	GCAAGCAGTGTGGCTAATTG	59.493	20	TAGTGGAGGTTCACCCCTTG	59.959	20	250	2	251
F01.PB2733	1	p2	(AC)7	14	92	105	ATCACAAGGAGTGGCAGTGA	59.261	20	CATAAGCCGCTCCCATACAT	59.945	20	248	21	268	TCACAAGGAGTGGCAGTGAT	59.261	20	CATAAGCCGCTCCCATACAT	59.945	20	247	22	268	ATCACAAGGAGTGGCAGTGA	59.261	20	CTCTTGGCTGTCCCATAAGC	59.836	20	261	21	281
F01.PB2733	2	p1	(T)11	11	826	836	TAGCCTTTGAGGCTTTTGGA	59.953	20	TCTGCATATGATACGGCGAC	59.676	20	220	783	1002	TAGCCTTTGAGGCTTTTGGA	59.953	20	GATACGGCGACTGGAGTACC	59.579	20	211	783	993	TAGCCTTTGAGGCTTTTGGA	59.953	20	CATATGATACGGCGACTGGA	59.523	20	216	783	998
F01.PB2734	1	p2	(AG)9	18	131	148	ACTTTCTGGGCTGATTGCAC	60.263	20	GACGTCGAGGGAGTTGATTC	59.661	20	267	63	329	ACTTTCTGGGCTGATTGCAC	60.263	20	GTCGAGGGAGTTGATTCTGG	59.655	20	264	63	326	ACTTTCTGGGCTGATTGCAC	60.263	20	TCGAGGGAGTTGATTCTGGT	59.655	20	263	63	325
F01.PB2767	1	p3	(CAG)5	15	15	29	--
F01.PB2768	1	p2	(AC)7	14	88	101	TCTTTGTTATCTCCGCCTCG	60.344	20	AAATGGGGATGCACAAACAT	60.059	20	244	9	252	TCTTTGTTATCTCCGCCTCG	60.344	20	CTTGGGGTCACTAAAGGCAA	60.103	20	201	9	209	TCTTTGTTATCTCCGCCTCG	60.344	20	TGGGGTCACTAAAGGCAAAG	60.103	20	199	9	207
F01.PB2770	1	p1	(A)12	12	1363	1374	--
F01.PB2771	1	c	(AG)6aaagagagggtagaag(GA)11	50	23	72	--
F01.PB2776	1	p2	(AC)7	14	62	75	ATCGGGGGCAAACAAATTA	60.139	19	GGGGGATGATTATGAAGGGT	59.843	20	107	6	112	ATCGGGGGCAAACAAATTA	60.139	19	GCCTTGATGGCTTGAAGAAA	60.331	20	280	6	285	AAGAGAGCAAGCAAAGATCCA	59.208	21	CCAGCTCTTGTGGGGTTTTA	60.103	20	269	38	306
F01.PB2788	1	p1	(A)10	10	14	23	--
F01.PB2788	2	p3	(GAC)5	15	441	455	GATGATCCCGAGAAAGGTGA	60.011	20	CCACCAGACGTATGCAACAC	60.032	20	134	380	513	GATGATCCCGAGAAAGGTGA	60.011	20	CACCAGACGTATGCAACACC	60.032	20	133	380	512	AACTGGACGGTGAGGATGAC	59.969	20	CCACCAGACGTATGCAACAC	60.032	20	160	354	513
F01.PB2788	3	p3	(GAC)5	15	594	608	CGATGATGAGGATGGTGATG	59.875	20	TTGCTGGAGCTTCAACCTTT	59.993	20	263	544	806	CGATGATGAGGATGGTGATG	59.875	20	TTTGCTGGAGCTTCAACCTT	59.993	20	264	544	807	GGTGTTGCATACGTCTGGTG	60.032	20	CTTCTTCAGCACCAACCACA	59.873	20	212	493	704
F01.PB2792	1	p3	(TAG)7	21	203	223	TGGAGACAAAAGGTGGGAAA	60.465	20	GGGATCAAACACGGAATTGT	59.653	20	244	177	420	ATGGAGACAAAAGGTGGGAA	59.381	20	GGGATCAAACACGGAATTGT	59.653	20	245	176	420	AATGGAGACAAAAGGTGGGA	59.381	20	GGGATCAAACACGGAATTGT	59.653	20	246	175	420
F01.PB2796	1	p4	(ATTT)5	20	78	97	CGAACTACAAATCCAACAACTCT	57.504	23	CTGCGGGAGTTTTTCTCTTG	59.986	20	160	28	187	ACGAACTACAAATCCAACAACTCT	58.332	24	CTGCGGGAGTTTTTCTCTTG	59.986	20	161	27	187	CGAACTACAAATCCAACAACTCT	57.504	23	CAAACCCTGTCGCTCTCTTT	59.473	20	231	28	258
F01.PB2803	1	c	(CT)8cacacgcgcg(CA)7	40	157	196	CTCCACTTCAATCTCCCACC	59.505	20	GTGAGTTTGCGAGGGTTAGG	59.734	20	230	43	272	CTCCACTTCAATCTCCCACC	59.505	20	TGAGTTTGCGAGGGTTAGGT	59.734	20	229	43	271	CTCCACTTCAATCTCCCACC	59.505	20	GGTGAGTTTGCGAGGGTTAG	59.734	20	231	43	273
F01.PB2806	1	p6	(ATCCAC)10	60	902	961	GTTGCAGATCCACCCAACTT	59.973	20	TGCAATCCTCAAAAGTCTCCT	58.923	21	216	833	1048	GTTGCAGATCCACCCAACTT	59.973	20	GGAATCATAACAAACCACAGCA	59.867	22	264	833	1096	GTTGCAGATCCACCCAACTT	59.973	20	TGCAATCCTCAAAAGTCTCC	57.864	20	216	833	1048
F01.PB2814	1	p3	(AGA)5	15	334	348	TTGCACAGACCTCAGATTGG	59.831	20	AAGACCTTAGCTTCCTCGGG	59.842	20	175	242	416	ACCTCAGATTGGGCTCAAGA	59.803	20	AAGACCTTAGCTTCCTCGGG	59.842	20	167	250	416	TTGCACAGACCTCAGATTGG	59.831	20	CCTCCTCCTCCTCTTCACCT	59.801	20	138	242	379
F01.PB2822	1	p4	(ACTC)5	20	204	223	CTCTCGCAACTCACACCAAA	60.025	20	TTGGTGAAGATTCCACCTCC	59.903	20	241	161	401	TCACTCTCGCAACTCACACC	60.03	20	TTGGTGAAGATTCCACCTCC	59.903	20	244	158	401	CTCTCGCAACTCACACCAAA	60.025	20	CCATAGCTTGCCGGAGTAAG	59.861	20	187	161	347
F01.PB2832	1	p2	(TC)8	16	7	22	--
F01.PB2840	1	p3	(TCA)6	18	73	90	ATACACTGCCTTGCTTGCCT	59.904	20	AGCTGTTTTGTGAATTGGGG	59.971	20	143	49	191	ATACACTGCCTTGCTTGCCT	59.904	20	GCAACTTTCATCTTCCGAGC	59.962	20	197	49	245	ATACACTGCCTTGCTTGCCT	59.904	20	TGAATTGGGGTGAAGGAGAG	60.042	20	133	49	181
F01.PB2841	1	p1	(A)25	25	968	992	GACCACCTTGCTGATCCAGT	60.12	20	GCACCACAGAAAAGGAATAGC	58.85	21	256	782	1037	GACCACCTTGCTGATCCAGT	60.12	20	GCAAGTATGCACCACAGAAAA	58.836	21	264	782	1045	GACCACCTTGCTGATCCAGT	60.12	20	GCAAGTATGCACCACAGAAAAG	59.813	22	264	782	1045
F01.PB2843	1	p3	(GGC)5	15	41	55	TTCACCACACTCAAACTCGC	59.88	20	GTGAAATGTTGTGGCAGGTG	60.008	20	243	5	247	TTCACCACACTCAAACTCGC	59.88	20	GAAGAGGATGGATGGTGGAA	59.862	20	116	5	120	TTCACCACACTCAAACTCGC	59.88	20	TGCTGGTTTGTGAGAAATGG	59.691	20	177	5	181
F01.PB2847	1	p3	(CAC)6	18	799	816	ACGTCGTCGTATGAACTCCC	59.997	20	TGGAGATCTTCTGGGTGGAC	60.048	20	214	760	973	ACGTCGTCGTATGAACTCCC	59.997	20	GAGCGCATAGGTCTACGGAC	59.866	20	261	760	1020	ATGAACTCCCCATATCGTCG	59.773	20	TGGAGATCTTCTGGGTGGAC	60.048	20	204	770	973
F01.PB2849	1	p2	(TC)7	14	11	24	--
F01.PB2850	1	p2	(AC)8	16	58	73	CCATCCATACACACACAACCA	60.144	21	GCTTTCGCAAAAGGACAGAC	60	20	119	20	138	CCATCCATACACACACAACCA	60.144	21	ATCATCAGGACGAGCAGCTT	59.981	20	135	20	154	CCATCCATACACACACAACCA	60.144	21	CCCAAAGGACATTTTGGAGA	59.903	20	242	20	261
F01.PB2853	1	p1	(T)12	12	183	194	ATCCACCCCAGAAGATCTGA	59.46	20	ATTCCCAGCAAAATGAGCAC	60.081	20	160	105	264	TCCACCCCAGAAGATCTGAA	60.59	20	ATTCCCAGCAAAATGAGCAC	60.081	20	159	106	264	ATCCACCCCAGAAGATCTGA	59.46	20	CCAATCCATCAACAGATCCC	60.135	20	198	105	302
F01.PB2856	1	p2	(AC)6	12	23	34	--
F01.PB2861	1	p1	(A)10	10	1236	1245	TGGGGTTAAAGTGAAGGGTG	59.824	20	CAGGTGAGAGGCATCACAAA	59.831	20	280	995	1274	TTCAAGGCGGGTGATAATGT	60.331	20	CAGGTGAGAGGCATCACAAA	59.831	20	225	1050	1274	CGGGTGATAATGTCCCTCTG	60.331	20	CAGGTGAGAGGCATCACAAA	59.831	20	218	1057	1274
F01.PB2867	1	p3	(TCT)5	15	216	230	GATCATCGATGGGTAGGTCG	60.303	20	TTGAGTTGAGGAGGAGTGGG	60.229	20	157	108	264	CCTGCCAAGTGAGAGTTGTG	59.461	20	TTGAGTTGAGGAGGAGTGGG	60.229	20	246	19	264	TGCCAAGTGAGAGTTGTGTTG	59.93	21	TTGAGTTGAGGAGGAGTGGG	60.229	20	244	21	264
F01.PB2868	1	p2	(TC)13	26	45	70	AAAAACACCCCCACACTCC	59.664	19	GACTTCCCAGAACTTGGCAC	59.703	20	164	0	163	AAAAACACCCCCACACTCC	59.664	19	TTGGTAACGGCCTGTTGAGT	60.55	20	206	0	205	AAAAACACCCCCACACTCC	59.664	19	CGTTGAGAACTCGCTTCGTT	60.571	20	268	0	267
F01.PB2880	1	c	(GA)7ttgaaaaaattcaattgaattggaagaaagagtagc(GA)9	68	53	120	AAAATACACATAAACAGAGAGACCAA	57.547	26	CACTTTGACATGTCCCCCTT	59.82	20	238	16	253	AAAATACACATAAACAGAGAGACCAA	57.547	26	ACTTTGACATGTCCCCCTTG	59.82	20	237	16	252	AAAATACACATAAACAGAGAGACCAA	57.547	26	TGACATGTCCCCCTTGAGTT	60.363	20	233	16	248
F01.PB2883	1	p3	(TAA)8	24	821	844	TGAGAATTCGGAGGGAAATG	60.006	20	TCCCCATTGAACTCTCCTTG	60.042	20	218	660	877	GCGGAATTCATGTCCTGTTT	59.939	20	TCCCCATTGAACTCTCCTTG	60.042	20	269	609	877	TGAGAATTCGGAGGGAAATG	60.006	20	AACTCTCCTTGGCACACCAC	60.159	20	209	660	868
F01.PB2884	1	p1	(C)14	14	1269	1282	TCACTGGATCCATGCACTTG	60.688	20	GTTTGTTGGAATGGAGACGG	60.353	20	248	1114	1361	TCACTGGATCCATGCACTTG	60.688	20	TTGTTGGAATGGAGACGGTT	60.353	20	246	1114	1359	TCACTGGATCCATGCACTTG	60.688	20	TTTGTTGGAATGGAGACGGT	60.353	20	247	1114	1360
F01.PB2885	1	p3	(CTG)6	18	542	559	ATATGGTGGGATCAGTGGGA	60.011	20	ACTTGCACCCAAAATCGAAG	60.11	20	247	464	710	ATATGGTGGGATCAGTGGGA	60.011	20	CTTGCACCCAAAATCGAAGT	60.11	20	246	464	709	ATATGGTGGGATCAGTGGGA	60.011	20	CCCATGTTGTTTGTCACTGG	59.848	20	144	464	607
F01.PB2889	1	p3	(AAT)10	30	440	469	TGCCTTGAGAAGCAATTTGA	59.542	20	CTTCGCGTATAAACCCTGGA	60.089	20	279	330	608	TGCCTTGAGAAGCAATTTGA	59.542	20	TTCGCGTATAAACCCTGGAT	59.433	20	278	330	607	GCCTTGAGAAGCAATTTGATG	59.837	21	CTTCGCGTATAAACCCTGGA	60.089	20	278	331	608
F01.PB2893	1	p1	(A)17	17	1161	1177	--
F01.PB2899	1	p2	(AC)8	16	102	117	AGATGGTGGTGAGCTTGGTC	60.12	20	GGTAGAAAAGGGAGCAGCAA	59.452	20	278	20	297	GGTCCAGAACAGCCAAAGAA	60.232	20	GGTAGAAAAGGGAGCAGCAA	59.452	20	262	36	297	GGTCCAGAACAGCCAAAGAA	60.232	20	GATGGGTAGAAAAGGGAGCA	59.126	20	266	36	301
F01.PB2900	1	p1	(T)10	10	194	203	CTCGCAGGTGTTCCCATACT	60.134	20	CTCGACCCTCCATTGAAAAA	60.044	20	203	74	276	GACTTTGATGATGGGGTTGG	60.173	20	CTCGACCCTCCATTGAAAAA	60.044	20	226	51	276	CTCGCAGGTGTTCCCATACT	60.134	20	TAATCCTCGACCCTCCATTG	59.887	20	208	74	281
F01.PB2906	1	p2	(AC)9	18	44	61	ATCAAATCTCTCCACGTCGC	60.226	20	CCAGTAGCCACAAGTCCCAT	59.989	20	267	17	283	ATCAAATCTCTCCACGTCGC	60.226	20	ATGACACCGGAATCACAACA	59.812	20	120	17	136	ATCAAATCTCTCCACGTCGC	60.226	20	GACCATTGCCCATTCTGATT	59.756	20	146	17	162
F01.PB2908	1	p2	(CA)7	14	47	60	TTACAAAAGGCCATTAGTTTTCA	57.955	23	CGCGGGAAATTACAGTGAGT	60.132	20	162	3	164	TTACAAAAGGCCATTAGTTTTCA	57.955	23	AAAATCTTGGTGTGGCCATT	59.292	20	211	3	213	TTACAAAAGGCCATTAGTTTTCA	57.955	23	AAATCTTGGTGTGGCCATTG	60.755	20	210	3	212
F01.PB2910	1	c	(TC)9a(TC)9a(TC)7	52	48	99	--
F01.PB2916	1	p2	(CA)7	14	67	80	TGTCATCCCTAGGTTTTGCC	59.933	20	CCACTTGGAGCTTCTTCACA	59.007	20	279	31	309	TGTCATCCCTAGGTTTTGCC	59.933	20	CGAGACCCAAATCAGTTTTCA	60.096	21	180	31	210	TGTCATCCCTAGGTTTTGCC	59.933	20	ACCACTTGGAGCTTCTTCACA	59.899	21	280	31	310
F01.PB2916	2	p2	(AT)6	12	314	325	TGTGAAGAAGCTCCAAGTGGT	59.899	21	TGACGATAATAGGGGGCTTG	59.916	20	278	290	567	TGTGAAGAAGCTCCAAGTGGT	59.899	21	GAGCATGTGGTTGTGATTGC	60.128	20	192	290	481	TGTGAAGAAGCTCCAAGTGGT	59.899	21	TAGGGGGCTTGGGTTTATTC	60.143	20	269	290	558
F01.PB2918	1	p1	(A)10	10	1383	1392	GGCTTGTCAATCATGGTGAA	59.502	20	ATGGAGGACAGAGGTGAGGA	59.638	20	215	1320	1534	GGCTTGTCAATCATGGTGAA	59.502	20	TGGAGGACAGAGGTGAGGAT	59.638	20	214	1320	1533	GGCTTGTCAATCATGGTGAA	59.502	20	CATGGAGGACAGAGGTGAGG	60.668	20	216	1320	1535
F01.PB2921	1	c	(GT)11(GA)9	40	32	71	--
F01.PB2924	1	p3	(GCT)6	18	821	838	CTGATTGAAGGGGAGGACAA	60.042	20	AATTCGTCAACAGGACCAGC	60.119	20	254	703	956	CTGATTGAAGGGGAGGACAA	60.042	20	TTCTGCAATTCGTCAACAGG	59.84	20	260	703	962	TACTTCACAACATTGCCGGA	60.111	20	AATTCGTCAACAGGACCAGC	60.119	20	182	775	956
F01.PB2925	1	p3	(TAT)5	15	50	64	AAAAACTCACAAGCAGCATTACT	57.364	23	AGATTTTTCTGGGGGCTGTT	59.94	20	210	21	230	AAAAACTCACAAGCAGCATTACT	57.364	23	CAGCTGAAGACCTCAAAGGC	60.134	20	248	21	268	AAAAACTCACAAGCAGCATTACT	57.364	23	GCAGCTGAAGACCTCAAAGG	60.134	20	249	21	269
F01.PB2926	1	p3	(CTG)6	18	682	699	GATATGGGCACAGCAGGAAT	59.923	20	TGAGGACTCAAAACCCCAAG	60.081	20	266	653	918	GATATGGGCACAGCAGGAAT	59.923	20	CTTGAGGACTCAAAACCCCA	60.081	20	268	653	920	ATATGGTGGGATCAGTGGGA	60.011	20	CCCATGTTGTTTGTCACTGG	59.848	20	153	595	747
F01.PB2928	1	c	(A)11ggggagagagac(AG)6	35	46	80	CACAAACAGGGTTTTACAGATAGAGA	59.99	26	CTCGGGCTTAGCCTCTTCTT	60.11	20	232	1	232	CACAAACAGGGTTTTACAGATAGAGA	59.99	26	TTCTTCAACCCCATTTTCCA	60.28	20	217	1	217	CACAAACAGGGTTTTACAGATAGA	57.465	24	CTCGGGCTTAGCCTCTTCTT	60.11	20	232	1	232
F01.PB2930	1	p2	(CA)9	18	54	71	CCACTTGAAGCTCTGCGACT	60.733	20	TTGTCAACTCGTGAACAGCA	59.002	20	220	29	248	CCACTTGAAGCTCTGCGACT	60.733	20	TCCCTTGCTATTGTCAACTCG	60.256	21	230	29	258	CCACTTGAAGCTCTGCGAC	59.717	19	TTGTCAACTCGTGAACAGCA	59.002	20	220	29	248
F01.PB2935	1	p3	(CAT)5	15	404	418	GCTTTCGGTTTAACTTTCGG	58.875	20	TTTTTGGAACCATTGAAGCC	59.916	20	265	285	549	GCTTTCGGTTTAACTTTCGGA	60.582	21	TTTTTGGAACCATTGAAGCC	59.916	20	265	285	549	TTGCTTTCGGTTTAACTTTCG	59.411	21	TTTTTGGAACCATTGAAGCC	59.916	20	267	283	549
F01.PB2945	1	p2	(AT)6	12	45	56	GACAAAATCAATTGGAAGCACA	59.982	22	GGATGCGATTCTACGGTTGT	59.962	20	204	12	215	GACAAAATCAATTGGAAGCACA	59.982	22	ACGGTTGTGCAAAAGCTAGG	60.305	20	192	12	203	GACAAAATCAATTGGAAGCACA	59.982	22	GTTGTTCGGATACATTCGCC	60.339	20	138	12	149
F01.PB2951	1	p2	(TA)9	18	183	200	TTCCGCTGTTTCTCGAAGTT	59.993	20	TGGATTCACTGACCTGAGCA	60.402	20	262	83	344	TTCCGCTGTTTCTCGAAGTT	59.993	20	TTCACTGACCTGAGCAGAGC	59.288	20	258	83	340	GAGGTCATCAAATCTTCCGC	59.635	20	TGGATTCACTGACCTGAGCA	60.402	20	276	69	344
F01.PB2969	1	p4	(ATTT)5	20	1149	1168	--
F01.PB2972	1	p3	(AGC)6	18	144	161	ATGAAATCCTCAATGGGTGC	59.756	20	ACGTGCTTTGTCAAGATCCC	60.119	20	247	18	264	ATGAAATCCTCAATGGGTGC	59.756	20	CAACGCAACAATACGACGAC	60.18	20	215	18	232	CAATGGGTGCTGCTTCATTA	59.688	20	ACGTGCTTTGTCAAGATCCC	60.119	20	237	28	264
F01.PB2980	1	p2	(AC)8	16	7	22	--
F01.PB2981	1	c	(CT)6cgcccttcatctctccattgccagtctgtcataccc(CT)6	60	125	184	GGCAATGGCAAAGAGAGAAG	59.955	20	CTTCTGGTTCCTGCTTCCAA	60.366	20	280	70	349	GCAATGGCAAAGAGAGAAGC	60.103	20	CTTCTGGTTCCTGCTTCCAA	60.366	20	279	71	349	AGAGAAGCAAACTTGGCTGG	59.615	20	CTTCTGGTTCCTGCTTCCAA	60.366	20	267	83	349
F01.PB2982	1	p3	(TCT)6	18	181	198	gaaAATCCCAAAACGCAAAA	59.922	20	CTTCTTATCTCCCAAGCCCC	60.032	20	237	6	242	aAATCCCAAAACGCAAAATG	59.81	20	CTTCTTATCTCCCAAGCCCC	60.032	20	235	8	242	GTACATGGGGACTCACCGTC	60.246	20	CTTCTTATCTCCCAAGCCCC	60.032	20	197	46	242
F01.PB2983	1	p2	(GA)7	14	46	59	GCGGATAGATTAAACAGGCG	59.704	20	TGAAATTAGGGTTTGCCTCG	60.067	20	195	7	201	GCGGATAGATTAAACAGGCG	59.704	20	CGACTCTAGCTGCTGAACGA	59.49	20	239	7	245	GCGGATAGATTAAACAGGCG	59.704	20	TCGACTCTAGCTGCTGAACG	59.49	20	240	7	246
F01.PB2985	1	c	(AC)8agcctaaacctgacaatcaaacggttgggttttgactctcattttacacattcatattcatctttac(A)11	94	68	161	--
F01.PB2988	1	p3	(ATA)5	15	29	43	--
F01.PB2991	1	p3	(AAT)7	21	620	640	TGCCTTGAGAAGCAATTTGA	59.542	20	GTTCGCGTATAAACCCTGGA	59.96	20	270	510	779	TGCCTTGAGAAGCAATTTGA	59.542	20	CCTGGATATTTTGGCTTGGA	59.894	20	256	510	765	TGTGCGAGAACTACAATGCC	59.871	20	TTTGGCTTGGATGTGTTCCT	60.495	20	263	494	756
F01.PB2999	1	p2	(AC)6	12	118	129	CTCTGCTGCTGCTCTGCTTA	59.788	20	CAGAGATGGTCCCAACAACA	59.52	20	143	20	162	CTCTGCTGCTGCTCTGCTTA	59.788	20	CACAGAGATGGTCCCAACAA	59.52	20	145	20	164	TCTGCTGCTGCTCTGCTTAG	59.788	20	CAGAGATGGTCCCAACAACA	59.52	20	142	21	162
F01.PB3008	1	p1	(T)10	10	1493	1502	--
F01.PB3009	1	p2	(TA)6	12	1048	1059	GTGGACAAAAATGCGATCCT	59.939	20	TCACAATTCACAAATAGCAGCA	59.373	22	153	932	1084	AGTGGACAAAAATGCGATCC	59.939	20	TCACAATTCACAAATAGCAGCA	59.373	22	154	931	1084	GCCCCATAAAGAGTGGACAA	59.933	20	TCACAATTCACAAATAGCAGCA	59.373	22	165	920	1084
F01.PB3012	1	p2	(TA)6	12	102	113	ACATCGGACACTGACAAACA	57.469	20	CGGAGGCTGAGAGTGATAGG	59.966	20	187	48	234	AGAGTTGAAATGAATGTGTCGG	59.101	22	CGGAGGCTGAGAGTGATAGG	59.966	20	217	18	234	GAGTTGAAATGAATGTGTCGG	58.062	21	CGGAGGCTGAGAGTGATAGG	59.966	20	216	19	234
F01.PB3020	1	c	(AT)7(AG)8	30	29	58	--
F01.PB3021	1	p3	(CAT)5	15	167	181	TCTCCAGTGACAACCCTGTTT	59.607	21	AGGAAGCAGGCTCATCCTTT	60.349	20	247	66	312	TCTCCAGTGACAACCCTGTTT	59.607	21	GGCTTTGTAGGAGTTGGGCT	60.63	20	150	66	215	TCTCCAGTGACAACCCTGTTT	59.607	21	AGGCTTTGTAGGAGTTGGGC	60.63	20	151	66	216
F01.PB3022	1	p1	(T)10	10	1046	1055	--
F01.PB3036	1	p2	(TC)8	16	80	95	TAACCCTCCTCTCCTCCCTC	59.63	20	TCAAAATCGTCATCGAAGCA	60.343	20	279	41	319	CCTCCTCTCCTCCCTCAAAT	59.63	20	TCAAAATCGTCATCGAAGCA	60.343	20	275	45	319	TCCCCGTAAAACCTTAACCC	60.048	20	AAAGCACCCCATTTCCATAA	59.273	20	167	27	193
F01.PB3045	1	p3	(CAC)6	18	773	790	ACGTCGTCGTATGAACTCCC	59.997	20	TGGAGATCTTCTGGGTGGAC	60.048	20	214	734	947	ACGTCGTCGTATGAACTCCC	59.997	20	GAGCGCATAGGTCTACGGAC	59.866	20	261	734	994	ATGAACTCCCCATATCGTCG	59.773	20	TGGAGATCTTCTGGGTGGAC	60.048	20	204	744	947
F01.PB3050	1	p2	(TC)6	12	13	24	--
F01.PB3050	2	p1	(T)11	11	970	980	GGCATTTTGAAATACCGTCG	60.323	20	TGTCAAAACCTAAAAACGAGGTT	59.128	23	176	851	1026	GGCATTTTGAAATACCGTCG	60.323	20	AAATGTCAAAACCTAAAAACGAGG	59.828	24	179	851	1029	ACGATGTGGATCGTAGGGTT	59.288	20	TGTCAAAACCTAAAAACGAGGTT	59.128	23	260	767	1026
F01.PB3051	1	p2	(AG)8	16	40	55	TGTAAAACTTTAATCGAGAGAGGG	58.12	24	GGGAGTTGATTCTGGTGGAA	59.903	20	216	13	228	CTGTAAAACTTTAATCGAGAGAGGG	58.98	25	GGGAGTTGATTCTGGTGGAA	59.903	20	217	12	228	TGTAAAACTTTAATCGAGAGAGGG	58.12	24	GACGTCGAGGGAGTTGATTC	59.661	20	224	13	236
F01.PB3087	1	c	(GA)6gtcagagagagattagaaatttagaagagagagtactagtactagtctagtagtagttgatttggatct(GAA)5	96	21	116	--
F01.PB3088	1	p1	(G)15	15	1	15	--
F01.PB3090	1	p2	(AG)8	16	1	16	--
F01.PB3094	1	p1	(A)11	11	860	870	CTGGAAGTGATCGTCGGACT	60.261	20	CGCCAAGGGGTAAAATATGA	59.789	20	175	745	919	GGAAGTGATCGTCGGACTTC	59.661	20	CGCCAAGGGGTAAAATATGA	59.789	20	173	747	919	GGACTTCCACCTCATGGAAC	59.359	20	CGCCAAGGGGTAAAATATGA	59.789	20	160	760	919
F01.PB3095	1	p2	(CT)6	12	52	63	CAGCGGGCCCAAATACTA	59.64	18	CACGCAGAGACGAAAAACAA	60.027	20	100	1	100	CAGCGGGCCCAAATACTA	59.64	18	ACTACGCGATGGAGAAATGG	60.096	20	183	1	183	CAGCGGGCCCAAATACTA	59.64	18	ACCGTCTCAAATCTCACGCT	59.874	20	245	1	245
F01.PB3114	1	p3	(CGA)5	15	435	449	GATGATCCCGAGAAAGGTGA	60.011	20	CCACCAGACGTATGCAACAC	60.032	20	134	378	511	GATGATCCCGAGAAAGGTGA	60.011	20	CACCAGACGTATGCAACACC	60.032	20	133	378	510	GATGATCCCGAGAAAGGTGA	60.011	20	GCCATCCTCATCATCGTCTT	60.042	20	180	378	557
F01.PB3114	2	p3	(GAC)5	15	583	597	AAGACGATGATGAGGATGGC	60.042	20	CTCTTTGCTGGAGCCTCAAC	60.134	20	262	538	799	GTGTTGCATACGTCTGGTGG	60.032	20	CTTCCTCTTCAGCACCAACC	59.844	20	205	492	696	GATGATCCCGAGAAAGGTGA	60.011	20	CTCTTCGGCATCCTCATCAT	60.181	20	264	378	641
F01.PB3115	1	p2	(AC)12	24	3	26	--
F01.PB3125	1	p2	(AC)13	26	34	59	ACATCACATTCCCATCCAGC	60.758	20	TCTGACGGAACCCTAAAACG	60.103	20	137	3	139	CATCACATTCCCATCCAGC	59.866	19	TCTGACGGAACCCTAAAACG	60.103	20	136	4	139	ACATCACATTCCCATCCAGC	60.758	20	CCTCCTTTTTCCTCAAACCA	59.143	20	190	3	192
F01.PB3127	1	p2	(CT)6	12	36	47	CCGCCGTTTCACTCTATTTT	59.225	20	GAAGCTTCTGGATGAGCTGG	60.096	20	203	11	213	CCGCCGTTTCACTCTATTTT	59.225	20	GGAAGCTTCTGGATGAGCTG	60.096	20	204	11	214	CCGCCGTTTCACTCTATTTT	59.225	20	CGTTGTCATCATCAACGAGG	60.112	20	173	11	183
F01.PB3141	1	p2	(TG)6	12	1200	1211	--
F01.PB3150	1	c	(T)15gccaagtattgatgttagttttctgtgtaaaagaatatgttctgcata(T)10	73	1297	1369	TGGTTGAAGCACATTTTACCTC	59.134	22	CAGACTGCCATAAAGCACACA	59.92	21	267	1198	1464	TGGTTGAAGCACATTTTACCTC	59.134	22	TGCCATAAAGCACACATTTCA	60.126	21	262	1198	1459	TGGTTGAAGCACATTTTACCTCT	60.048	23	CAGACTGCCATAAAGCACACA	59.92	21	267	1198	1464
F01.PB3156	1	p2	(TC)9	18	39	56	AACGCAGAGTACATGGGGAG	60.134	20	GAGCCTGTTTGCGATTTTTC	59.829	20	244	11	254	AACGCAGAGTACATGGGGAG	60.134	20	TCCTTCTTCATTGGAGCCTG	60.331	20	257	11	267	AACGCAGAGTACATGGGGAG	60.134	20	TTGCGATTTTTCCCATCAGT	60.448	20	236	11	246
F01.PB3157	1	p2	(CA)9	18	93	110	TTCCCTAGCCTTTCCCCTTA	60.027	20	CGGAGTTAAATTTCCGGTGA	59.931	20	217	7	223	ATTTTCCAGCACTGCTCCAT	59.7	20	CGGAGTTAAATTTCCGGTGA	59.931	20	167	57	223	TCCCTAGCCTTTCCCCTTAC	59.549	20	CGGAGTTAAATTTCCGGTGA	59.931	20	216	8	223
F01.PB3161	1	p1	(A)28	28	1115	1142	--
F01.PB3171	1	p2	(TC)16	32	102	133	CACGAATATTGTTTGGGGTTTT	59.984	22	TCATCCTGGGATGCTCCTAC	60.034	20	219	72	290	CACGAATATTGTTTGGGGTTTT	59.984	22	ATCGAAATTTTCCCTCGCTT	60.041	20	117	72	188	CACGAATATTGTTTGGGGTTTT	59.984	22	AATCGAAATTTTCCCTCGCT	60.041	20	118	72	189
F01.PB3178	1	p1	(A)12	12	759	770	ATTGATGCAGCTGGACCTTC	60.226	20	TTGGGGATATTGGAGGTTGA	60.126	20	225	621	845	ATTGATGCAGCTGGACCTTC	60.226	20	GCTTGGGGATATTGGAGGTT	60.152	20	227	621	847	ATTGATGCAGCTGGACCTTC	60.226	20	AATCTCGCATTATCGCTTGG	60.196	20	241	621	861
F01.PB3181	1	p1	(T)15	15	1160	1174	TCGAGAAGTTTGGGGAGAGA	59.92	20	CTCCGGAACCAGTTTATTTCA	59.074	21	260	1024	1283	TCGAGAAGTTTGGGGAGAGA	59.92	20	TCCGGAACCAGTTTATTTCA	58.066	20	259	1024	1282	TTTCGAGAAGTTTGGGGAGA	59.784	20	CTCCGGAACCAGTTTATTTCA	59.074	21	262	1022	1283
F01.PB3200	1	p2	(GA)15	30	42	71	TCACATCCGCATCTTCGTTA	60.22	20	CTCAGCATCGGCCATTTTAT	60.06	20	124	4	127	TCACATCCGCATCTTCGTTA	60.22	20	AGCATCGGCCATTTTATGTC	59.929	20	121	4	124	TCACATCCGCATCTTCGTTA	60.22	20	TACTGGGGAATACCGCTCTG	60.088	20	215	4	218
F01.PB3201	1	p1	(T)10	10	1644	1653	CACTCATGGCTGATGGATTG	60.072	20	TGCAACCTTAAACAGTTGCTG	59.024	21	127	1558	1684	TTATGTTTGCACCAATCCCA	59.786	20	TGCAACCTTAAACAGTTGCTG	59.024	21	100	1585	1684	TGTCTTTCTTCGAGGCCAAC	60.375	20	TGCAACCTTAAACAGTTGCTG	59.024	21	215	1470	1684
F01.PB3207	1	p2	(CA)11	22	63	84	ATTACCCTCCATCCTCTCGC	60.431	20	AAGGAAAGCCTGCCGATTAT	60.061	20	124	14	137	GCCAATTGGAGCACACTCTC	60.812	20	AAGGAAAGCCTGCCGATTAT	60.061	20	106	32	137	GCCAATTGGAGCACACTCTC	60.812	20	CAATCCCATGGTGGAGAACT	59.779	20	273	32	304
F01.PB3208	1	p2	(TC)10	20	69	88	GTTTTTCCTCCGGCGACTAT	60.451	20	ACACCACCGGAGATTGTACG	60.833	20	277	41	317	GTTTTTCCTCCGGCGACTAT	60.451	20	CACCACCGGAGATTGTACG	59.968	19	276	41	316	GTTTTTCCTCCGGCGACTA	60.199	19	ACACCACCGGAGATTGTACG	60.833	20	277	41	317
F01.PB3210	1	p2	(CT)8	16	25	40	ATTGACTTGCCCCCACTCTT	60.883	20	CTGCCAATTCCCTGACACTT	60.111	20	274	0	273	ATTGACTTGCCCCCACTCTT	60.883	20	CAATTCCCTGACACTTGGGT	59.82	20	270	0	269	ATTGACTTGCCCCCACTCTT	60.883	20	GACACTTGGGTCATTGAGCA	59.682	20	261	0	260
F01.PB3212	1	p3	(AAG)7	21	21	41	GGGAAGAGGCAGCACAAG	59.499	18	ATCCGAAGAATGGTGAGACG	60.073	20	249	0	248	GGGAAGAGGCAGCACAAG	59.499	18	CCGAAGAATGGTGAGACGAT	60.073	20	247	0	246	GGGAAGAGGCAGCACAAG	59.499	18	AGACGATGACGAGGGTTTTG	60.111	20	234	0	233
F01.PB3220	1	p1	(T)10	10	184	193	CTCGCAGGTGTTCCCATACT	60.134	20	CTCGACCCTCCATTGAAAAA	60.044	20	214	52	265	CTCGCAGGTGTTCCCATACT	60.134	20	TAATCCTCGACCCTCCATTG	59.887	20	219	52	270	CTCGCAGGTGTTCCCATACT	60.134	20	CATTAATCCTCGACCCTCCA	59.887	20	222	52	273
F01.PB3223	1	p3	(ATT)5	15	109	123	ACGTCCACTACTTGCTTGGC	60.321	20	GAAGACCTGACGGTGTCGTT	60.159	20	159	38	196	ACGTCCACTACTTGCTTGGC	60.321	20	ACAAAACGCAACATCAGTCG	59.764	20	243	38	280	ACGTCCACTACTTGCTTGGC	60.321	20	CAAAACGCAACATCAGTCGT	59.764	20	242	38	279
F01.PB3224	1	p3	(GAG)5	15	412	426	CAGGTCCTGAACCTACTCGC	59.867	20	CATCGCTTTCAATACGCTCA	59.976	20	238	270	507	TTATCTCCGGATTGAGCTGG	60.17	20	CATCGCTTTCAATACGCTCA	59.976	20	158	350	507	CCGTCAGATCCGTCTCTAGG	59.82	20	CATCGCTTTCAATACGCTCA	59.976	20	271	237	507
F01.PB3224	2	p3	(GAA)5	15	999	1013	TTGCCCACTAGTGATCCTGA	59.241	20	GAAAACATGCTCCACCGAAT	59.939	20	245	966	1210	TTGCCCACTAGTGATCCTGA	59.241	20	GCTCCACCGAATTAAAACCA	59.938	20	237	966	1202	TTGCCCACTAGTGATCCTGA	59.241	20	TGCTCCACCGAATTAAAACC	59.938	20	238	966	1203
F01.PB3231	1	p2	(AC)10	20	25	44	--
F01.PB3235	1	c	(TC)7tatattgtatcagattacttaacgtcaccaatttcaaattgctaatataaaattagggttttgtatttgtg(AT)8	101	33	133	CACCACATTCCTTCACATTCC	60.225	21	TGCATTGCTTCCATAAACCA	60.073	20	261	9	269	CCACCACATTCCTTCACATTC	60.225	21	TGCATTGCTTCCATAAACCA	60.073	20	262	8	269	TCCACCACATTCCTTCACATT	60.225	21	TGCATTGCTTCCATAAACCA	60.073	20	263	7	269
F01.PB3236	1	p2	(GA)8	16	111	126	CCAACATCTCCGGTAATCAA	58.422	20	GATAGATTTCCAGCGCATCC	59.633	20	240	60	299	CCAACATCTCCGGTAATCAA	58.422	20	TCTAACTGGAGGCAAGCACC	60.397	20	265	60	324	CCAACATCTCCGGTAATCAA	58.422	20	GAGGTAGTGTGGCTCGCCTA	60.419	20	105	60	164
F01.PB3237	1	p3	(CGC)5	15	353	367	AACCCTACCTCTCCCTCAGC	59.699	20	GACTCCTCGTGATTCCCGTA	60.073	20	240	268	507	TCCCGACCTAACCCTACCTC	60.319	20	GACTCCTCGTGATTCCCGTA	60.073	20	249	259	507	AACCCTACCTCTCCCTCAGC	59.699	20	GAGAATCTCGATTTCACGGC	59.78	20	277	268	544
F01.PB3237	2	p3	(TTA)5	15	1433	1447	--
F01.PB3239	1	p3	(ATC)5	15	88	102	TTTGCATACACAGAGAGGTGTG	58.851	22	CCATGGGAGTTGTAGCCTGT	59.989	20	123	60	182	TTTGCATACACAGAGAGGTGTG	58.851	22	CCTGTAGGGGTGAAAGTGGA	59.959	20	108	60	167	TTTTGCATACACAGAGAGGTGTG	60.218	23	CCATGGGAGTTGTAGCCTGT	59.989	20	124	59	182
F01.PB3242	1	p3	(TTA)5	15	1121	1135	TAAGATGCCTGTTTGGAGGG	60.066	20	CAGGATTCAAAGCAGAACCA	58.847	20	216	976	1191	TGCAGGGGACAATAATGTGA	59.924	20	CAGGATTCAAAGCAGAACCA	58.847	20	159	1033	1191	GGGTCTCCTGGTCTTTGACA	60.088	20	CAGGATTCAAAGCAGAACCA	58.847	20	199	993	1191
F01.PB3252	1	p2	(TC)7	14	18	31	--
F01.PB3258	1	p2	(GA)8	16	46	61	CTGAGAAACCCTCGTTTTGG	59.705	20	AGCGATCTTATTGCCTCGAA	59.945	20	188	14	201	CTGAGAAACCCTCGTTTTGG	59.705	20	TTTTCCATATCAAGTCCGCC	59.901	20	126	14	139	CTGAGAAACCCTCGTTTTGG	59.705	20	CGAAGGGCGTTAAAGAAGTG	59.876	20	151	14	164
F01.PB3265	1	p2	(CT)13	26	74	99	TCCAATTCAGCTAAACCCCA	60.439	20	CAGACGGTGATGGTGATACG	59.984	20	275	35	309	TCCAATTCAGCTAAACCCCA	60.439	20	TTGAAGGTTGAGAATTCGGG	60.044	20	212	35	246	CAGCTAAACCCCATAACCCC	60.553	20	CAGACGGTGATGGTGATACG	59.984	20	268	42	309
F01.PB3265	2	p1	(T)10	10	1423	1432	ATAATGGAGCTGTCGCATCC	60.066	20	CCTCAACCTCAACTCCAAGC	59.844	20	251	1269	1519	GGATCAGACGGCGGATAATA	59.885	20	CCTCAACCTCAACTCCAAGC	59.844	20	268	1252	1519	GCATCCAACGGTGGAGTATT	59.82	20	CCTCAACCTCAACTCCAAGC	59.844	20	237	1283	1519
F01.PB3265	3	p3	(TTA)8	24	1580	1603	GCTTGGAGTTGAGGTTGAGG	59.844	20	aaaaatTTCTACTCCGTAAATCACA	57.561	25	136	1500	1635	GGGGTGTCAATTGTTTTGGT	59.55	20	aaaaatTTCTACTCCGTAAATCACA	57.561	25	116	1520	1635	TTGTTGTGGGTTTTGTGAGG	59.435	20	aaaaatTTCTACTCCGTAAATCACA	57.561	25	194	1442	1635
F01.PB3275	1	p1	(A)10	10	848	857	GTGCCCACTGGAAGAAAAGA	60.232	20	TGCGAAACTGATTAACCGAA	59.301	20	261	695	955	TGCCCACTGGAAGAAAAGAC	60.232	20	TGCGAAACTGATTAACCGAA	59.301	20	260	696	955	GTGCCCACTGGAAGAAAAGA	60.232	20	TTGCGAAACTGATTAACCGA	59.301	20	262	695	956
F01.PB3284	1	p2	(AC)7	14	52	65	CCACCAATAGCAATCAACTCAA	59.996	22	TCGAAGTAATAGTCGGCGCT	60.003	20	247	1	247	AACCCTAGAGGCAGATAAACCC	59.867	22	TCGAAGTAATAGTCGGCGCT	60.003	20	224	24	247	TCAACTCAAAAACCCTAGAGGC	59.762	22	TCGAAGTAATAGTCGGCGCT	60.003	20	234	14	247
F01.PB3287	1	p3	(CGC)5	15	385	399	AACCCTACCTCTCCCTCAGC	59.699	20	GACTCCTCGTGATTCCCGTA	60.073	20	240	300	539	TCCCGACCTAACCCTACCTC	60.319	20	GACTCCTCGTGATTCCCGTA	60.073	20	249	291	539	AACCCTACCTCTCCCTCAGC	59.699	20	GAGAATCTCGATTTCACGGC	59.78	20	277	300	576
F01.PB3289	1	p1	(T)13	13	412	424	GGTGACCCATTTTGGGAATA	59.481	20	TTCACTTCCCCTCCAAAACA	60.465	20	194	259	452	GGTGACCCATTTTGGGAATA	59.481	20	TCTCCCTTTCACTTCCCCTC	60.565	20	201	259	459	GGTGACCCATTTTGGGAATA	59.481	20	TCACTTCCCCTCCAAAACAT	59.381	20	193	259	451
F01.PB3311	1	p3	(GCT)5	15	56	70	GGCAATCCTTTGTTTGGCTA	60.074	20	GCCTGTCTAGATTTGGAGCG	59.978	20	138	16	153	GCTACTCGTGCCGCTTCTAT	59.643	20	GCCTGTCTAGATTTGGAGCG	59.978	20	122	32	153	GCTACTCGTGCCGCTTCTAT	59.643	20	TAAGGGAAACACCAGATGCC	59.933	20	139	32	170
F01.PB3319	1	p2	(TC)6	12	3	14	--
F01.PB3325	1	p3	(ATT)6	18	1218	1235	TATGTCAATGTCGAGGGCAA	60.073	20	AACAGGTACAAAGATCACCAAGTTC	59.864	25	162	1116	1277	TTATGTCAATGTCGAGGGCA	60.073	20	AACAGGTACAAAGATCACCAAGTTC	59.864	25	163	1115	1277	AAATTGGCAAGTTTGATCGC	60.081	20	AACAGGTACAAAGATCACCAAGTTC	59.864	25	102	1176	1277
F01.PB3330	1	p3	(GAA)5	15	103	117	GAGATCTGAGCAATGGGCTT	59.39	20	GATGGACTGAATTGGTTCGC	60.47	20	130	63	192	GAGATCTGAGCAATGGGCTT	59.39	20	GCCGGAGAAGAGTGTTGAGT	59.455	20	112	63	174	GATCTGAGCAATGGGCTTTT	59.273	20	GATGGACTGAATTGGTTCGC	60.47	20	128	65	192
F01.PB3333	1	p2	(CT)9	18	71	88	CACCCTTACACAGCCTCCAT	59.989	20	TACCAACCATTTCAGGCACA	59.964	20	205	21	225	TTTGTTCACGCACCCTTACA	60.149	20	TACCAACCATTTCAGGCACA	59.964	20	215	11	225	TGTTTGTTCACGCACCCTTA	60.149	20	TACCAACCATTTCAGGCACA	59.964	20	217	9	225
F01.PB3337	1	p4	(ATAC)7	28	206	233	AAAAAGTGGTGTTGCCCAAG	60.008	20	CAAGTGTTGCCCTTGTTTCA	59.734	20	230	65	294	TGCCCAAGAAAATTGTGTGA	60.088	20	CAAGTGTTGCCCTTGTTTCA	59.734	20	218	77	294	AGCTGCTGCTGTTTCTCCTC	59.898	20	CAAGTGTTGCCCTTGTTTCA	59.734	20	191	104	294
F01.PB3341	1	p2	(AC)8	16	185	200	AGCTTTCAGCCTCTTCGACA	60.277	20	AGCACCAGATCTGAAGGCAA	60.945	20	177	118	294	AGCTTTCAGCCTCTTCGACA	60.277	20	AAGCACCAGATCTGAAGGCA	60.945	20	178	118	295	AGCTTTCAGCCTCTTCGACA	60.277	20	GCACCAGATCTGAAGGCAA	59.934	19	176	118	293
F01.PB3348	1	p2	(CA)7	14	206	219	TCTCCATCAAAACCCCTTTG	59.903	20	GGCTTTGCTCCTCAACTCTG	60.134	20	278	61	338	TCTCCATCAAAACCCCTTTG	59.903	20	GGTGGTTTCTTTTTGCTTGG	59.587	20	207	61	267	CCCTTTGTTTTGTAGTGGGC	59.471	20	GGCTTTGCTCCTCAACTCTG	60.134	20	265	74	338
F01.PB3350	1	p3	(CAA)5	15	297	311	CATCACCGGATGAAGGTGTA	59.369	20	TAGCATGTTTGGGCACTGAA	60.257	20	249	133	381	CCGGATGAAGGTGTAGCTTT	59.195	20	TAGCATGTTTGGGCACTGAA	60.257	20	244	138	381	CATCACCGGATGAAGGTGTA	59.369	20	AGCATGTTTGGGCACTGAAT	60.526	20	248	133	380
F01.PB3351	1	p2	(GA)6	12	237	248	ACCCTAGTTCTCTCCCCCAA	59.928	20	TTTCGATCAATCGATCCTCC	59.975	20	259	53	311	AACCCTAGTTCTCTCCCCCA	59.928	20	TTTCGATCAATCGATCCTCC	59.975	20	260	52	311	CTCCCCCAAATTCTTCATCA	59.864	20	TTTCGATCAATCGATCCTCC	59.975	20	248	64	311
F01.PB3352	1	p1	(T)10	10	14	23	--
F01.PB3355	1	p1	(A)24	24	1487	1510	--
F01.PB3356	1	p3	(CAG)6	18	39	56	TTGATTGATAATGGAGGGTCAA	59.273	22	AAGGCAAATCACCAATCCAG	59.933	20	167	13	179	TTGATTGATAATGGAGGGTCAA	59.273	22	GATAAGATTCATCGGCCCAA	59.862	20	188	13	200	TTGATTGATAATGGAGGGTCAA	59.273	22	TCGTGAGTAGTGGGCTGATG	59.855	20	132	13	144
F01.PB3357	1	p2	(TC)15	30	12	41	--
F01.PB3362	1	p2	(TA)9	18	1017	1034	ACACACCAGGTTCGAGCTTT	59.769	20	GCAACCCTGCAATGTGATAA	59.548	20	264	963	1226	CACACCAGGTTCGAGCTTTT	60.291	20	GCAACCCTGCAATGTGATAA	59.548	20	263	964	1226	CAGGTTCGAGCTTTTCGGTA	60.378	20	GCAACCCTGCAATGTGATAA	59.548	20	258	969	1226
F01.PB3372	1	p3	(AAT)5	15	66	80	TCCTCATCTGGGTCTGATACAA	59.55	22	CGCTCCAATCTGCAACAGTA	60.011	20	214	17	230	TCCTCATCTGGGTCTGATACAA	59.55	22	TGCTTGTACGCTCCAATCTG	60.011	20	222	17	238	TCCTCATCTGGGTCTGATACAA	59.55	22	TACGCTCCAATCTGCAACAG	60.011	20	216	17	232
F01.PB3377	1	p2	(TC)10	20	102	121	CCTAAACCCTTCAGCGCATA	60.223	20	GAGGTGTGTTTCGGTGAGGT	60.009	20	254	49	302	TTCACCTAAACCCTTCAGCG	60.241	20	GAGGTGTGTTTCGGTGAGGT	60.009	20	258	45	302	CCTAAACCCTTCAGCGCATA	60.223	20	TTGAAGGTTGAGAATTCGGG	60.044	20	229	49	277
F01.PB3377	2	p3	(GAA)6	18	1212	1229	AGCTCGTAACGGCGAAGATA	60.003	20	ACCGTGGGATACAACAGCTC	59.997	20	278	1051	1328	TAACGGCGAAGATAATTGGC	60.061	20	ACCGTGGGATACAACAGCTC	59.997	20	272	1057	1328	ATTGGCACATTGTTCGATGA	59.931	20	ACCGTGGGATACAACAGCTC	59.997	20	258	1071	1328
F01.PB3377	3	p1	(T)10	10	1431	1440	GAGCTGTTGTATCCCACGGT	59.997	20	TCCCCTCAACCTCACAACTC	60.088	20	225	1309	1533	GAGCTGTTGTATCCCACGGT	59.997	20	TTGACACCCCTCACTCTTCC	60.088	20	242	1309	1550	GAGCTGTTGTATCCCACGGT	59.997	20	CAACCTCACAACTCCAAGCA	59.873	20	219	1309	1527
F01.PB3385	1	p3	(AAC)7	21	170	190	AAAGATGGGTCGAGATGTGG	59.927	20	ACAATATCCAACCCCGTGAA	60.051	20	119	103	221	AAAGATGGGTCGAGATGTGG	59.927	20	AACAATATCCAACCCCGTGA	60.051	20	120	103	222	AAGCGAAGTTGTATGCCCAC	60.14	20	ACAATATCCAACCCCGTGAA	60.051	20	211	11	221
F01.PB3385	2	p3	(GAT)5	15	786	800	CTTCTGCCTATCCAGCCTTG	59.971	20	TGAGCCACTCAAAGGTGATG	59.831	20	212	645	856	CCAGCCTTGGATGAGCTTAC	59.836	20	TGAGCCACTCAAAGGTGATG	59.831	20	201	656	856	GAAGGTGAGGGATGAGCTTG	59.803	20	TGAGCCACTCAAAGGTGATG	59.831	20	103	754	856
F01.PB3393	1	p2	(AC)6	12	130	141	CCATTCATCTCACACAAACCA	59.405	21	AAGCCCCTACTGACATCGAA	59.694	20	198	24	221	CCATTCATCTCACACAAACCA	59.405	21	GATTTCTTGTGTGCAAGGGC	60.646	20	147	24	170	CCACAATGCATTACCATTCATC	60.081	22	AAGCCCCTACTGACATCGAA	59.694	20	211	11	221
F01.PB3399	1	p2	(AC)13	26	87	112	CACAGGTCTCTCACACCTAAACC	60.081	23	GCTTTGGAGATCTTGCCTTG	59.955	20	233	54	286	CACAGGTCTCTCACACCTAAACC	60.081	23	CGGAAGCTTTGGAGATCTTG	59.948	20	238	54	291	CACAGGTCTCTCACACCTAAACC	60.081	23	AAATTTGACCGAGATTTGCG	60.074	20	174	54	227
F01.PB3408	1	p2	(TG)6	12	26	37	--
F01.PB3413	1	c	(AC)6g(CA)6	25	69	93	TCTTCGCTCCCCTAAATCTG	59.406	20	CTCCTCCTCGTTGTTCTTGG	59.837	20	142	39	180	CTTCGCTCCCCTAAATCTGA	59.406	20	CTCCTCCTCGTTGTTCTTGG	59.837	20	141	40	180	CTTCGCTCCCCTAAATCTGA	59.406	20	GCAGCACTAGACGACGATGA	60.168	20	251	40	290
F01.PB3419	1	c	(A)16caatttcttcctatgaatatactctatgcttgct(TA)6	62	1048	1109	--
F01.PB3424	1	p1	(A)12	12	37	48	--
F01.PB3431	1	p3	(AAT)5	15	6	20	--
F01.PB3436	1	p1	(T)10	10	1084	1093	TGGTTGTGTTCAGTTCCCTG	59.565	20	TCACATACCCAATAGGCTTCA	58.107	21	211	955	1165	TCAACAAAATGTTCCTTTCCG	59.961	21	TCACATACCCAATAGGCTTCA	58.107	21	256	910	1165	TGGTTGTGTTCAGTTCCCTG	59.565	20	CATCACATACCCAATAGGCTTC	58.468	22	213	955	1167
F01.PB3440	1	p3	(AGG)6	18	307	324	CACGTATACTAGCCCGGGAA	59.975	20	ACTAAATGGCATTAACGCGG	59.985	20	145	270	414	CACGTATACTAGCCCGGGAA	59.975	20	CTATCCGCATCATCCCATTT	59.745	20	186	270	455	CACGTATACTAGCCCGGGAA	59.975	20	TCTATCCGCATCATCCCATT	60.26	20	187	270	456
F01.PB3455	1	p4	(ATAC)5	20	65	84	TTGTGCGCTCTTTTAAAATCAA	59.896	22	GATGAATGCGAAGAAGCACA	59.955	20	227	8	234	TTGTGCGCTCTTTTAAAATCAA	59.896	22	CCAAAGCTTCCATGACCAAT	59.933	20	149	8	156	TTGTGCGCTCTTTTAAAATCAA	59.896	22	TGAATGCGAAGAAGCACAAG	60.134	20	225	8	232
F01.PB3464	1	p2	(TG)9	18	306	323	CCCAGCTTTAAAAATGGCCT	60.432	20	CAAATTCCTGCAAATTCAAACA	59.979	22	267	146	412	CCCAGCTTTAAAAATGGCCT	60.432	20	CACAAATTCCTGCAAATTCAAA	59.979	22	269	146	414	CCCAGCTTTAAAAATGGCCT	60.432	20	GCATACACAAATTCCTGCAAA	58.69	21	274	146	419
F01.PB3469	1	p1	(T)11	11	895	905	ATGTGGCTGCAGCAGTATGT	59.349	20	TCAATTTCATCGCAAAGCAG	59.953	20	236	849	1084	ATGTGGCTGCAGCAGTATGT	59.349	20	CAATTTCATCGCAAAGCAGA	59.953	20	235	849	1083	ATGTGGCTGCAGCAGTATGT	59.349	20	CAAAGCAGAGCTGCAAATGA	60.28	20	224	849	1072
F01.PB3471	1	p2	(AT)7	14	294	307	AGTTGCCTTCGGAATACCCT	59.962	20	ACCATTTGGCTGAAACAAGG	59.971	20	200	218	417	AGTTGCCTTCGGAATACCCT	59.962	20	ATCGACCATTTGGCTGAAAC	59.939	20	204	218	421	AGTTGCCTTCGGAATACCCT	59.962	20	TTGGGTTTCAAATCGACCAT	60.17	20	215	218	432
F01.PB3476	1	p3	(CAT)5	15	1289	1303	CGAATTCTTGGCATGGAAAT	59.901	20	TTGGTATGGGAAGGGGAACT	60.549	20	272	1173	1444	CGAATTCTTGGCATGGAAAT	59.901	20	GGTATGGGAAGGGGAACTTG	60.549	20	270	1173	1442	CGAATTCTTGGCATGGAAAT	59.901	20	TGGTATGGGAAGGGGAACTT	60.549	20	271	1173	1443
F01.PB3483	1	p2	(AG)12	24	58	81	GAGTCACCGAGCGATTGAGT	60.418	20	ATGATCAAAAGCAGGGGTTT	58.504	20	252	7	258	AGAGTCACCGAGCGATTGAG	60.555	20	ATGATCAAAAGCAGGGGTTT	58.504	20	253	6	258	GAAGAGTCACCGAGCGATTG	60.945	20	ATGATCAAAAGCAGGGGTTT	58.504	20	255	4	258
F01.PB3488	1	p2	(AC)7	14	8	21	--
F01.PB3494	1	p3	(CAG)6	18	491	508	TGGACAAGGCATCAATCGTA	60.073	20	TGGTAATGCATTGGAACGTC	59.4	20	239	314	552	TGGACAAGGCATCAATCGTA	60.073	20	TGGACAGGTGATGGTAATGC	59.374	20	250	314	563	GGAGTCCGTGACTTCCAAGA	60.238	20	ATGGTGTCCCTTTGTTTGCT	59.454	20	240	405	644
F01.PB3501	1	c	(TC)6tg(TC)12	38	25	62	cccCTAACATTCATTCATTCC	58.239	21	TTTTTGCCATAACCCGAGAG	60.067	20	192	0	191	cccCTAACATTCATTCATTCC	58.239	21	CTTTTTGCCATAACCCGAGA	60.067	20	193	0	192	cccCTAACATTCATTCATTCC	58.239	21	CTCTTTTTGCCATAACCCGA	60.067	20	195	0	194
F01.PB3513	1	p2	(GA)8	16	17	32	--
F01.PB3514	1	c	(TA)6(GA)6	24	123	146	GAAAGTGCGCAATACAGCAA	60.021	20	GCCGCCATTTTCAATTTCTA	60.04	20	186	38	223	GAAAGTGCGCAATACAGCAA	60.021	20	AATCGTAATCTGCACGAGCC	60.243	20	218	38	255	GTGCGCAATACAGCAAACAT	59.765	20	GCCGCCATTTTCAATTTCTA	60.04	20	182	42	223
F01.PB3527	1	p3	(GCT)5	15	187	201	CGGCTACTCTTCTACGGTCG	60.03	20	CACCGGAAGTTTCCTAGCTG	59.869	20	199	50	248	CGGCTACTCTTCTACGGTCG	60.03	20	TCATAAAACCCATGCGGAAT	60.153	20	267	50	316	CGGCTACTCTTCTACGGTCG	60.03	20	CACCCTCATAAAACCCATGC	60.192	20	272	50	321
F01.PB3530	1	p4	(ATAC)5	20	190	209	TGCTTTGACACTTTGCTTGG	60.027	20	CGTCATCAAGAGATGAGCGA	60.096	20	278	55	332	TGCTTTGACACTTTGCTTGG	60.027	20	GTTGGGGAACCCAAGTGTTT	61.008	20	237	55	291	TGTGCTTTGACACTTTGCTTG	60.081	21	CGTCATCAAGAGATGAGCGA	60.096	20	280	53	332
F01.PB3531	1	p2	(TC)10	20	89	108	GATACTGCGAAAGAAACGCC	59.851	20	AATTGTTGCACCAAGTCGAA	59.174	20	111	35	145	TGAAGCGGTAGATACTGCGA	59.59	20	AATTGTTGCACCAAGTCGAA	59.174	20	121	25	145	GATACTGCGAAAGAAACGCC	59.851	20	TTGCACCAAGTCGAATTGTAA	59.216	21	106	35	140
F01.PB3532	1	p3	(ATT)9	27	201	227	GCGGCTGAAAATGAAAATGT	60.081	20	GGAGAGGCGGTGGTTAAAAT	60.32	20	259	12	270	TGTACGTAAAACACCCAGCG	59.65	20	TTCAACACCTTAATTCCCCG	59.795	20	208	92	299	GCGGCTGAAAATGAAAATGT	60.081	20	GAGGCGGTGGTTAAAATACG	59.474	20	256	12	267
F01.PB3534	1	p4	(ATAC)5	20	131	150	CAACCCATTTGCCTCCATAC	60.192	20	CTGTTGACAGGCTGCACATT	59.905	20	239	65	303	TCTCCGTCAACCCCATAAAC	59.79	20	CTGTTGACAGGCTGCACATT	59.905	20	205	99	303	TTCTCCGTCAACCCCATAAA	60.301	20	CTGTTGACAGGCTGCACATT	59.905	20	206	98	303
F01.PB3537	1	p2	(AC)7	14	49	62	TGAGAGAGCCAGAAACTCTCG	59.876	21	CACATCAACGGTGACCAAAG	60.001	20	276	12	287	TGAGAGAGCCAGAAACTCTCG	59.876	21	AGACACATCAACGGTGACCA	60.005	20	279	12	290	TGAGAGAGCCAGAAACTCTCG	59.876	21	ACACATCAACGGTGACCAAA	59.855	20	277	12	288
F01.PB3539	1	p2	(TC)11	22	36	57	--
F01.PB3542	1	p2	(CT)9	18	30	47	CCACCCCTCCCTCATTTC	60.256	18	GCATTGCCCTCCTTGTATGT	59.962	20	127	9	135	CCACCCCTCCCTCATTTC	60.256	18	TACACATTGATCCGCTCCAA	60.073	20	240	9	248	CCACCCCTCCCTCATTTC	60.256	18	ATCCGCTCCAATTGAATGTC	59.9	20	231	9	239
F01.PB3543	1	p3	(GAA)5	15	997	1011	TGGTTGGCTTCGAGGAATAC	60.074	20	TAATCAGGGGAGCTTGACGA	60.734	20	134	922	1055	TGGTTGGCTTCGAGGAATAC	60.074	20	ATAATCAGGGGAGCTTGACG	59.15	20	135	922	1056	GGCTTCGAGGAATACGTGTC	59.7	20	TAATCAGGGGAGCTTGACGA	60.734	20	129	927	1055
F01.PB3544	1	p2	(GT)10	20	905	924	TGATCGCCAAATGTTTACCA	59.93	20	ACATCCCAGGCAAAATTCAA	60.309	20	209	741	949	TCGTGATCGCCAAATGTTTA	60.073	20	ACATCCCAGGCAAAATTCAA	60.309	20	212	738	949	ATGGGGTTCTCAAGCTTCCT	60.074	20	ACATCCCAGGCAAAATTCAA	60.309	20	275	675	949
F01.PB3549	1	p2	(AG)14	28	98	125	CAATTTCTTGAAACGCGTCC	60.617	20	AGCATAAGGGTCAGCAGGTG	60.277	20	262	5	266	CACAATCACCCTTCTCACCA	59.52	20	TAAGGGTCAGCAGGTGGGTA	60.508	20	226	37	262	CAATTTCTTGAAACGCGTCC	60.617	20	TAAGGGTCAGCAGGTGGGTA	60.508	20	258	5	262
F01.PB3550	1	p2	(AC)7	14	76	89	TAAGGGTTTTGTGAGAGCCC	59.17	20	TTGTAATCAGCAGCGGTGAG	60.011	20	189	6	194	GGTTTTGTGAGAGCCCGAT	60.065	19	TTGTAATCAGCAGCGGTGAG	60.011	20	185	10	194	TGAGAGCCCGATCTCTCTACA	60.104	21	TTGTAATCAGCAGCGGTGAG	60.011	20	178	17	194
F01.PB3550	2	p1	(A)10	10	1217	1226	TATTTAACTGCACGGTGGGC	60.886	20	CACTACAGCGCTTCTGCAAG	59.951	20	236	1162	1397	TATTTAACTGCACGGTGGGC	60.886	20	ACAGCGCTTCTGCAAGATTT	60.162	20	232	1162	1393	TATTTAACTGCACGGTGGGC	60.886	20	AGTGCACTACAGCGCTTCTG	59.415	20	240	1162	1401
F01.PB3552	1	p1	(A)10	10	516	525	GATTGGGCCGAGATGTTAGA	60.036	20	CAAGCCACAGTGTGCTGAGT	60.096	20	270	334	603	GATTGGGCCGAGATGTTAGA	60.036	20	ACAAGCCACAGTGTGCTGAG	60.096	20	271	334	604	GAGATTGGGCCGAGATGTTA	60.036	20	CAAGCCACAGTGTGCTGAGT	60.096	20	272	332	603
F01.PB3554	1	p2	(TC)8	16	7	22	--
F01.PB3571	1	p3	(AGC)5	15	517	531	GAGGACATTGTGCAGCTTGA	59.992	20	GATCGAGGCTTGAAGTTTGC	59.962	20	264	367	630	ACATTGTGCAGCTTGAGTGG	59.905	20	TGACAAACGGCATTGTTGAT	59.972	20	277	371	647	TTTTCTGGTGGAGGGATGAC	59.903	20	TGACAAACGGCATTGTTGAT	59.972	20	233	415	647
F01.PB3573	1	p2	(TC)11	22	101	122	TCTCCCTACATAAATCTCTCTCCC	59.156	24	CCTTTCAACCTGCCTGTAGC	59.875	20	187	52	238	TCTCCCTACATAAATCTCTCTCCC	59.156	24	GCCTTTCAACCTGCCTGTAG	59.875	20	188	52	239	TCTCCCTACATAAATCTCTCTCCC	59.156	24	CATGCAGTGGCTAAACCAGA	59.864	20	261	52	312
F01.PB3575	1	p2	(GA)8	16	6	21	--
F01.PB3577	1	p1	(T)14	14	1066	1079	--
F01.PB3579	1	p2	(TC)6	12	28	39	--
F01.PB3582	1	p2	(TC)13	26	50	75	CTCTTTCGCTACACCCCAAA	60.241	20	GATCCCTCTCCGTTTGTTGA	60.05	20	257	5	261	CTCTTTCGCTACACCCCAAA	60.241	20	GGTGATGAGCTGAGCAATGA	59.95	20	211	5	215	ACTCTTTCGCTACACCCCAA	59.734	20	TTTTGATCCCTCTCCGTTTG	60.044	20	262	4	265
F01.PB3582	2	p3	(TTA)7	21	1457	1477	--
F01.PB3584	1	p2	(CT)6	12	53	64	GCGACTTTAAGTGCGTCTCC	60.022	20	CATGTATCTGTCAGCGTGGG	60.136	20	114	30	143	GCGACTTTAAGTGCGTCTCC	60.022	20	TGCAAGGACAAAGCAAAGAA	59.585	20	199	30	228	GCGACTTTAAGTGCGTCTCC	60.022	20	TGAGGCATGGACTAAGCAGA	59.547	20	278	30	307
F01.PB3586	1	p3	(AGC)5	15	690	704	CATTTTGTGTGGCGTTTGTC	60.011	20	TTGCTTCATTCTCCGCTAGG	60.481	20	266	500	765	TTTTGTGTGGCGTTTGTCAT	60.011	20	TTGCTTCATTCTCCGCTAGG	60.481	20	264	502	765	ATTTTGTGTGGCGTTTGTCA	60.011	20	TTGCTTCATTCTCCGCTAGG	60.481	20	265	501	765
F01.PB3597	1	p1	(A)33	33	1544	1576	--
F01.PB3598	1	p2	(AC)6	12	117	128	CACACGATACACACAACCCC	59.726	20	TATGGGCAGGCTTAGAATGG	60.053	20	275	92	366	CAGCTCACCCCATTTTCATT	59.933	20	GACGGTGGCTAGCTGGTTTA	60.27	20	252	55	306	CACACGATACACACAACCCC	59.726	20	CAGGCTTAGAATGGTCGGAA	60.206	20	269	92	360
F01.PB3599	1	p3	(CAC)5	15	169	183	CAAGCATCTCTTGGGGTCAT	60.073	20	AGAATGCACTGGAGGTGGAG	60.261	20	248	3	250	GGACCAAAATGGCTCCTCTT	60.443	20	TAATGGTAAGGAGGGGGAGG	60.138	20	280	45	324	CAAGCATCTCTTGGGGTCAT	60.073	20	ATGGTATGGTGGTGGTGGAG	60.51	20	212	3	214
F01.PB3599	2	p3	(CAC)5	15	331	345	CCTCCCCCTCCTTACCATTA	60.138	20	AGGAGGAGGTGGTGGAGATT	59.929	20	144	305	448	CTCCACCTCCAGTGCATTCT	60.261	20	AGGAGGAGGTGGTGGAGATT	59.929	20	218	231	448	CCTCCCCCTCCTTACCATTA	60.138	20	TGGTGGTGGAGAGTGAACTG	59.705	20	213	305	517
F01.PB3599	3	p3	(CAC)5	15	925	939	TCCCCCACCTTACCACTACA	60.224	20	TGATGAGGAGGAGGAGGTGA	60.762	20	120	901	1020	TCCCCCACCTTACCACTACA	60.224	20	GATGAGGAGGAGGAGGTGAA	59.18	20	119	901	1019	CCCCCACCTTACCACTACAA	59.705	20	TGATGAGGAGGAGGAGGTGA	60.762	20	119	902	1020
F01.PB3601	1	p2	(AC)7	14	113	126	GAATCGAGTTTCACGTGCCT	60.263	20	TCCACCAATTCACTGCAAAA	60.088	20	134	47	180	GAATCGAGTTTCACGTGCCT	60.263	20	TTCCACCAATTCACTGCAAA	60.088	20	135	47	181	GAATCGAGTTTCACGTGCCT	60.263	20	CACCCTTAAAGAAGCACCGA	60.241	20	264	47	310
F01.PB3603	1	p3	(CTC)5	15	671	685	AGTCGAAAGGGTACGGGTTT	59.864	20	CCAACTTCCCAGGCTCAATA	60.066	20	228	541	768	AAGTCGAAAGGGTACGGGTT	59.864	20	CCAACTTCCCAGGCTCAATA	60.066	20	229	540	768	AAGAAGATTGGGAATCGGGT	59.766	20	GCCTTCTTTGCACTCTCCAC	59.997	20	279	612	890
F01.PB3603	2	p3	(TGG)5	15	1057	1071	CAACAGCATCATCATCAGGG	60.072	20	ATCCCCTGGTTAACCTGTCC	60.052	20	236	1000	1235	GCCACAACAGCATCATCATC	60.088	20	ATCCCCTGGTTAACCTGTCC	60.052	20	240	996	1235	CAACAGCATCATCATCAGGG	60.072	20	CTGTCCACCTAAACCTCCGA	60.103	20	222	1000	1221
F01.PB3604	1	p3	(TAT)5	15	1100	1114	TTCGAGTTTGAGTGGAAGCA	59.566	20	GCTCCACGATACCATCCTGT	59.957	20	247	973	1219	TTCGAGTTTGAGTGGAAGCA	59.566	20	CAGCTCCACGATACCATCCT	60.096	20	249	973	1221	AAGCATGCGTCAACGAAGTA	59.493	20	GCTCCACGATACCATCCTGT	59.957	20	232	988	1219
F01.PB3606	1	p3	(CAG)10	30	68	97	AGAGAAACCCACAATGTCCG	59.966	20	TGACTTTGTCGAGGATGGTG	59.676	20	178	41	218	AGAGAAACCCACAATGTCCG	59.966	20	GTGTTGGTGGGTTTGGAGAG	60.399	20	214	41	254	AGCGTACCCAGATCCAGAGA	59.827	20	TGACTTTGTCGAGGATGGTG	59.676	20	193	26	218
F01.PB3613	1	p2	(AT)6	12	85	96	CACCCCTTGTCTCCTGCATA	61.055	20	TCAGCCTGGGAAGAAACATC	60.195	20	205	49	253	CACCCCTTGTCTCCTGCATA	61.055	20	GATCAGCCTGGGAAGAAACA	60.195	20	207	49	255	CACCCCTTGTCTCCTGCATA	61.055	20	TTGTGGAGTCTGTATTGCGG	59.716	20	228	49	276
F01.PB3616	1	p2	(GA)15	30	28	57	--
F01.PB3618	1	p3	(GAT)7	21	853	873	ACCCCAGACTGCTAAAGGGT	59.994	20	TTAGGAATGTCCTTGGCAGG	60.066	20	168	758	925	CGCAGATATCCACTCTGCAA	59.972	20	TTAGGAATGTCCTTGGCAGG	60.066	20	249	677	925	ACCCCAGACTGCTAAAGGGT	59.994	20	GTCCTTGGCAGGATGGATTA	59.894	20	160	758	917
F01.PB3620	1	p3	(CCG)5	15	77	91	GCTGATAATTCCATGGCACC	60.304	20	TTACCGCATCAGCTCCTTCT	59.978	20	242	48	289	GCTGATAATTCCATGGCACC	60.304	20	GCCTGAAGTCAAAGATTCGC	59.962	20	185	48	232	GCTGATAATTCCATGGCACC	60.304	20	AGCATGACAAGGCCTGAAGT	59.874	20	196	48	243
F01.PB3622	1	p2	(AC)6	12	28	39	--
F01.PB3641	1	c	(AC)8aaatagcctataaactaggaggaaaaa(AC)7	57	12	68	--
F01.PB3643	1	p1	(A)27	27	1006	1032	TTATTTTCATCACGGTGCCA	59.93	20	GGCATCTTCCTTTTTATGCAA	59.202	21	148	929	1076	ACGGTGCCAGGGATACAATA	60.214	20	GGCATCTTCCTTTTTATGCAA	59.202	21	137	940	1076	TTATTTTCATCACGGTGCCA	59.93	20	AGGCATCTTCCTTTTTATGCAA	60.095	22	149	929	1077
F01.PB3645	1	p3	(AGG)5	15	209	223	AAAATCCAGTGCGGAAACAC	59.978	20	TGCAGTGAGTGCAACAATGA	60.029	20	210	147	356	AAAATCCAGTGCGGAAACAC	59.978	20	GTCAATGGATGTGTTGGCTG	59.967	20	101	147	247	AAAATCCAGTGCGGAAACAC	59.978	20	CGAAAAGTGGGAGTTTTGGA	60.081	20	275	147	421
F01.PB3647	1	p2	(TG)10	20	85	104	TTCATCTGTTTCTACGGTCTTCA	58.893	23	CAAACCCACATCAAGAAGCC	60.495	20	276	59	334	TTCATCTGTTTCTACGGTCTTCA	58.893	23	CCAAACCCACATCAAGAAGC	60.495	20	277	59	335	TTTCATCTGTTTCTACGGTCTTCA	60.162	24	CAAACCCACATCAAGAAGCC	60.495	20	277	58	334
F01.PB3650	1	p1	(T)11	11	132	142	AAATTGGCCACCATACTTGG	59.685	20	TGAACCCCAATGCTTTATCA	58.965	20	243	28	270	AAATTGGCCACCATACTTGG	59.685	20	GGACTTGCATCTGCCATCAT	61.049	20	190	28	217	AAAGTCAAAATTGGCCACCA	60.344	20	TGAACCCCAATGCTTTATCA	58.965	20	250	21	270
F01.PB3662	1	p1	(A)10	10	28	37	ATGGCCAAACAGTCCCTTC	59.918	19	ACCGGGTCTATGAACACAGC	59.997	20	168	0	167	ATGGCCAAACAGTCCCTTC	59.918	19	CTGTTAATTTCAGGCTCCGC	59.845	20	108	0	107	ATGGCCAAACAGTCCCTTC	59.918	19	CACAGCGTTTGATTTCTCCA	59.84	20	154	0	153
F01.PB3665	1	p2	(AC)6	12	172	183	AAAACGTGAAATCCACACCC	59.694	20	TGGTTGGCTACCTTCCATTC	59.933	20	216	0	215	AAAACGTGAAATCCACACCC	59.694	20	AATTCCAGATGGATGCTTGG	59.894	20	246	0	245	AAAACGTGAAATCCACACCC	59.694	20	TCCACTGGTTGGCTACCTTC	60.111	20	221	0	220
F01.PB3666	1	p2	(TC)6	12	137	148	GAGACGCGTGTTTAGATCCAT	59.212	21	TAAATAAACCTCCGGCGATG	59.922	20	204	71	274	GAGACGCGTGTTTAGATCCAT	59.212	21	TATTTAGCTCCGGCGAATGT	59.704	20	265	71	335	GAGACGCGTGTTTAGATCCAT	59.212	21	GTATTTAGCTCCGGCGAATG	59.704	20	266	71	336
F01.PB3672	1	p3	(TGA)6	18	737	754	TGCTGATGGAAGCTTGAGTG	60.136	20	TTCTTGCACTGACCAACAGG	59.873	20	172	661	832	TGCTGATGGAAGCTTGAGTG	60.136	20	TGCACTGACCAACAGGGTAA	60.152	20	168	661	828	TGCTGATGGAAGCTTGAGTG	60.136	20	TTGCACTGACCAACAGGGTA	60.152	20	169	661	829
F01.PB3677	1	p2	(CT)12	24	42	65	AAAAGCCCTCTTTCTAAAACCC	59.202	22	CTGCGCTGCGAAATAAAAAT	60.355	20	116	7	122	AAAAGCCCTCTTTCTAAAACCCT	60.017	23	CTGCGCTGCGAAATAAAAAT	60.355	20	116	7	122	AAAGCCCTCTTTCTAAAACCC	57.973	21	CTGCGCTGCGAAATAAAAAT	60.355	20	115	8	122
F01.PB3682	1	c	(TC)9gtccctctgtgccttaaaaaaattaaatttgttagtgtatata(ACAT)6	85	20	104	--
F01.PB3687	1	p2	(CT)20	40	63	102	TGGCCAACTTCCTCTCCTAA	59.807	20	CGAAATCAGAGTTGATGCCA	59.799	20	248	38	285	ACTGGCCAACTTCCTCTCCT	60.252	20	CGAAATCAGAGTTGATGCCA	59.799	20	250	36	285	GCCAAAAGCATTTGTGTTGA	59.712	20	GCTTTTTGATTCAGGGACGA	60.192	20	253	2	254
F01.PB3693	1	p3	(ATG)5	15	405	419	AATCGGTGGTTGAGGTGAAG	59.966	20	CAAGTAACCCAAAAGCCGAA	60.103	20	209	321	529	TATTGGAACGGAATTGGAGG	59.756	20	CTCCTCCTCCCCAAGTAACC	59.928	20	240	301	540	TATTGGAACGGAATTGGAGG	59.756	20	CCTCCTCCTCCCCAAGTAAC	59.928	20	241	301	541
F01.PB3693	2	p3	(TGA)5	15	760	774	TCAGCTTTTGATGCACTTGG	59.988	20	ACCATCACCCCCTTTCTTCT	59.795	20	156	682	837	TCAGCTTTTGATGCACTTGG	59.988	20	TGACGGTTTCTTCTTCCCTG	60.224	20	129	682	810	TCAGCTTTTGATGCACTTGG	59.988	20	CGGTTTCTTCTTCCCTGTCA	60.224	20	126	682	807
F01.PB3697	1	p2	(CA)6	12	38	49	TACACGTTCATTCACACGCC	60.584	20	CCCACTTGCTGAACAATCAA	59.691	20	189	5	193	TACACGTTCATTCACACGCC	60.584	20	TCGCATCGATAATGCTCAAA	60.321	20	275	5	279	TACACGTTCATTCACACGCC	60.584	20	CGCATCGATAATGCTCAAAC	59.285	20	274	5	278
F01.PB3699	1	c	(TC)6aa(TC)12(AC)10	58	90	147	ATCTCTCTCCGCTCTCTCCC	60.058	20	CCATGGAAACACAAGGTGAA	59.389	20	195	29	223	TCTCCCTCTCTCTCCCCTTC	59.883	20	CCATGGAAACACAAGGTGAA	59.389	20	181	43	223	GCTCTCTCCCTCTCTCTCCC	59.643	20	CCATGGAAACACAAGGTGAA	59.389	20	185	39	223
F01.PB3705	1	p2	(GA)10	20	4	23	--
F01.PB3713	1	p3	(AAG)5	15	659	673	CACATTGGGAGGCGTATTCT	59.955	20	CCACTTGTTGCAAGGTGATG	60.152	20	156	600	755	ATTTTAACTCCACCACCCCC	59.919	20	CCACTTGTTGCAAGGTGATG	60.152	20	219	537	755	AAACCACCACACCACTGTCA	59.89	20	CCACTTGTTGCAAGGTGATG	60.152	20	189	567	755
F01.PB3718	1	p6	(ACAAAC)5	30	97	126	TGTGTTCATCCATGGCATCT	59.925	20	AGTGCGACCAGGACAGAGTT	59.907	20	151	8	158	TCTCACCCGATCTACATCCC	59.886	20	AGTGCGACCAGGACAGAGTT	59.907	20	134	25	158	TGTGTTCATCCATGGCATCT	59.925	20	GGGCTTGTTCGAGTGTTTGT	60.156	20	225	8	232
F01.PB3721	1	p1	(C)17	17	101	117	AACCACCACCACCATCATCT	60.096	20	AAACAAGCAATCAGAGCCGT	59.882	20	263	52	314	CATTGTAACCACCACCACCA	60.128	20	AAACAAGCAATCAGAGCCGT	59.882	20	269	46	314	AACCACCACCACCATCATCT	60.096	20	CAGAGCCGTAGATCTGGTCC	59.827	20	252	52	303
F01.PB3722	1	p1	(A)92	92	1479	1570	--
F01.PB3724	1	c	(AC)6c(CT)12	37	14	50	--
F01.PB3726	1	c	(AC)8tgtcatttctttctttgaatttccttcacatgcctttctctacctcaccaccacatcatatctattgagagagtaactacagt(GA)6	111	76	186	CCCTGTCTTTACTCTCCCCC	59.928	20	ATAAATGGGATCGTGGGGTT	60.265	20	211	12	222	CCCCTGTCTTTACTCTCCCC	59.928	20	ATAAATGGGATCGTGGGGTT	60.265	20	212	11	222	CCCTGTCTTTACTCTCCCCC	59.928	20	CTGATGGCATGATTGGTGAT	59.327	20	259	12	270
F01.PB3726	2	p1	(T)10	10	1590	1599	CCCCCGTAGCTTCTACATCA	60.088	20	AGTTCTTGCATGGTCAGGCT	59.874	20	211	1438	1648	CAGCGCCTGTTCCAGATTAT	60.235	20	AGTTCTTGCATGGTCAGGCT	59.874	20	259	1390	1648	TGTAGAATGCAAAGCACGGA	60.401	20	AATCCTCAAAAACCATCCCC	59.996	20	271	1560	1830
F01.PB3730	1	p2	(CT)11	22	51	72	CCGCCGGTACTACACATTTT	59.883	20	TTGTCCTGCAACTCATCACC	59.682	20	141	4	144	ACACATTTTAAGGTGGCGGA	60.365	20	GATGAGCATTAGCAGCAGCA	60.274	20	277	15	291	CACATTTTAAGGTGGCGGAC	60.365	20	GATGAGCATTAGCAGCAGCA	60.274	20	276	16	291
F01.PB3734	1	p2	(TC)8	16	14	29	--
F01.PB3735	1	p3	(TAC)5	15	118	132	CCCTAATTTAATACCCGATGTTCA	60.301	24	GATCAGAGTTGGGGTGGAAA	59.903	20	161	90	250	CCCTAATTTAATACCCGATGTTCA	60.301	24	CGATTAGGGTCTTGCGAAAA	60.202	20	138	90	227	CCCTAATTTAATACCCGATGTTCA	60.301	24	GATTGAAGCGATGCATTTGA	59.775	20	228	90	317
F01.PB3737	1	p2	(AT)15	30	982	1011	GCATCCAACAACATTGTAGCC	60.388	21	TCTCAATCTCCCATCTTTCTCA	58.861	22	279	768	1046	GCATCCAACAACATTGTAGCC	60.388	21	TTCTCAATCTCCCATCTTTCTCA	60.194	23	280	768	1047	GCATCCAACAACATTGTAGCC	60.388	21	CAATCTCCCATCTTTCTCATTCA	60.437	23	276	768	1043
F01.PB3739	1	p2	(TC)8	16	6	21	--
F01.PB3739	2	p1	(A)16	16	562	577	ATGAGCAAGATGGGTGAAGG	60.073	20	CATGACGGTTTCCTCCCTTA	59.926	20	224	385	608	GTGAGGCAGCAATGATTGAA	59.805	20	CATGACGGTTTCCTCCCTTA	59.926	20	118	491	608	ATGAGCAAGATGGGTGAAGG	60.073	20	TGGCTTCAAATCAGTGTGGA	60.24	20	260	385	644
F01.PB3739	3	p1	(T)10	10	1446	1455	TGTTTTCCCATGAATTGGCT	60.309	20	CTGAAACGGTGCCCTGTAGT	60.171	20	165	1351	1515	TGTTTTCCCATGAATTGGCT	60.309	20	AAATCATCACCCTGAAACGG	59.79	20	176	1351	1526	ATGTTTTCCCATGAATTGGC	59.628	20	CTGAAACGGTGCCCTGTAGT	60.171	20	166	1350	1515
F01.PB3744	1	c	(TC)14(TA)10tctgtttcttgttaaaaatcttatctttaagcttctgagtttcttaaaaatctctctccca(CT)10	129	232	360	TTCTCTCTCCCCTCCCTCTC	59.883	20	CAATCTCCATGGCTTTTGAA	58.695	20	257	162	418	TTCTCTCTCCCCTCCCTCTC	59.883	20	CAATCTCCATGGCTTTTGAAG	59.693	21	257	162	418	CCCTCCCTCTCTCTCCATTT	59.63	20	ACACATCATCAGCATCAGCA	58.76	20	278	171	448
F01.PB3745	1	c	(CT)6actctaattga(CT)6	35	204	238	AGTTATCCTATGCACCCCCG	61.08	20	GGTGGTTCCGCAGTAGACAT	59.997	20	268	144	411	GTTATCCTATGCACCCCCG	60.163	19	GGTGGTTCCGCAGTAGACAT	59.997	20	267	145	411	CCCGGCTCATTTTACCAAGT	61.217	20	GGTGGTTCCGCAGTAGACAT	59.997	20	252	160	411
F01.PB3754	1	p2	(AC)6	12	75	86	GCATTTTCGAGGGTTTGTTT	59.067	20	ATTACCTGAAGGCGCAAGTG	60.27	20	163	26	188	GCATTTTCGAGGGTTTGTTT	59.067	20	ACAGCAATTACCTGAAGGCG	60.27	20	169	26	194	CATTTTCGAGGGTTTGTTTGA	59.961	21	ATTACCTGAAGGCGCAAGTG	60.27	20	162	27	188
F01.PB3754	2	p1	(T)11	11	1085	1095	--
F01.PB3769	1	p1	(T)13	13	9	21	--
F01.PB3771	1	p2	(AG)9	18	105	122	TTGCCTTCGAAAGAGAGACC	59.55	20	AAGGGTGTCAACTTGATCGG	59.966	20	262	75	336	TTGCCTTCGAAAGAGAGACC	59.55	20	ACGATGATGATGATGAGGCA	60.039	20	240	75	314	GTAACGCACTTTGCCTTTGC	60.812	20	AAGGGTGTCAACTTGATCGG	59.966	20	278	59	336
F01.PB3774	1	p1	(G)21	21	1177	1197	GTAGCCCAATATGAGCGGAA	60.06	20	AACTCTACCACCGCCACAAG	60.171	20	219	1137	1355	GTAGCCCAATATGAGCGGAA	60.06	20	GCCACAAGGAAGACTGGAGA	60.386	20	207	1137	1343	TGTTCCAAAAGGTAGCCCAA	60.472	20	AACTCTACCACCGCCACAAG	60.171	20	230	1126	1355
F01.PB3777	1	c	(TAGC)5taggtagagtatttttggggcattactcgcttata(TAT)7	76	181	256	TCAAGTGCTGTCCGTAGTCG	60.049	20	CTTCATCCGATTCTTCCTCG	59.767	20	174	150	323	TCAAGTGCTGTCCGTAGTCG	60.049	20	TTGGACGCATATTCAAATCG	59.52	20	141	150	290	TCAAGTGCTGTCCGTAGTCG	60.049	20	ATGCCAATCAATATCAGCCG	60.827	20	209	150	358
F01.PB3780	1	p1	(T)17	17	38	54	CATAGGTTAAGGGAAGGGATGA	59.329	22	GGACCAGTTGAAGCAACCTC	59.703	20	244	6	249	CACATAGGTTAAGGGAAGGGA	58.06	21	GGACCAGTTGAAGCAACCTC	59.703	20	246	4	249	CATAGGTTAAGGGAAGGGATGA	59.329	22	TGGACCAGTTGAAGCAACCT	60.69	20	245	6	250
F01.PB3798	1	p2	(CT)11	22	58	79	ACCTCCCTTTCCATTTCTGC	60.443	20	TCCAGACATAAAGGTTGCCC	59.933	20	141	0	140	TTACCTCCCTTTCCCTCTCC	59.508	20	TCCAGACATAAAGGTTGCCC	59.933	20	116	25	140	CCTCCCTTTCCATTTCTGCT	60.569	20	TCCAGACATAAAGGTTGCCC	59.933	20	140	1	140
F01.PB3800	1	p1	(A)10	10	53	62	TCTTAAACTGTGTCTCTCCATTTTT	57.692	25	GCATCATTCTGGGCATCTTT	60.043	20	239	1	239	TCTTAAACTGTGTCTCTCCATTTTT	57.692	25	AAGACAGCAAGCCTAGCAGC	59.927	20	257	1	257	TCTTAAACTGTGTCTCTCCATTTTT	57.692	25	ATCATTCTGGGCATCTTTGG	59.894	20	237	1	237
F01.PB3804	1	p1	(A)11	11	925	935	GCAATCTATGCACTCCCCAT	59.923	20	TACCACATTCATTCAGCCCA	59.924	20	279	799	1077	CGTGCAAACAAAACAGAGGA	59.881	20	TACCACATTCATTCAGCCCA	59.924	20	187	891	1077	CGTGCAAACAAAACAGAGGA	59.881	20	GTTACTGGCAGGCTGGACAT	60.142	20	265	891	1155
F01.PB3805	1	p1	(C)15	15	1683	1697	--
F01.PB3810	1	p1	(T)10	10	1128	1137	ATGATGAAAAGCCCCAATCA	60.274	20	ACGCTTAACAATCCCACAGC	60.14	20	168	1018	1185	TGATGATGAAAAGCCCCAAT	60.274	20	ACGCTTAACAATCCCACAGC	60.14	20	170	1016	1185	TGATGAAAAGCCCCAATCAT	60.274	20	ACGCTTAACAATCCCACAGC	60.14	20	167	1019	1185
F01.PB3813	1	p4	(GAGT)6	24	31	54	CATTCTCAGGCTAGAGAGATTGA	57.853	23	CAAGCTGCTGCTCTCTCATT	58.498	20	237	1	237	CATTCTCAGGCTAGAGAGATTGA	57.853	23	ACAAGCTGCTGCTCTCTCATT	59.396	21	238	1	238	CATTCTCAGGCTAGAGAGATTGA	57.853	23	ACAAGCTGCTGCTCTCTCAT	57.928	20	238	1	238
F01.PB3813	2	p2	(AG)6	12	189	200	CATTCTCAGGCTAGAGAGATTGA	57.853	23	CAAGCTGCTGCTCTCTCATT	58.498	20	237	1	237	CATTCTCAGGCTAGAGAGATTGA	57.853	23	ACAAGCTGCTGCTCTCTCATT	59.396	21	238	1	238	CATTCTCAGGCTAGAGAGATTGA	57.853	23	ACAAGCTGCTGCTCTCTCAT	57.928	20	238	1	238
F01.PB3821	1	p3	(CAC)5	15	549	563	GCAAATCTCAACTTCCCAGC	59.82	20	TCATTGCACTTTCATCAGGC	59.805	20	238	411	648	ACTCAACAGCAGAAGCAGCA	59.929	20	TCTCAATGTTGTTCGATGGC	59.654	20	249	346	594	CTCAACAGCAGAAGCAGCAG	60.072	20	TCTCAATGTTGTTCGATGGC	59.654	20	248	347	594
F01.PB3826	1	p3	(AAT)5	15	1123	1137	TGCAAGTTTGATCCAGCAAC	59.847	20	TGCAACATAAACTTCTTACATCTGC	59.752	25	266	907	1172	AGTTTGATCCAGCAACCAGC	60.263	20	TGCAACATAAACTTCTTACATCTGC	59.752	25	262	911	1172	CAAGTTTGATCCAGCAACCA	59.691	20	TGCAACATAAACTTCTTACATCTGC	59.752	25	264	909	1172
F01.PB3833	1	p3	(TTA)5	15	1449	1463	GTGGGGTTCAACTAACGTGG	60.269	20	AGATGAAAATAAAGGCCGGG	60.272	20	259	1339	1597	GGTGGGGTTCAACTAACGTG	60.269	20	AGATGAAAATAAAGGCCGGG	60.272	20	260	1338	1597	GTCATTTCGTGATGACGGTG	59.967	20	GCCGGTGTTTATTCAAATTCA	59.824	21	269	1252	1520
F01.PB3834	1	p3	(CCA)6	18	135	152	TACTTCTCCACCATGGACCC	59.779	20	TTGTCTTCCCATTCCTTTCG	60.044	20	215	94	308	TACTTCTCCACCATGGACCC	59.779	20	TCTCCGTCTCGCTCTTCTTC	59.827	20	190	94	283	TACTTCTCCACCATGGACCC	59.779	20	ATTCCTTTCGCTTCCTCTCC	59.789	20	205	94	298
F01.PB3847	1	p2	(CT)6	12	39	50	GCCACTTTCTCTCTCTAACAGTCA	59.234	24	GCTTTTGAGCAGGTTCTTGG	59.993	20	270	3	272	GCCACTTTCTCTCTCTAACAGTCA	59.234	24	TTTGAGCAGGTTCTTGGCTT	59.993	20	267	3	269	GCCACTTTCTCTCTCTAACAGTCA	59.234	24	CTTTTGAGCAGGTTCTTGGC	59.993	20	269	3	271
F01.PB3847	2	p1	(T)10	10	1261	1270	--
F01.PB3849	1	p1	(T)10	10	1120	1129	CTGACCTACCGACAGCCAAC	60.711	20	ATCACAACCAAACCCAGACC	59.679	20	257	1064	1320	ATCACTTTCAAGGCCTGACC	59.141	20	ATCACAACCAAACCCAGACC	59.679	20	271	1050	1320	GACAGCCAACGGTGCATAC	60.136	19	ATCACAACCAAACCCAGACC	59.679	20	247	1074	1320
F01.PB3851	1	p2	(AC)17	34	72	105	CACTCAGATCTGGCTTGACG	59.571	20	GCTTGAAAAGAAAAGGGGCT	59.835	20	129	21	149	CACTCAGATCTGGCTTGACG	59.571	20	AGACCGATTAGCCCTCGACT	60.233	20	280	21	300	CACTCAGATCTGGCTTGACG	59.571	20	AGCCCTCGACTGAGTTCTTG	59.598	20	271	21	291
F01.PB3853	1	p2	(TC)7	14	18	31	--
F01.PB3857	1	p2	(AC)9	18	39	56	CACTTCCCCTACTTGTTTTTCG	60.029	22	CCCATCCCTGTAATCACCAC	60.05	20	280	5	284	CACTTCCCCTACTTGTTTTTCG	60.029	22	AGATGAGTGATTTCCGGTGG	59.927	20	204	5	208	CACTTCCCCTACTTGTTTTTCG	60.029	22	TACGCGGAGAGGTGAAGATT	59.836	20	119	5	123
F01.PB3866	1	p2	(CA)8	16	26	41	--
F01.PB3866	2	c	(A)10ttagaaatctgttttaagagttgtgacatttacatgataggtgttgtcc(T)11	70	1220	1289	TGCTCTGTTGCCTCTGATTG	60.136	20	TTCATATTACAATCGAGAATCCATTT	59.239	26	259	1070	1328	TGCTCTGTTGCCTCTGATTG	60.136	20	TCATATTACAATCGAGAATCCATTT	58.075	25	258	1070	1327	TTGCCTCTGATTGGAAGACA	59.369	20	CAAATTCATATTACAATCGAGAATCC	59.239	26	256	1077	1332
F01.PB3871	1	p3	(AGT)5	15	1131	1145	GTGATTTTTCGACGGACGAT	59.939	20	AACCCATATGCACGTAGTGTTG	59.813	22	264	926	1189	ATTTTTCGACGGACGATGAG	60.074	20	AACCCATATGCACGTAGTGTTG	59.813	22	261	929	1189	GATGAAGGAGGGATTAGGGC	59.866	20	AACCCATATGCACGTAGTGTTG	59.813	22	200	990	1189
F01.PB3873	1	p1	(T)11	11	1237	1247	GCTGGAGAAAACCTTGAAGC	59.056	20	TGCTCGAAGACAACCAAAAA	59.439	20	240	1145	1384	GCTGGAGAAAACCTTGAAGC	59.056	20	TTGCTCGAAGACAACCAAAA	59.439	20	241	1145	1385	TATGCAACTGGTGTGGAGGT	59.01	20	TGCTCGAAGACAACCAAAAA	59.439	20	279	1106	1384
F01.PB3875	1	p3	(TAA)9	27	852	878	AACGAGCGATTGAGGAAAGA	59.955	20	CATCGCAGTAACGCTTCAAA	60.014	20	205	750	954	GAACGAGCGATTGAGGAAAG	59.955	20	CATCGCAGTAACGCTTCAAA	60.014	20	206	749	954	AGAACGAGCGATTGAGGAAA	59.955	20	CATCGCAGTAACGCTTCAAA	60.014	20	207	748	954
F01.PB3877	1	p3	(CAC)5	15	47	61	ATCATTTCTGTGCAGGCATC	58.674	20	TAATGGCAAGGTCAACCTCC	59.933	20	279	0	278	ATCATTTCTGTGCAGGCATC	58.674	20	ATACCACCGCCAATACAAGC	59.851	20	199	0	198	ATCATTTCTGTGCAGGCATC	58.674	20	GGCATTTTTCGAGAGAGGTG	59.813	20	150	0	149
F01.PB3880	1	c	(AC)6(AT)6	24	22	45	--
F01.PB3894	1	p1	(T)30	30	1	30	--
F01.PB3894	2	c	(A)10ggtaaccaaatcacacccaaaaatg(A)10	45	239	283	CGGCATTCTTGTCGGAATAC	60.469	20	GAAGAGAGTGCTTCTTGCGG	60.277	20	217	110	326	CGGCATTCTTGTCGGAATAC	60.469	20	AAGAGAGTGCTTCTTGCGGA	60.277	20	216	110	325	CGGCATTCTTGTCGGAATAC	60.469	20	GAGAGTGCTTCTTGCGGAAA	60.657	20	214	110	323
F01.PB3903	1	p2	(AC)19	38	5	42	--
F01.PB3917	1	p2	(AC)10	20	63	82	CGCCAAAAACACACACAAAG	60.187	20	GAAGTGTGGGTGCCAAGAAT	59.973	20	252	40	291	CGCCAAAAACACACACAAAG	60.187	20	AAGTGTGGGTGCCAAGAATC	59.973	20	251	40	290	CGCCAAAAACACACACAAAG	60.187	20	CAAGCAAGAAATTGGGGAAA	60.046	20	278	40	317
F01.PB3925	1	p3	(CAG)5	15	651	665	TTCCCAAATCTCCCTTCCTT	59.875	20	TCCTTCTACTTCCGGTGGTG	60.103	20	274	428	701	TTCCCAAATCTCCCTTCCTT	59.875	20	ACGCTCCTTCTACTTCCGGT	60.268	20	278	428	705	GGAGCAATGCCTCGATCTAA	60.318	20	TCCTTCTACTTCCGGTGGTG	60.103	20	247	455	701
F01.PB3925	2	p1	(C)12	12	943	954	TGGTCCCTAAACAGGTCCAG	59.959	20	CCAGACCAATTGGGAAAAGA	59.903	20	154	829	982	CAGGGTGCAAGGTGTGTCTA	59.745	20	CCAGACCAATTGGGAAAAGA	59.903	20	184	799	982	CCCCAAATGTACCTCTGCTC	59.55	20	CCAGACCAATTGGGAAAAGA	59.903	20	129	854	982
F01.PB3929	1	p2	(TC)9	18	40	57	CGCACTCACCAAACATTCAC	60.16	20	TAGCTACAGGGGCAGGAGTG	60.41	20	210	5	214	CGCACTCACCAAACATTCAC	60.16	20	GAGTAGCTACAGGGGCAGGA	59.454	20	213	5	217	CGCACTCACCAAACATTCAC	60.16	20	GAGGAGTAGCTACAGGGGCA	59.454	20	216	5	220
F01.PB3932	1	p3	(TGC)5	15	1106	1120	TATCATGCTTGAAATGGGCA	60.035	20	GTAAAACTGCTCCGAGGCAC	59.882	20	210	1068	1277	ATGCTTGAAATGGGCACCTA	60.469	20	GTAAAACTGCTCCGAGGCAC	59.882	20	206	1072	1277	GTAAGGTGGGATCCTGGGAC	60.575	20	GTAAAACTGCTCCGAGGCAC	59.882	20	246	1032	1277
F01.PB3938	1	p1	(C)19	19	398	416	GAGTTCGTACAGCACCCCAT	59.997	20	TGTGTGTCTAAAAAGCAGGGG	60.154	21	214	231	444	GATGACTTGCACGCAACTGT	59.912	20	TGTGTGTCTAAAAAGCAGGGG	60.154	21	173	272	444	TGCACGCAACTGTTACGATT	60.324	20	TGTGTGTCTAAAAAGCAGGGG	60.154	21	166	279	444
F01.PB3944	1	p2	(TA)8	16	632	647	GGATTGTATCGGTTGTCGGT	59.676	20	GTGGGCATCACAGTCAGCTA	59.862	20	158	595	752	GGATTGTATCGGTTGTCGGT	59.676	20	GGGCATCACAGTCAGCTACA	59.862	20	156	595	750	GGATTGTATCGGTTGTCGGT	59.676	20	CCCAAAACAGCATTTTAGCC	59.586	20	136	595	730
F01.PB3947	1	p1	(T)10	10	1265	1274	CCAGCTGCCGAATATTTTGT	60.096	20	TTTCACATTACCTGCAATGGTT	59.384	22	276	1133	1408	CCAGCTGCCGAATATTTTGT	60.096	20	TTCACATTACCTGCAATGGTT	58.013	21	275	1133	1407	CCAGCTGCCGAATATTTTGT	60.096	20	CTTTCACATTACCTGCAATGGTT	60.282	23	277	1133	1409
F01.PB3964	1	p2	(GA)6	12	18	29	--
F01.PB3965	1	p1	(T)11	11	1038	1048	GTGCTTGGCCATACCTTGTT	60	20	TGCTATGTCAGTTCGGTTTGA	59.332	21	224	948	1171	CCCCCATGAAAATCAGAATG	60.126	20	TGCTATGTCAGTTCGGTTTGA	59.332	21	182	990	1171	CCCCATGAAAATCAGAATGG	60.126	20	TGCTATGTCAGTTCGGTTTGA	59.332	21	181	991	1171
F01.PB3969	1	p1	(T)10	10	1134	1143	ATTTGCACTTGGGGTGGTAA	60.227	20	CACTTGTTGAAGCCTGTAGGTG	59.835	22	209	985	1193	TTGCACTTGGGGTGGTAAAT	60.227	20	CACTTGTTGAAGCCTGTAGGTG	59.835	22	207	987	1193	TTTTGATTTGCACTTGGGGT	60.344	20	CACTTGTTGAAGCCTGTAGGTG	59.835	22	214	980	1193
F01.PB3971	1	p2	(GA)7	14	2	15	--
F01.PB3977	1	p1	(A)26	26	1641	1666	--
F01.PB3979	1	p4	(TTCT)5	20	13	32	--
F01.PB3985	1	p2	(GA)7	14	50	63	TCGCCCATTTCACTTTTCTT	59.685	20	TTGTGAAGGGAAGATCGAGG	60.187	20	167	1	167	CTTTTCTTTCTTCGCCCCTC	60.312	20	CTTCTCGATTGAAACCGCAT	60.214	20	240	13	252	TCGCCCATTTCACTTTTCTT	59.685	20	CTTCTCGATTGAAACCGCAT	60.214	20	252	1	252
F01.PB3988	1	p2	(AC)10	20	97	116	CACCGTCACTCACCTCTCAA	59.864	20	GGGACAAAACCAAGCAAAAA	59.953	20	270	51	320	GCGTAGATCACCGTCACTCA	59.862	20	GGGACAAAACCAAGCAAAAA	59.953	20	278	43	320	CACCGTCACTCACCTCTCAA	59.864	20	ACCGACACGAGCTTCTGAGT	60.057	20	123	51	173
F01.PB3990	1	p3	(ATA)5	15	63	77	CAATACATATAGCAAGCGGGG	59.485	21	CGTGTTGGGAGTGAAGGTTT	60.005	20	234	38	271	CAATACATATAGCAAGCGGGG	59.485	21	AAGGTTTGGGGAAAGAGAGC	59.691	20	221	38	258	CAATACATATAGCAAGCGGGG	59.485	21	TGAAGGTTTGGGGAAAGAGA	59.641	20	223	38	260
F01.PB3990	2	p2	(CT)8	16	290	305	AAACCTTCACTCCCAACACG	60.005	20	TACGAGTAGCGCGAACATTG	60.037	20	205	252	456	AAACCTTCACTCCCAACACG	60.005	20	ACAAGAAACAGCAGGGCAGT	59.914	20	275	252	526	AAACCTTCACTCCCAACACG	60.005	20	GGAAGAAAAGCAGCAGCATC	60.103	20	140	252	391
F01.PB3991	1	p3	(TTC)6	18	1133	1150	CAGGGCCTAAATAGTGCTGC	59.867	20	CATGATATCGGCTTCCAGGT	59.917	20	250	983	1232	CAGGGCCTAAATAGTGCTGC	59.867	20	ATGATATCGGCTTCCAGGTG	59.917	20	249	983	1231	CAAAATCAGGGGGATTTTCA	59.733	20	CATGATATCGGCTTCCAGGT	59.917	20	199	1034	1232
F01.PB3991	2	p1	(T)10	10	1430	1439	CACCTGGAAGCCGATATCAT	59.917	20	TGACTTGAAATTAAATCTGGGACA	59.878	24	275	1212	1486	ACCCAACTTCCCTCCATCTT	59.795	20	TGACTTGAAATTAAATCTGGGACA	59.878	24	214	1273	1486	CATCAATCACCATGGACAGG	59.762	20	TGACTTGAAATTAAATCTGGGACA	59.878	24	237	1250	1486
F01.PB3992	1	p1	(A)10	10	906	915	GACATTTAGGGCCAGTTTGG	59.429	20	GATCAGGGTCCAGTCTGGTG	60.527	20	251	808	1058	GACATTTAGGGCCAGTTTGG	59.429	20	GGTCCAGTCTGGTGCTCATC	60.689	20	245	808	1052	CAGACTAGTCCACTTGGGGG	59.568	20	TTAATAAAACAGGGACCGGC	58.943	20	278	670	947
F01.PB3994	1	p3	(TAT)6	18	48	65	AAAAACTCACAAGCAGCATTACT	57.364	23	AGATTTTTCTGGGGGCTGTT	59.94	20	213	19	231	AAAAACTCACAAGCAGCATTACT	57.364	23	CAGCTGAAGACCTCAAAGGC	60.134	20	251	19	269	AAAAACTCACAAGCAGCATTACT	57.364	23	GCAGCTGAAGACCTCAAAGG	60.134	20	252	19	270
F01.PB3994	2	p1	(A)11	11	1555	1565	TCGGTGTTGAGAACTTTGTTTG	60.182	22	TGACACTCGTGTCTTTTCACCT	59.809	22	209	1395	1603	TCGGTGTTGAGAACTTTGTTTG	60.182	22	TGACACTCGTGTCTTTTCACC	58.765	21	209	1395	1603	GCTTATTGTGTGGGTTTCTCC	58.567	21	TGACACTCGTGTCTTTTCACCT	59.809	22	143	1461	1603
F01.PB3995	1	p2	(TC)7	14	94	107	CAAACGGTGATGTTGTGTTGA	60.456	21	ATTGTAGAAAACGGGTGGGA	59.288	20	132	5	136	CAAACGGTGATGTTGTGTTGA	60.456	21	GATTGTAGAAAACGGGTGGG	59.288	20	133	5	137	CAAACGGTGATGTTGTGTTGA	60.456	21	TTGTAGAAAACGGGTGGGAT	59.288	20	131	5	135
F01.PB4001	1	p3	(AAG)5	15	182	196	GGAGAAAACTCATTGGTTTGACA	60.379	23	CAAATGCATCTTCCTCTTCACA	60.249	22	201	89	289	GGAGAAGGAGAAAACTCATTGG	59.213	22	TGCATCTTCCTCTTCACAAAG	58.09	21	203	83	285	CATTGGTTTGACAATGAAGTGA	58.528	22	GACACAAGCTCTTCATCTTCCC	60.255	22	279	99	377
F01.PB4006	1	p2	(AC)8	16	1	16	--
F01.PB4006	2	p2	(GT)6	12	1150	1161	TCAGGATGGTGAGGGAAGAC	60.048	20	CCGGAATCTAAATCCTGCTTC	60.048	21	265	926	1190	GGGAAGACAGATTGTCGGAA	60.05	20	CCGGAATCTAAATCCTGCTTC	60.048	21	253	938	1190	AGGAGGTGTGATCAGGATGG	59.92	20	CCGGAATCTAAATCCTGCTTC	60.048	21	276	915	1190
F01.PB4011	1	p2	(TC)11	22	36	57	TCAACCTCTCTGATTCATTCCA	59.67	22	GAAAGCCATGGATGAGGAAA	60.014	20	241	4	244	TCAACCTCTCTGATTCATTCCA	59.67	22	TATAGGGCCTTTGGATTCCC	60.109	20	274	4	277	TCAACCTCTCTGATTCATTCCA	59.67	22	CCATTTGGTTTGCTTTGTCA	59.561	20	119	4	122
F01.PB4012	1	p2	(CT)6	12	35	46	AACCCATACCTCCCATCTCC	60.015	20	AAACTGGTTTTGGTGTTGCC	59.875	20	254	8	261	CATACCTCCCATCTCCCTCA	59.879	20	AAACTGGTTTTGGTGTTGCC	59.875	20	250	12	261	AACCCATACCTCCCATCTCC	60.015	20	TGGCTGTTTGGTGAGTTTGA	60.278	20	174	8	181
F01.PB4012	2	p1	(T)11	11	885	895	CAGTTGTTGCCTCTCTTCCC	59.844	20	TGTGAAGTCATCTCAACAGTCTCA	59.953	24	250	729	978	TGTTTCAAAAACAGAAAGGCAA	59.774	22	TTCACTCGTCAACCTGTTATGG	60.03	22	275	857	1131	TGAACCACAGTTGTTGCCTC	59.726	20	TGTGAAGTCATCTCAACAGTCTCA	59.953	24	257	722	978
F01.PB4014	1	p3	(GAA)5	15	70	84	GGAATCGAAAAAGCAAAGCA	60.323	20	TCCAGTCCCAATTTCCTGAC	59.903	20	237	45	281	TGGAATCGAAAAAGCAAAGC	60.323	20	TCCAGTCCCAATTTCCTGAC	59.903	20	238	44	281	GGAATCGAAAAAGCAAAGCA	60.323	20	CAATTTCCTGACCTGCACCT	60.111	20	229	45	273
F01.PB4014	2	p1	(A)10	10	949	958	GTGGCTGAGGGATCAACACT	60.12	20	CAGCATGTGAGCAAGCAAAT	60.019	20	157	843	999	GTGGCTGAGGGATCAACACT	60.12	20	AGCATGTGAGCAAGCAAATG	60.019	20	156	843	998	AACACTAGCTGTGCCCAACC	60.179	20	CAGCATGTGAGCAAGCAAAT	60.019	20	143	857	999
F01.PB4016	1	p3	(AAC)6	18	153	170	ACACAATGCCTGCACAGAAG	59.905	20	CGTCCACGTTTTGATTTCCT	59.971	20	108	96	203	ACACAATGCCTGCACAGAAG	59.905	20	GCTCGTCCACGTTTTGATTT	60.118	20	111	96	206	ACACAATGCCTGCACAGAAG	59.905	20	ATCTGATTGCTGCTGCTCCT	60.127	20	149	96	244
F01.PB4016	2	p1	(T)11	11	1624	1634	--
F01.PB4020	1	p3	(AAG)5	15	38	52	CCAATCAATTCTAGGTGCAGG	59.578	21	TCTGATTTGCTGTGCAGGTC	59.992	20	125	8	132	CCAATCAATTCTAGGTGCAGG	59.578	21	TGCTGTGCAGGTCCAATAAG	59.864	20	118	8	125	CCAATCAATTCTAGGTGCAGG	59.578	21	TCACCCTGATGGAAAAGAGC	60.195	20	167	8	174
F01.PB4028	1	p2	(AC)14	28	79	106	TCCTCTTCATGTCCTGAATCC	59.079	21	CGGTGAGATACGAACGTGTG	60.175	20	235	54	288	TCCTCTTCATGTCCTGAATCC	59.079	21	CCCCCAAATTAAATGAACCC	60.232	20	124	54	177	CTCCTCTTCATGTCCTGAATCC	60.074	22	CGGTGAGATACGAACGTGTG	60.175	20	236	53	288
F01.PB4033	1	p2	(TG)9	18	315	332	AGTTTTTCCAGATGCCCCTT	59.94	20	CAAATTCCTGCAAATTCAAACA	59.979	22	212	201	412	AGTTTTTCCAGATGCCCCTT	59.94	20	CACAAATTCCTGCAAATTCAAA	59.979	22	214	201	414	AGCTTCAAAAATGGCCTCAA	59.823	20	CAAATTCCTGCAAATTCAAACA	59.979	22	255	158	412
F01.PB4037	1	p1	(T)10	10	877	886	GGAAAGTATTGCTTGCTCGC	59.988	20	CCGGTCCCAACCGTTTTT	62.973	18	233	710	942	AGTTTTGCGAAACCGCTAGA	60.018	20	CCGGTCCCAACCGTTTTT	62.973	18	171	772	942	AGTATTGCTTGCTCGCATGA	59.596	20	CCGGTCCCAACCGTTTTT	62.973	18	229	714	942
F01.PB4047	1	p3	(CGG)6	18	168	185	AAGCTCAATCCAACACCACC	59.973	20	CTTGCAGTCTCCCAACTTCC	59.844	20	262	86	347	TCAATCCAACACCACCAAGA	59.935	20	CTTGCAGTCTCCCAACTTCC	59.844	20	258	90	347	AAGCTCAATCCAACACCACC	59.973	20	TTCTCATCTGACGACCATCG	59.787	20	129	86	214
F01.PB4053	1	p1	(C)11	11	1065	1075	--
F01.PB4056	1	p2	(CT)13	26	43	68	AGCTCTTGGCATGAGTTCGT	60.02	20	TTATCCATACAAGGAGGCGG	59.916	20	126	5	130	AGCTCTTGGCATGAGTTCGT	60.02	20	AGGAGGCGGCATTTGTATTA	59.569	20	115	5	119	AGCTCTTGGCATGAGTTCGT	60.02	20	AAGGAGGCGGCATTTGTATT	60.821	20	116	5	120
F01.PB4058	1	p3	(TTA)8	24	1257	1280	--
F01.PB4074	1	p1	(T)13	13	595	607	AATGCATCACCGCATATGAA	59.921	20	CGTTTGCCATCAAAACATCA	60.501	20	148	552	699	AATGCATCACCGCATATGAA	59.921	20	GTACAAAGGCGTTTGCCATC	60.511	20	157	552	708	AGAATCAGACAAAAGGCCCA	59.67	20	CGTTTGCCATCAAAACATCA	60.501	20	239	461	699
F01.PB4084	1	p3	(CAA)6	18	149	166	CCAAACCCTTGTGCAAATCT	59.971	20	GCTCCCCTCTCTGTGTCTTG	59.986	20	198	111	308	CCAAACCCTTGTGCAAATCT	59.971	20	CCCCTCTCTGTGTCTTGAGC	59.986	20	195	111	305	CCAAACCCTTGTGCAAATCT	59.971	20	GCTAGCTTGACCACACGACA	60.056	20	133	111	243
F01.PB4084	2	p1	(A)30	30	1209	1238	--
F01.PB4089	1	p3	(GCA)5	15	61	75	TGTTTTGTAGAACACCGGAGG	60.016	21	GGGCTTGGATTTATGGGTTT	60.02	20	148	37	184	TGTTTTGTAGAACACCGGAGG	60.016	21	GTTTGGGTCTGGGTTTGAGA	59.943	20	262	37	298	TGTTTTGTAGAACACCGGAGG	60.016	21	TCGTTGAAATTAAGGGACGC	60.074	20	100	37	136
F01.PB4089	2	p3	(TGG)6	18	573	590	TTAGACCCGGTTACGTTTGC	59.996	20	TACTTGCTTTCCCCATCCTG	60.066	20	147	475	621	TTAGACCCGGTTACGTTTGC	59.996	20	GCTTTCCCCATCCTGTCATA	59.894	20	142	475	616	GGTTACGTTTGCAAGGAGGA	60.11	20	TACTTGCTTTCCCCATCCTG	60.066	20	139	483	621
F01.PB4093	1	p2	(GA)6	12	52	63	AAGCCGAAGCAGAGAGACTG	59.891	20	GAGAGCCTCCAGAGAGAGCA	59.969	20	185	0	184	AAGCCGAAGCAGAGAGACTG	59.891	20	TGGCTCTCCATGCTTTCTTT	59.955	20	117	0	116	AAGCCGAAGCAGAGAGACTG	59.891	20	TTGGCTCTCCATGCTTTCTT	59.955	20	118	0	117
F01.PB4095	1	p2	(TC)12	24	52	75	AGACAGCACTTGTAGTTTGAAGC	57.897	23	ACCTCCTCCTGATGATGGTG	59.92	20	170	15	184	AGACAGCACTTGTAGTTTGAAGC	57.897	23	TGGCAGCGTTGACAGAGTAG	60.199	20	273	15	287	GCACTTGTAGTTTGAAGCTTCTTTT	59.585	25	GATGAACAAGTGCTGAGCCA	59.992	20	232	20	251
F01.PB4097	1	p1	(T)17	17	1026	1042	CAGTACGATGCCCACCTTTT	59.993	20	TTGGGAAAACCCTTCACAAT	59.264	20	157	967	1123	GTCGTGCTCAACAACGAGAA	60.032	20	TTGGGAAAACCCTTCACAAT	59.264	20	273	851	1123	ATTATCGCAGTACGATGCCC	59.951	20	TTGGGAAAACCCTTCACAAT	59.264	20	164	960	1123
F01.PB4100	1	p1	(T)10	10	165	174	GAATGGTTTTCGAGGCAAGA	60.192	20	ACAGGCAGATCAGCAGGATT	59.834	20	205	78	282	TTGTTGGATGCTCGAGATTG	59.799	20	ACAGGCAGATCAGCAGGATT	59.834	20	234	49	282	TTCGAGGCAAGATCCTTACG	60.344	20	ACAGGCAGATCAGCAGGATT	59.834	20	197	86	282
F01.PB4103	1	p3	(ATC)6	18	162	179	ATGCGATGAGATGATGGTGA	60.039	20	AGAAAAATTGGTGGTGACGC	59.978	20	222	29	250	CTAAACCCCATGTCACCACC	60.088	20	CACCGCCTTTAGTTCACCAT	59.993	20	214	76	289	ATGCGATGAGATGATGGTGA	60.039	20	GTGACGCCGACGTAAGTTTT	60.176	20	209	29	237
F01.PB4106	1	p2	(AT)8	16	1045	1060	--
F01.PB4108	1	p3	(AAG)5	15	103	117	CAAAGGCAAGGAGGAAGATG	59.807	20	TCCCCTTTTGATTCAAGCAC	60.051	20	276	3	278	CAAAGGCAAGGAGGAAGATG	59.807	20	TGATTCAAGCACGAAAGCAG	60.134	20	268	3	270	GTCAAAGGCAAGGAGGAAGA	59.405	20	TCCCCTTTTGATTCAAGCAC	60.051	20	278	1	278
F01.PB4110	1	p3	(CTG)5	15	95	109	TTAGTAGCAGCCAAGCAGCA	59.918	20	TGGAAAGATCGAAGCCAATC	60.155	20	219	50	268	AGCAGCACTCAGCAGCTACA	60.104	20	TGGAAAGATCGAAGCCAATC	60.155	20	206	63	268	TTAGTAGCAGCCAAGCAGCA	59.918	20	ATCGAAGCCAATCTGGAGAA	59.773	20	212	50	261
F01.PB4110	2	p3	(ATG)5	15	362	376	GATTGGCTTCGATCTTTCCA	60.155	20	GCAGTGGCATACATTTGGTG	59.995	20	158	249	406	GATTGGCTTCGATCTTTCCA	60.155	20	TGATTCTCTCGTTTCCGCTT	59.955	20	215	249	463	TCCAGATTGGCTTCGATCTT	59.773	20	GCAGTGGCATACATTTGGTG	59.995	20	162	245	406
F01.PB4111	1	p3	(TTA)6	18	354	371	AAACAAAAACAAAGGCACGG	60.011	20	AACACATCCCAATGCTGTGA	59.967	20	172	246	417	AAACAAAAACAAAGGCACGG	60.011	20	ACATCCCAATGCTGTGACAA	59.967	20	169	246	414	AAACAAAAACAAAGGCACGG	60.011	20	CATCCCAATGCTGTGACAAG	60.112	20	168	246	413
F01.PB4118	1	p3	(GGT)5	15	505	519	GAAGGAAGTTGTTGTGGGGA	59.943	20	TTTCCAGCCATTCGGTAATC	59.901	20	261	473	733	GAAGGAAGTTGTTGTGGGGA	59.943	20	TCCATATGTCCTTTCCAGCC	59.894	20	272	473	744	GAAGGAAGTTGTTGTGGGGA	59.943	20	AATCATCAACACCACTCGCA	60.12	20	194	473	666
F01.PB4125	1	p2	(AT)7	14	1175	1188	--
F01.PB4133	1	p3	(GTG)6	18	810	827	ATTTCCTTGAAAACCCCACC	60.032	20	CCACATTGGACCTCTCCTGT	59.962	20	214	679	892	ATTTCCTTGAAAACCCCACC	60.032	20	ATCCACACAAGACCATGCCT	60.395	20	256	679	934	GGCAATTACGCAAACAATGA	59.567	20	CCACATTGGACCTCTCCTGT	59.962	20	269	624	892
F01.PB4149	1	p2	(AC)7	14	45	58	CCACAGATCTCTCTCGCTACG	60.164	21	ACCAACTCCGGTCTCATCAC	59.969	20	269	12	280	CCACAGATCTCTCTCGCTACG	60.164	21	CATAAGCCGCTCCCATACAT	59.945	20	211	12	222	CCACAGATCTCTCTCGCTACG	60.164	21	CCAACTCCGGTCTCATCACT	60.112	20	268	12	279
F01.PB4151	1	c	(TC)8(GC)6	28	25	52	AACATTATAACCCGCACCCC	60.802	20	CTGCATTTCTGCAATCTGGA	59.948	20	171	2	172	AACATTATAACCCGCACCCC	60.802	20	TCTGCATTTCTGCAATCTGG	59.948	20	172	2	173	AACATTATAACCCGCACCCC	60.802	20	GGTTGTCTGCATTTCTGCAA	59.847	20	177	2	178
F01.PB4155	1	c	(CT)6caa(TC)15	45	21	65	--
F01.PB4157	1	p3	(CTT)5	15	149	163	ATTATCACGAGGGAGGGGAA	60.652	20	AACGTCGGAGGAATCAACAG	60.111	20	263	25	287	TATTATCACGAGGGAGGGGA	59.339	20	AACGTCGGAGGAATCAACAG	60.111	20	264	24	287	GAGGGAGGGGAAAGGAGAAT	60.758	20	AACGTCGGAGGAATCAACAG	60.111	20	255	33	287
F01.PB4165	1	p1	(C)10	10	946	955	GCAGTTTAGCTGGGGTTTCA	60.249	20	GCTCACGCGGCTGAATATAA	61.256	20	199	898	1096	GCAGTTTAGCTGGGGTTTCA	60.249	20	GGTAACAAAATACGCTCACGC	59.666	21	212	898	1109	TTTAGGCACTCGTCGTGAAA	59.464	20	CGCGGCTGAATATAATCTGAA	60.199	21	254	838	1091
F01.PB4186	1	c	(TCC)5ttacaagtaattttgcatgtatcctactatcatgcatgctgcta(CT)6	71	1554	1624	GTCGTCCTATCCCAGCTCAG	59.827	20	TCCGGTTGGTCTGTTTTCTC	60.088	20	179	1519	1697	GCTTCTGTTCTCGCTGGTCT	59.751	20	TCCGGTTGGTCTGTTTTCTC	60.088	20	275	1423	1697	GTGACAGGGGTTGTCGTACC	60.284	20	TCCGGTTGGTCTGTTTTCTC	60.088	20	251	1447	1697
F01.PB4192	1	p2	(CA)8	16	939	954	--
F01.PB4194	1	p2	(GA)7	14	24	37	--
F01.PB4199	1	p2	(AC)9	18	109	126	TATTCTCCCTCTCTTCCCCC	59.467	20	CGGTGATGACCCCATACTTT	59.67	20	109	41	149	TATTCTCCCTCTCTTCCCCC	59.467	20	GAAGAAGTGGTGGTGGATTGA	59.958	21	231	41	271	ATATTCTCCCTCTCTTCCCCC	59.752	21	CGGTGATGACCCCATACTTT	59.67	20	110	40	149
F01.PB4199	2	p3	(CAA)7	21	306	326	TCACCGGATGAAGGTTTAGC	60.074	20	TAGCATGTTTGGGCACTGAA	60.257	20	250	144	393	GTCATCACCGGATGAAGGTT	59.786	20	TAGCATGTTTGGGCACTGAA	60.257	20	254	140	393	TCATCACCGGATGAAGGTTT	60.317	20	TAGCATGTTTGGGCACTGAA	60.257	20	253	141	393
F01.PB4204	1	p2	(CT)20	40	35	74	TGGCCAACTTCCTCTCCTAA	59.807	20	CGAAATCAGAGTTGATGCCA	59.799	20	248	10	257	ACTGGCCAACTTCCTCTCCT	60.252	20	CGAAATCAGAGTTGATGCCA	59.799	20	250	8	257	TGGCCAACTTCCTCTCCTAA	59.807	20	TTGAACGGATAAACGGTGTG	59.439	20	104	10	113
F01.PB4225	1	c	(TC)13tgtctctcctcgatttgcaga(C)12tacaatccaactacccctacaatttgtgttctttttttatcttggaatcaagaattcaaactttgattaa(ATC)5	144	48	191	ACACTCCCTGTGAGCACCAC	61.218	20	TCCTTGAGATTGCTGGACCT	59.803	20	257	0	256	ACACTCCCTGTGAGCACCAC	61.218	20	CTCCTTGAGATTGCTGGACC	59.803	20	258	0	257	ACACTCCCTGTGAGCACCAC	61.218	20	TGCACCATCATCTCCTTGAG	59.787	20	269	0	268
F01.PB4231	1	p3	(GAT)5	15	966	980	TCAAAATGAGAAAGACGGGC	60.192	20	CCAGAAGGAAGCCTGAGTTG	59.982	20	264	898	1161	CGAGGAAACGAGAGAATCCA	60.331	20	ACTCGTCAACACGCCTTTCT	59.914	20	234	824	1057	TCAAAATGAGAAAGACGGGC	60.192	20	AGAAGAAGCAGCCGAAGACA	60.277	20	208	898	1105
F01.PB4237	1	p2	(TG)7	14	32	45	GGCAGCGAGCAAGAGATATT	59.579	20	AGCTTAGGCGGTAAAAAGGG	59.752	20	127	2	128	GGCAGCGAGCAAGAGATATT	59.579	20	GGTAAAAAGGGAAGGCAGGA	60.423	20	118	2	119	GGCAGCGAGCAAGAGATATT	59.579	20	TAGGCGGTAAAAAGGGAAGG	60.424	20	123	2	124
F01.PB4247	1	p2	(TC)8	16	39	54	TTTAACCCTCTACTCCCCTCTC	57.917	22	CCACTGCTGTTGCTGTTGTT	59.946	20	134	13	146	TTTAACCCTCTACTCCCCTCTCT	58.848	23	CCACTGCTGTTGCTGTTGTT	59.946	20	134	13	146	TTTAACCCTCTACTCCCCTCTC	57.917	22	TCCATTGTTGCTGGTACTGC	59.722	20	168	13	180
F01.PB4248	1	p2	(CA)6	12	1	12	--
F01.PB4250	1	p1	(T)10	10	1454	1463	--
F01.PB4251	1	p1	(C)16	16	1479	1494	CTGAGGATTATGGTCAGGGTG	59.415	21	GAGGGGCTAACCTGAGTTCAT	59.59	21	102	1424	1525	TGAGGATTATGGTCAGGGTG	58.359	20	GAGGGGCTAACCTGAGTTCAT	59.59	21	101	1425	1525	TGAGGATTATGGTCAGGGTGT	59.274	21	GAGGGGCTAACCTGAGTTCAT	59.59	21	101	1425	1525
F01.PB4253	1	p2	(GT)10	20	107	126	ACTTGAGAAAAAGGGGAGGG	59.548	20	GCAACAACGTTAACCCCACT	59.898	20	119	43	161	ACTTGAGAAAAAGGGGAGGG	59.548	20	AGCAACAACGTTAACCCCAC	59.898	20	120	43	162	ACTTGAGAAAAAGGGGAGGG	59.548	20	ACAGCAACAACGTTAACCCC	59.898	20	122	43	164
F01.PB4263	1	c	(TC)8gcaactacccatttctttcttccgctttt(CA)13(CT)13	97	16	112	--
F01.PB4274	1	c	(C)25ggg(CT)13	54	16	69	--
F01.PB4276	1	p3	(AAG)8	24	70	93	AACACACGCCACAAGCTCTA	59.515	20	CCACCTGAGACGACAGGATT	60.112	20	238	20	257	AACACACGCCACAAGCTCTA	59.515	20	CCTTTGATCCGATCCACATC	60.281	20	114	20	133	ACACAAACACACGCCACAAG	60.674	20	CCACCTGAGACGACAGGATT	60.112	20	243	15	257
F01.PB4276	2	p1	(T)10	10	1265	1274	AGCAAGCAAGAAGCAACCAT	60.022	20	TCATTTAGACATATGATAATCCAGGG	59.545	26	138	1228	1365	AGGAGGGGGAAATGACAAGT	59.795	20	TCATTTAGACATATGATAATCCAGGG	59.545	26	274	1092	1365	AGGAAGGAGGAGGAGAAGCA	60.468	20	TCATTTAGACATATGATAATCCAGGG	59.545	26	233	1133	1365
F01.PB4277	1	p2	(TA)7	14	1565	1578	--
F01.PB4290	1	p3	(CCA)6	18	155	172	TCGCTGTACAGAGGGAACCT	59.867	20	GATGATCAGCCTCCGGTAAA	60.036	20	271	21	291	CGTACCCCGTAAATGGCTAA	59.847	20	GATGATCAGCCTCCGGTAAA	60.036	20	236	56	291	CGTACCCCGTAAATGGCTAA	59.847	20	TCTTGATCAGGGTCAGGGTC	60.048	20	171	56	226
F01.PB4291	1	p1	(T)10	10	1697	1706	--
F01.PB4295	1	p3	(CAG)8	24	771	794	TGATGATAGGCAAAAGCGTG	59.833	20	TAGCAGCATTGCCAAATGAG	59.976	20	257	685	941	GCAGTCGTGATGATAGGCAA	59.83	20	TAGCAGCATTGCCAAATGAG	59.976	20	264	678	941	TGATGATAGGCAAAAGCGTG	59.833	20	TTAGCACCTTCCGTTGATCC	60.074	20	200	685	884
F01.PB4296	1	p2	(CA)6	12	163	174	GCCCCTGCTTTTTCTTCTCT	59.962	20	CGGAGTTAAATTTCCGGTGA	59.931	20	233	48	280	TCCACCACAACTCCATTTCA	59.935	20	CGGAGTTAAATTTCCGGTGA	59.931	20	150	131	280	CCCTAGCCTTCCCCTTATTG	59.918	20	CGGAGTTAAATTTCCGGTGA	59.931	20	200	81	280
F01.PB4301	1	c	(AG)7atc(GA)6	29	27	55	TCACCTCACAATGCCATAACA	59.98	21	TCATTCTCTTTCGGTTTCGG	60.184	20	240	2	241	TCACCTCACAATGCCATAACA	59.98	21	AGGTTGCGATTTGACACTGA	59.293	20	109	2	110	TCACCTCACAATGCCATAACA	59.98	21	TCTCTTTCGGTTTCGGTTTC	59.288	20	236	2	237
F01.PB4308	1	p2	(TA)6	12	45	56	CATGAGTTTCAAATCGGTAGACA	59.144	23	CGGAGGCTGAGAGTGATAGG	59.966	20	165	13	177	ACATGAGTTTCAAATCGGTAGACA	59.934	24	CGGAGGCTGAGAGTGATAGG	59.966	20	166	12	177	CATGAGTTTCAAATCGGTAGACA	59.144	23	GATCGGAGGCTGAGAGTGAT	59.364	20	168	13	180
F01.PB4310	1	p1	(T)11	11	1605	1615	TGGTTGCAAGTTTCCTGTGA	60.278	20	GGCACCAAAACAATATAATCCTTC	59.984	24	126	1546	1671	AATGATTCGCGTGTGAACTG	59.722	20	GGCACCAAAACAATATAATCCTTC	59.984	24	278	1394	1671	CAATGATTCGCGTGTGAACT	59.722	20	GGCACCAAAACAATATAATCCTTC	59.984	24	279	1393	1671
F01.PB4316	1	p2	(TG)6	12	783	794	GTTTGTCATGGGCTTTTGCT	60.118	20	TAGATGGTTCCCCGAGAAGA	59.623	20	271	724	994	TTGTTTGTCATGGGCTTTTG	59.561	20	TAGATGGTTCCCCGAGAAGA	59.623	20	273	722	994	GTTTGTCATGGGCTTTTGCT	60.118	20	GGTTCCCCGAGAAGAACATC	60.832	20	266	724	989
F01.PB4318	1	p2	(TG)7	14	26	39	ACGAGATCCCAAAACACAGC	60.119	20	TCTTTTCAAACCCAATTCGC	60.053	20	137	0	136	ACGAGATCCCAAAACACAGC	60.119	20	GATGGTGATGTGGGTGATGA	60.189	20	259	0	258	ACGAGATCCCAAAACACAGC	60.119	20	TGGTGATGTGGGTGATGAAG	60.378	20	257	0	256
F01.PB4319	1	p2	(TC)6	12	46	57	AGATCTCTTCGCTCTCTCTCCT	58.083	22	TCTTTGTTTTCCTCCATCGG	60.044	20	278	0	277	GATCTCTTCGCTCTCTCTCCT	57.009	21	TCTTTGTTTTCCTCCATCGG	60.044	20	277	1	277	AGATCTCTTCGCTCTCTCTCC	57.009	21	TCTTTGTTTTCCTCCATCGG	60.044	20	278	0	277
F01.PB4324	1	p1	(T)15	15	2	16	--
F01.PB4324	2	p3	(GAA)6	18	497	514	TTGATGAGACGGGTTGATGA	60.048	20	AGGCATTGCAGTTGTAGGCT	59.904	20	270	361	630	TTGATGAGACGGGTTGATGA	60.048	20	TCAGGCATTGCAGTTGTAGG	59.864	20	272	361	632	GGATTGGGAGTGAGATGGAA	59.862	20	AACTTTTGCTGCATGACGTG	59.911	20	265	443	707
F01.PB4325	1	p3	(TAA)7	21	568	588	GTGGCATCAGCAACAACAAC	60.168	20	ATAAAATAAACCCGGCCCAA	60.372	20	220	519	738	GTGGCATCAGCAACAACAAC	60.168	20	AATAAAATAAACCCGGCCCA	60.372	20	221	519	739	ACAGTGGCATCAGCAACAAC	59.758	20	ATAAAATAAACCCGGCCCAA	60.372	20	223	516	738
F01.PB4340	1	p1	(A)14	14	17	30	--
F01.PB4340	2	p2	(AT)9	18	1416	1433	GCAATCAGACGATGAAACCA	59.654	20	CCAGAGCCTTAACATTACAACAAA	59.613	24	197	1316	1512	TGCAATCAGACGATGAAACC	59.654	20	CCAGAGCCTTAACATTACAACAAA	59.613	24	198	1315	1512	GCAATCAGACGATGAAACCA	59.654	20	CCAGAGCCTTAACATTACAACAA	58.382	23	197	1316	1512
F01.PB4342	1	p2	(CT)7	14	45	58	ACAAAACCCAACCTCCCTCT	59.834	20	ATCAATCGAACTTGTGGGGT	59.263	20	139	14	152	CAACCTCCCTCTCCCTCTCT	59.801	20	ATCAATCGAACTTGTGGGGT	59.263	20	131	22	152	ACAAAACCCAACCTCCCTCT	59.834	20	TGCATCCATCAATCGAACTT	59.079	20	146	14	159
F01.PB4342	2	p2	(TA)6	12	305	316	ACCCCACAAGTTCGATTGAT	59.263	20	CTCCATGATTTCAGGCGTTT	60.074	20	256	133	388	TTACAAATTTGCCAGCACCC	60.866	20	CTCCATGATTTCAGGCGTTT	60.074	20	272	117	388	CAAGTTCGATTGATGGATGC	59.079	20	CTCCATGATTTCAGGCGTTT	60.074	20	250	139	388
F01.PB4342	3	p3	(TCA)7	21	420	440	TCCTCACAATAAACGCCTGA	59.272	20	GCCACTCTCAGTTTCTTGGC	59.997	20	267	359	625	TAAACGCCTGAAATCATGGA	59.112	20	GCCACTCTCAGTTTCTTGGC	59.997	20	258	368	625	TCCTCACAATAAACGCCTGA	59.272	20	GCAGAGAAGACATTCCCCAA	60.195	20	182	359	540
F01.PB4344	1	p2	(GA)10	20	6	25	--
F01.PB4346	1	p1	(T)10	10	828	837	CAGACCTGAAGCAATCTTGG	58.442	20	GTCGCGCTACACACTGCTTA	60.225	20	278	742	1019	CAGACCTGAAGCAATCTTGG	58.442	20	TCGCGCTACACACTGCTTAT	59.662	20	277	742	1018	TTCCAGACCTGAAGCAATCTT	58.923	21	TCGCGCTACACACTGCTTAT	59.662	20	280	739	1018
F01.PB4347	1	p2	(GA)9	18	39	56	TTTTCATCTTCCGTGACAGAG	57.938	21	GATAGATTTCCAGCGCATCC	59.633	20	218	12	229	TTTTCATCTTCCGTGACAGAG	57.938	21	TCTAACTGGAGGCAAGCACC	60.397	20	243	12	254	TTTTCATCTTCCGTGACAGAG	57.938	21	GCAAGCTCACCTCCACAAGT	60.453	20	276	12	287
F01.PB4350	1	p2	(TC)7	14	5	18	--
F01.PB4353	1	p4	(ATAC)8	32	66	97	TCCATCCTCTTTCTGCTCAAG	59.559	21	AATGGCACGATCAACATCAG	59.527	20	219	7	225	CCATCCTCTTTCTGCTCAAGA	59.559	21	AATGGCACGATCAACATCAG	59.527	20	218	8	225	TCCATCCTCTTTCTGCTCAAG	59.559	21	GAATGGCACGATCAACATCA	60.49	20	220	7	226
F01.PB4354	1	p2	(AG)6	12	246	257	GCATCCATTGCCTGATCTCT	60.189	20	AATCGTAATCTGCACGAGCC	60.243	20	193	177	369	AGCATCCATTGCCTGATCTC	60.189	20	AATCGTAATCTGCACGAGCC	60.243	20	194	176	369	GCATCCATTGCCTGATCTCT	60.189	20	AACTTTTTCCCACACCGCTA	59.609	20	241	177	417
F01.PB4355	1	p2	(CT)11	22	3	24	--
F01.PB4360	1	p3	(TCC)5	15	257	271	TGATCCACAGAAGCGTCAGA	60.557	20	AGCAGGCCTAAAGAACCCAT	60.096	20	277	193	469	AGTGATCCACAGAAGCGTCA	59.42	20	AGCAGGCCTAAAGAACCCAT	60.096	20	279	191	469	TGATCCACAGAAGCGTCAGA	60.557	20	TTATACCCCCTATCGGTCCC	59.867	20	255	193	447
F01.PB4370	1	p2	(TC)6	12	53	64	CCAAACACTCCTCCTCCTCA	60.229	20	GAGGAGGCCAAGCATCATAA	60.177	20	193	13	205	CCAAACACTCCTCCTCCTCA	60.229	20	AGGAGGCCAAGCATCATAAG	59.292	20	192	13	204	TCCAAACACTCCTCCTCCTC	59.228	20	GAGGAGGCCAAGCATCATAA	60.177	20	194	12	205
F01.PB4371	1	p2	(AC)10	20	84	103	TGAGAGCCCGATCTCTCTACA	60.104	21	TTGTAATCAGCAGCGGTGAG	60.011	20	184	25	208	TGAGAGCCCGATCTCTCTACA	60.104	21	TAGGGTTTCACACTGGCACA	60.152	20	209	25	233	TGAGAGCCCGATCTCTCTACA	60.104	21	GTGTCCTCTCACGATCGCTT	60.418	20	152	25	176
F01.PB4375	1	p2	(TC)7	14	43	56	CGAAGGTAAACAGTAAACACAAAAA	58.808	25	ACCCAATACACCCGTGAGAG	59.844	20	145	8	152	CGAAGGTAAACAGTAAACACAAAAA	58.808	25	TCTCTTCCAACCACAAGCCT	59.844	20	239	8	246	CGAAGGTAAACAGTAAACACAAAA	57.597	24	ACCCAATACACCCGTGAGAG	59.844	20	145	8	152
F01.PB4376	1	p1	(T)10	10	949	958	TCTATGAGCGGCCTATCCAC	60.199	20	CGAATCATAAGGGAAAACAGTGA	60.35	23	113	894	1006	TCTATGAGCGGCCTATCCAC	60.199	20	TCGAATCATAAGGGAAAACAGTG	60.35	23	114	894	1007	GGTTAGGCCTGCAATGAAGA	60.214	20	CGAATCATAAGGGAAAACAGTGA	60.35	23	215	792	1006
F01.PB4377	1	p1	(T)12	12	1486	1497	GAGATTGCGCCTGAAGAGTC	60.104	20	TTGTGAAATGAATTTAGGCAATG	59.034	23	204	1363	1566	GAATTGGCGGCTAATGAAGA	60.175	20	TTGTGAAATGAATTTAGGCAATG	59.034	23	280	1287	1566	GGCGGCTAATGAAGACGATA	60.196	20	TTGTGAAATGAATTTAGGCAATG	59.034	23	275	1292	1566
F01.PB4382	1	p2	(TA)6	12	52	63	AGTGGAGACATCTTGCGAGG	60.408	20	GTGCTTGAGAGCATCCACAA	59.992	20	271	15	285	CTTGCGAGGAAGTGTCCAGT	60.444	20	GTGCTTGAGAGCATCCACAA	59.992	20	260	26	285	CACAGTGGAGACATCTTGCG	60.463	20	GTGCTTGAGAGCATCCACAA	59.992	20	274	12	285
F01.PB4382	2	p2	(TG)6	12	373	384	TCCACAGCTCTATCCTGCAA	59.547	20	CTGCTTGTGTTTGGACTTGG	59.335	20	267	317	583	TCCACAGCTCTATCCTGCAA	59.547	20	TGCTTGTGTTTGGACTTGGT	59.187	20	266	317	582	CCACAGCTCTATCCTGCAAA	59.024	20	CTGCTTGTGTTTGGACTTGG	59.335	20	266	318	583
F01.PB4385	1	p3	(CAG)12	36	54	89	CAGAGAGAATCTCGAAAACCCT	58.988	22	CTTCATTGCCTCCACCATTT	59.933	20	155	20	174	CAGAGAGAATCTCGAAAACCC	57.988	21	CTTCATTGCCTCCACCATTT	59.933	20	155	20	174	CAGAGAGAATCTCGAAAACCCT	58.988	22	TGGATGACAAAATACGCCAA	59.93	20	267	20	286
F01.PB4387	1	p2	(AC)7	14	51	64	ATCACTTTTCCCCCAAAACC	60.032	20	GCGGACAGAGACCGACTAAG	60.012	20	179	18	196	ATCACTTTTCCCCCAAAACC	60.032	20	CTTTGAGCAAGGTCCCATGT	60.111	20	226	18	243	ATCACTTTTCCCCCAAAACC	60.032	20	TGAGTGCACCTTTGAGCAAG	60.175	20	235	18	252
F01.PB4390	1	p2	(TG)8	16	786	801	GAGTTGGGGTGAGAGGAGTG	59.682	20	TCAAGTCGGGTCAGGGTAAC	59.966	20	201	740	940	GAGTTGGGGTGAGAGGAGTG	59.682	20	TGGAAACTTCAAGTCGGGTC	60.088	20	209	740	948	GAGTTGGGGTGAGAGGAGTG	59.682	20	GGAAACTTCAAGTCGGGTCA	60.088	20	208	740	947
F01.PB4393	1	p3	(CAC)7	21	992	1012	AGGAGATGATCATGCAACCC	59.893	20	CTCCAGCCAATCATCCAACT	60.073	20	172	927	1098	AGGAGATGATCATGCAACCC	59.893	20	AGCCAATCATCCAACTCGTC	60.081	20	168	927	1094	CACCAACAAGAAGCTGGTCA	59.873	20	CTCCAGCCAATCATCCAACT	60.073	20	153	946	1098
F01.PB4394	1	p2	(CA)7	14	95	108	AAACCTCAATTCCCAAACCC	60.032	20	GAAGGGTCAACGGAATCAAA	59.91	20	205	35	239	AAACCTCAATTCCCAAACCC	60.032	20	GTCACCAGTGCCTTCTCCAT	60.12	20	100	35	134	AAACCTCAATTCCCAAACCC	60.032	20	TGTTGTGCCTTTCTCCAGTG	59.873	20	119	35	153
F01.PB4397	1	p2	(TC)6	12	65	76	--
F01.PB4399	1	c	(GCT)5cttctgtgtctcgcacaa(AC)12	57	56	112	GGCAATCCTTTGTTTGGCTA	60.074	20	GCCTGTCTAGATTTGGAGCG	59.978	20	156	16	171	GCTACTCGTGCCGCTTCTAT	59.643	20	GCCTGTCTAGATTTGGAGCG	59.978	20	140	32	171	GCTACTCGTGCCGCTTCTAT	59.643	20	TAAGGGAAACACCAGATGCC	59.933	20	157	32	188
F01.PB4407	1	p3	(AAT)7	21	786	806	TCGATGTTCATGCTCCGTTA	60.22	20	AACCGTGGGATCAGTCTTTG	59.966	20	245	708	952	TCGATGTTCATGCTCCGTTA	60.22	20	CAACCGTGGGATCAGTCTTT	59.966	20	246	708	953	CGAAAGATTTCGAAACAGCC	59.823	20	TCAACAGGGTCAACTCCTCC	60.088	20	236	614	849
F01.PB4413	1	p2	(AC)7	14	504	517	TTCTGGTTCGACGTTTTATCTG	59.267	22	TCTCGGCTCATTTACAACCC	60.074	20	259	376	634	TTCTGGTTCGACGTTTTATCTG	59.267	22	TCGGCTCATTTACAACCCAT	60.331	20	257	376	632	TTCTGGTTCGACGTTTTATCTGT	60.048	23	TCTCGGCTCATTTACAACCC	60.074	20	259	376	634
F01.PB4416	1	p2	(AC)6	12	1	12	--
F01.PB4416	2	p3	(AAG)5	15	148	162	AAATGTCGCGTGTCTTCCTC	60.263	20	CAAGTGATGGGTCATCATGC	59.925	20	203	62	264	AAATGTCGCGTGTCTTCCTC	60.263	20	TCTTCCAAAAGCTTGGCAAT	59.823	20	270	62	331	AAATGTCGCGTGTCTTCCTC	60.263	20	GGAGAGCTTCAAGTGATGGG	59.803	20	212	62	273
F01.PB4427	1	p3	(TAT)8	24	102	125	TCCGATCAGGTAACCTTTTCTT	59.133	22	AGCAGCCATTGCGTATTTTC	60.238	20	206	1	206	TCCGATCAGGTAACCTTTTCTT	59.133	22	GAGCAGCCATTGCGTATTTT	60.238	20	207	1	207	TCCGATCAGGTAACCTTTTCTT	59.133	22	CAGCCATTGCGTATTTTCAA	59.702	20	204	1	204
F01.PB4428	1	p1	(A)10	10	68	77	CAACGATGACCAATTCTTTTCA	59.975	22	GGATTCAATCAAGGGCAAAA	59.878	20	137	10	146	CGATGACCAATTCTTTTCATCA	59.938	22	GGATTCAATCAAGGGCAAAA	59.878	20	134	13	146	CAACGATGACCAATTCTTTTCA	59.975	22	TATGGGATTCAATCAAGGGC	59.722	20	141	10	150
F01.PB4430	1	p2	(GT)10	20	63	82	CAGAGCCAGCATTGAATCAG	59.547	20	AAAGGAACCATGACTGCACC	59.973	20	265	21	285	CAGAGCCAGCATTGAATCAG	59.547	20	ATGACTGCACCCGAGTATCC	59.957	20	256	21	276	CAGAGCCAGCATTGAATCAG	59.547	20	AATGGAGAAATGCTCGTTGG	60.074	20	143	21	163
F01.PB4435	1	p2	(AC)8	16	1	16	--
F01.PB4440	1	p2	(AC)8	16	89	104	CGACTTGCTTCTTCAGTTCTCA	59.797	22	GCCATCACTGCTGCTACAAA	60.019	20	225	4	228	TCACGACTTGCTTCTTCAGTTC	59.662	22	GCCATCACTGCTGCTACAAA	60.019	20	228	1	228	CGACTTGCTTCTTCAGTTCTCA	59.797	22	AGCCATCACTGCTGCTACAA	59.621	20	226	4	229
F01.PB4447	1	p2	(AC)13	26	67	92	CCCCTTTCTAAAACAACCCC	59.677	20	TGTGAAAATGAGCGAAGACG	59.988	20	220	23	242	CCCCCTTTCTAAAACAACCC	59.677	20	TGTGAAAATGAGCGAAGACG	59.988	20	221	22	242	CCCCTTTCTAAAACAACCCC	59.677	20	AAAATGAGCGAAGACGAGGA	59.955	20	216	23	238
F01.PB4461	1	p1	(A)10	10	1506	1515	--
F01.PB4490	1	p1	(T)11	11	87	97	ACTTTTAATTCGCCTCCCGT	59.966	20	TCTAACAATTGACTCCGCCC	60.074	20	201	56	256	ACTTTTAATTCGCCTCCCGT	59.966	20	AACCTTTAGTGGGGGTGAGG	60.218	20	156	56	211	ACTTTTAATTCGCCTCCCGT	59.966	20	GTGAGGAAGCTCCCATAGCA	60.362	20	142	56	197
F01.PB4498	1	p2	(AC)14	28	1	28	--
F01.PB4499	1	p1	(T)21	21	1251	1271	AAGCAGGAGGAACAGGGTTT	60.11	20	AGACTCATCCAAGAAGCCGA	59.95	20	172	1153	1324	AAGCAGGAGGAACAGGGTTT	60.11	20	GCACCCGGAAACTCATTTTA	59.938	20	147	1153	1299	CATTCAGGTCCACCAAGGTT	59.82	20	AGACTCATCCAAGAAGCCGA	59.95	20	258	1067	1324
F01.PB4499	2	p1	(T)12	12	1400	1411	--
F01.PB4509	1	p3	(AAT)5	15	250	264	TCACTCTTTTCAACCACCCC	59.943	20	AGCGCAAATTACGAGACCAT	59.736	20	260	149	408	AAGGCCAATTTCCGACCTAT	59.799	20	AGCGCAAATTACGAGACCAT	59.736	20	238	171	408	TCACTCTTTTCAACCACCCC	59.943	20	AGAGCGCAAATTACGAGACC	59.481	20	262	149	410
F01.PB4510	1	c	(CA)12cg(CA)8	42	45	86	GCCTAGCAGCACCCCTAACT	60.782	20	GGCCGATACTATTGAAGGCA	60.06	20	271	12	282	GCCTAGCAGCACCCCTAACT	60.782	20	TGGCCGATACTATTGAAGGC	60.06	20	272	12	283	GCCTAGCAGCACCCCTAACT	60.782	20	ACCTTGCGATTGGAATCAAG	60.074	20	224	12	235
F01.PB4511	1	p2	(AC)6	12	63	74	CACACACACATCTTTTGTCTTCAG	59.742	24	GCCTGGTCCGACAACTCTTA	60.255	20	137	21	157	CACACACACATCTTTTGTCTTCA	58.74	23	GCCTGGTCCGACAACTCTTA	60.255	20	137	21	157	TCACACACACATCTTTTGTCTTCA	60.625	24	GCCTGGTCCGACAACTCTTA	60.255	20	138	20	157
F01.PB4511	2	p3	(CTT)5	15	296	310	TCACCACTTGTTCATCATCCA	59.951	21	CAAAGCACACAGACAAGGTCA	59.93	21	278	200	477	TCACCACTTGTTCATCATCCA	59.951	21	TCATGACACCAATCTGCAAAC	59.562	21	247	200	446	TCACCACTTGTTCATCATCCA	59.951	21	TTCATCATGACACCAATCTGC	59.517	21	251	200	450
F01.PB4511	3	p2	(TC)11	22	802	823	ATCAAGCAAGCTGGAAGCAT	59.985	20	CTGGAATTTGCAACCCAGAT	59.933	20	209	668	876	ATCAAGCAAGCTGGAAGCAT	59.985	20	AAACTGGAATTTGCAACCCA	60.344	20	212	668	879	GCAAGCTGGAAGCATCTTTT	59.597	20	CTGGAATTTGCAACCCAGAT	59.933	20	204	673	876
F01.PB4512	1	p1	(G)21	21	1200	1220	GTAGCCCAATATGAGCGGAA	60.06	20	CCGAAATCAAACAAGTCCAGA	60.096	21	143	1160	1302	ATACGCTTCGTTCTTGGTGC	60.278	20	CCGAAATCAAACAAGTCCAGA	60.096	21	231	1072	1302	TGTTCCAAAAGGTAGCCCAA	60.472	20	CCGAAATCAAACAAGTCCAGA	60.096	21	154	1149	1302
F01.PB4530	1	p2	(AT)6	12	1561	1572	AGAAGAGCCCACAGGGAAAT	60.074	20	ACGAAACTCCACCTCCAAGA	59.697	20	199	1494	1692	AGAAGAGCCCACAGGGAAAT	60.074	20	TATCGCCGCAAAATAAGCTC	60.323	20	130	1494	1623	GAACCCTCCTGATGGTTTCA	59.903	20	ACGAAACTCCACCTCCAAGA	59.697	20	273	1420	1692
F01.PB4547	1	p1	(A)10	10	1038	1047	ATCAGTGGCAACCAGGATTC	59.934	20	AGGACCAAATCCATGACGAC	59.786	20	264	901	1164	GATCAGTGGCAACCAGGATT	59.934	20	AGGACCAAATCCATGACGAC	59.786	20	265	900	1164	GATCAGTGGCAACCAGGATT	59.934	20	CTGAAGCCGCGATAAACTGT	60.407	20	178	900	1077
F01.PB4549	1	p1	(G)19	19	1289	1307	TCTGCTAAAGTCGGGGCTAA	59.975	20	TCGCAATTTATGGGACAACA	59.93	20	183	1195	1377	TGTGGATTTGGTGGAAATGA	59.75	20	TCGCAATTTATGGGACAACA	59.93	20	158	1220	1377	GTCGGGGCTAAAGATTTGTG	59.569	20	TCGCAATTTATGGGACAACA	59.93	20	174	1204	1377
F01.PB4551	1	p2	(CT)12	24	771	794	CAGCTCAATCTTAGGCCTCG	60.11	20	TTGCTTCAACTTTGTCCTGC	59.05	20	147	710	856	CAGCTCAATCTTAGGCCTCG	60.11	20	GCCGGAGATTGCATGTAAAA	60.971	20	278	710	987	GCCTCGTCAAGTTGAAGTTTG	59.906	21	CATAGTGAGTGTTGTCGCCG	60.324	20	280	724	1003
F01.PB4555	1	p2	(CT)13	26	255	280	GCGTGCTATTGGTGTTGAAA	59.735	20	GCAATGTGCCAACTCAATTC	59.131	20	269	220	488	CAAGCGTGCTATTGGTGTTG	60.316	20	GCAATGTGCCAACTCAATTC	59.131	20	272	217	488	ACCAAGCGTGCTATTGGTGT	60.581	20	GCAATGTGCCAACTCAATTC	59.131	20	274	215	488
F01.PB4567	1	p1	(A)11	11	43	53	AAGCAGCTTAGCCTTTCACAA	59.303	21	CGTCCAGGAAGAACCTTGAA	60.224	20	198	19	216	AAAGCAGCTTAGCCTTTCACA	59.303	21	CGTCCAGGAAGAACCTTGAA	60.224	20	199	18	216	AAAGCAGCTTAGCCTTTCACA	59.303	21	GCGACAGTGAGTTCCGAGTT	60.453	20	101	18	118
F01.PB4575	1	p2	(AC)6	12	1066	1077	GCCAAGGACTCGGTTTACTG	59.734	20	TATCCACTTCCCGTCCATGT	60.195	20	189	978	1166	CTGAAGAGGTACGCCAAGGA	60.388	20	TATCCACTTCCCGTCCATGT	60.195	20	201	966	1166	TCTGAAGAGGTACGCCAAGG	60.388	20	TATCCACTTCCCGTCCATGT	60.195	20	202	965	1166
F01.PB4578	1	p2	(CA)6	12	138	149	TTTCCACTCCAGTCTCCCAC	60.088	20	ATCATCGCCATCATCCTCTC	60.002	20	166	71	236	GTTCCCCTGAAAGCAAACAA	60.088	20	ATCATCGCCATCATCCTCTC	60.002	20	237	0	236	TTTCCACTCCAGTCTCCCAC	60.088	20	CTTTGGCCGTACATCCACTT	59.993	20	225	71	295
F01.PB4582	1	p1	(T)11	11	719	729	GCAGGAACTGAGGTGGCTAA	60.397	20	TGAACAGCTGTGAGAGGTGC	60.187	20	264	527	790	CAATTGTGACAGTGGCCAGA	60.722	20	TGAACAGCTGTGAGAGGTGC	60.187	20	203	588	790	CAATTGTGACAGTGGCCAGA	60.722	20	CCCCCAGGGTATCCATAATC	60.224	20	241	588	828
F01.PB4582	2	p1	(T)13	13	1065	1077	TCGGACCTGATATGCAACAC	59.527	20	TGTGTTTGCAAATGTACCCAA	59.88	21	280	1014	1293	TCGGACCTGATATGCAACAC	59.527	20	TGTGTTTGCAAATGTACCCA	58.445	20	280	1014	1293	TTTCTGGACCTGATTCGGAC	60.05	20	TCTCATTGAAGACCTGAAAGCA	59.993	22	160	1000	1159
F01.PB4597	1	p2	(AC)8	16	4	19	--
F01.PB4606	1	p1	(T)26	26	1	26	--
F01.PB4613	1	p3	(CCT)5	15	49	63	GGCAACTAGGCAAGAAAGCA	60.523	20	TACCTTTCGGATTAGGGGCT	59.924	20	182	1	182	GGCAACTAGGCAAGAAAGCA	60.523	20	TTGCAACCTCAACGACGATA	60.257	20	112	1	112	GGCAACTAGGCAAGAAAGCA	60.523	20	CGGATTAGGGGCTTGATTTT	60.272	20	175	1	175
F01.PB4630	1	p2	(TA)6	12	326	337	GAAGGCCTCCATGTTGTGAC	60.52	20	AAGCCTGCAGCTCTTACTGC	59.927	20	182	188	369	CGAGCGGTTCCTACCAATAC	59.592	20	GCCCATTTGTTTCCAAGAAG	59.546	20	179	295	473	CGAGCGGTTCCTACCAATAC	59.592	20	AGCCCATTTGTTTCCAAGAA	59.546	20	180	295	474
F01.PB4634	1	p3	(CGC)9	27	89	115	GGACCTTGACTGAACGCCTA	60.255	20	GAAATATTCCGGCGAGTTGA	60.038	20	157	0	156	ATACACTTGTACCGGCCACC	59.74	20	GAAATATTCCGGCGAGTTGA	60.038	20	136	21	156	ATACACTTGTACCGGCCACC	59.74	20	GACTCGGGAACTTGAATGCT	59.288	20	274	21	294
F01.PB4635	1	p2	(CA)8	16	102	117	ACAAGCCCTTTGCCTCATAA	59.708	20	CCTGTCCAGCTGTATCCCAT	59.95	20	272	69	340	AACAAGCCCTTTGCCTCATA	59.708	20	CCTGTCCAGCTGTATCCCAT	59.95	20	273	68	340	ACAAGCCCTTTGCCTCATAA	59.708	20	TTCCTGTCCAGCTGTATCCC	60.073	20	274	69	342
F01.PB4644	1	p2	(AT)9	18	948	965	AGTTGGGTTCCTGCTGAAGA	59.844	20	CAAACCAGCTATAAAAACCCAA	58.248	22	260	758	1017	AGCAAGAGAAGCCAGCATGT	60.164	20	CAAACCAGCTATAAAAACCCAA	58.248	22	178	840	1017	GTTGGGTTCCTGCTGAAGAA	60.232	20	CAAACCAGCTATAAAAACCCAA	58.248	22	259	759	1017
F01.PB4650	1	c	(AC)16tata(CT)7	50	98	147	CCCTTCCTCAGTTCCTCACA	60.229	20	CACCGGATGAGTCAGTAGCA	59.855	20	267	73	339	CCCTTCCTCAGTTCCTCACA	60.229	20	GGTGTGTGTTTTGTGTTGGG	59.745	20	179	73	251	CCCTTCCTCAGTTCCTCACA	60.229	20	TTCATCACCGGATGAGTCAG	59.631	20	272	73	344
F01.PB4652	1	p3	(GTG)5	15	355	369	TTCCGGTGAGAGGAGATGAG	60.34	20	CGACCAGTCCTCCGATAAAA	60.066	20	211	282	492	GTTTCCGGTGAGAGGAGATG	59.655	20	CGACCAGTCCTCCGATAAAA	60.066	20	213	280	492	TGTTTCCGGTGAGAGGAGAT	59.655	20	CGACCAGTCCTCCGATAAAA	60.066	20	214	279	492
F01.PB4659	1	p2	(TC)6	12	113	124	CCTAAACCCTTCAGCGCATA	60.223	20	GAGGTGTGTTTCGGTGAGGT	60.009	20	255	54	308	CCTAAACCCTTCAGCGCATA	60.223	20	TTGCATTGTGCAAATTGGTT	59.976	20	102	54	155	TTCACCTAAACCCTTCAGCG	60.241	20	GAGGTGTGTTTCGGTGAGGT	60.009	20	259	50	308
F01.PB4659	2	p3	(GAA)5	15	1218	1232	AGCTCGTAACGGCGAAGATA	60.003	20	ACCGTGGGATACAACAGCTC	59.997	20	275	1057	1331	AGCCGTTATCGATTTTCACG	60.096	20	ACCGTGGGATACAACAGCTC	59.997	20	233	1099	1331	AGCTCGTAACGGCGAAGATA	60.003	20	TATTATCCGCCGTCTGATCC	59.885	20	252	1057	1308
F01.PB4659	3	p1	(T)10	10	1411	1420	GAGCTGTTGTATCCCACGGT	59.997	20	CAAAACCCACAACAAAAATTAAAA	59.271	24	156	1312	1467	TTCGCCTAAAGGTTCGAAGA	59.953	20	CAAAACCCACAACAAAAATTAAAA	59.271	24	266	1202	1467	TCGCCTAAAGGTTCGAAGAA	59.953	20	CAAAACCCACAACAAAAATTAAAA	59.271	24	265	1203	1467
F01.PB4666	1	p3	(GAT)6	18	300	317	GATCTTCCATGGATGCTGCT	60.189	20	CGACGATCCTCAGTTTGTCA	59.831	20	246	237	482	CTGCTTCCGATTTACCCAGA	60.206	20	CGACGATCCTCAGTTTGTCA	59.831	20	231	252	482	GATCTTCCATGGATGCTGCT	60.189	20	TCCTCGACGATCCTCAGTTT	59.803	20	250	237	486
F01.PB4685	1	p3	(GCT)6	18	754	771	TCAGGTTGTGGAGGTGATGA	60.088	20	CAGCACCACAGAGCAAGAAG	59.77	20	241	716	956	TGATCAGGTTGTGGAGGTGA	60.088	20	CAGCACCACAGAGCAAGAAG	59.77	20	244	713	956	AGATTTTGCCGAGCACTGAT	59.843	20	CAGCACCACAGAGCAAGAAG	59.77	20	260	697	956
F01.PB4708	1	c	(T)22acgtgatctc(T)10	42	355	396	GATCATTATCGCTGCCTGGT	60.066	20	GAGCTGATCCCAGAGCAATC	59.917	20	194	271	464	GATCATTATCGCTGCCTGGT	60.066	20	CACACCAATCAAGAGGAGCA	59.831	20	164	271	434	GATCATTATCGCTGCCTGGT	60.066	20	TCTGGCACACCAATCAAGAG	59.831	20	169	271	439
F01.PB4710	1	p2	(CA)7	14	46	59	CACTGTGAATGCGCTGTGAT	60.907	20	AATCGGCTGCTCAGAGTGAT	59.981	20	115	6	120	CACTGTGAATGCGCTGTGAT	60.907	20	CACTACATGGTTGCCCACAG	60.025	20	239	6	244	CACTGTGAATGCGCTGTGAT	60.907	20	TGCCCACAGATTACAACCAA	59.964	20	228	6	233
F01.PB4712	1	p2	(TC)7	14	225	238	CCCTTTCCTTTTTCTCCGAA	60.525	20	TCCAGAGCTGGAAGAAGGAG	59.673	20	197	152	348	TTCCCTTTCCTTTTTCTCCG	60.525	20	TCTAGGCGTAGCAGAATCGG	60.502	20	232	150	381	CCCTTTCCTTTTTCTCCGAA	60.525	20	TCTAGGCGTAGCAGAATCGG	60.502	20	230	152	381
F01.PB4713	1	p1	(T)10	10	1516	1525	TGCGATTTAGCAAGTCAACG	60.014	20	TCAAGGTTAATAAATATACGCACAAAA	59.377	27	261	1308	1568	TGCGATTTAGCAAGTCAACG	60.014	20	AAATATACGCACAAAATTTAAAAGC	57.325	25	250	1308	1557	CAAATAGGCCCCTTTGTTCA	59.931	20	TCAAGGTTAATAAATATACGCACAAAA	59.377	27	123	1446	1568
F01.PB4716	1	p2	(AG)10	20	64	83	CACTGAAGCAGAGCAGGAGA	59.441	20	AGCGAGCCAATCGTAAAGAA	59.982	20	157	32	188	CACTGAAGCAGAGCAGGAGA	59.441	20	GGCCAGACGAGATTGTGATT	60.081	20	177	32	208	CACTGAAGCAGAGCAGGAGA	59.441	20	CTGTGTGTAACGCTCCTCCA	59.897	20	118	32	149
F01.PB4718	1	p1	(A)10	10	730	739	ATTGATGCAGCTGGACCTTC	60.226	20	TTGGGGATATTGGAGGTTGA	60.126	20	224	592	815	ATTGATGCAGCTGGACCTTC	60.226	20	GCTTGGGGATATTGGAGGTT	60.152	20	226	592	817	ATTGATGCAGCTGGACCTTC	60.226	20	AATCTCGCATTATCGCTTGG	60.196	20	240	592	831
F01.PB4725	1	p3	(CAC)6	18	132	149	ATGGCTAGCTGCTTTATGGC	59.483	20	AGCTGTGGTGCTTGACATTG	59.905	20	260	60	319	ATGGCTAGCTGCTTTATGGC	59.483	20	CAGCTGTGGTGCTTGACATT	59.905	20	261	60	320	TTATGGCATCAGCTGCTTGT	59.449	20	AGCTGTGGTGCTTGACATTG	59.905	20	247	73	319
F01.PB4737	1	p1	(T)11	11	1745	1755	--
F01.PB4743	1	c	(ATT)5atgtaatttaga(TCT)13	66	118	183	AATTTCCCTCCTTTGTTGGTT	58.858	21	GCAGTTGATTATGTTGGGGG	60.192	20	183	41	223	AATTTCCCTCCTTTGTTGGTT	58.858	21	GGCAGTTGATTATGTTGGGG	60.192	20	184	41	224	TTTCCCTCCTTTGTTGGTTAAA	59.852	22	GCAGTTGATTATGTTGGGGG	60.192	20	181	43	223
F01.PB4756	1	p3	(TCC)7	21	265	285	CTCACCACGAACCAAAACCT	60.005	20	GAAGGAGGAGAGGGAGGAGA	59.883	20	169	209	377	ACCACGAACCAAAACCTCAC	59.867	20	GAAGGAGGAGAGGGAGGAGA	59.883	20	166	212	377	CTCACCACGAACCAAAACCT	60.005	20	GTGTCGAGACGGTAGGAGGA	60.261	20	126	209	334
F01.PB4761	1	p1	(A)24	24	1301	1324	--
F01.PB4775	1	p1	(A)30	30	1197	1226	TCTGGGTGTTCTTTGCAATTT	59.601	21	CGGACTAAATGTTTCTTTAGCAGA	59.047	24	244	1012	1255	TGGGTGTTCTTTGCAATTTCT	59.601	21	CGGACTAAATGTTTCTTTAGCAGA	59.047	24	242	1014	1255	TCTGGGTGTTCTTTGCAATTT	59.601	21	CGGACTAAATGTTTCTTTAGCAGAC	59.761	25	244	1012	1255
F01.PB4776	1	p1	(T)13	13	1144	1156	GGCATGGTTCTTGGATAAGG	59.387	20	CTCAAACGACAGTGACAACCA	59.779	21	231	982	1212	GGCATGGTTCTTGGATAAGG	59.387	20	TCAAACGACAGTGACAACCA	58.674	20	230	982	1211	GCTGGCATGGTTCTTGGATA	61.003	20	CTCAAACGACAGTGACAACCA	59.779	21	234	979	1212
F01.PB4785	1	p2	(AG)7	14	8	21	--
F01.PB4787	1	p1	(A)16	16	1072	1087	--
F01.PB4790	1	p3	(TGC)5	15	198	212	AAACCTTGTTGTCTGCACCC	60.012	20	CAGCAGGGATCCAAGATTTC	59.629	20	113	130	242	GCTTTGGCTCCTAAAAGGCT	59.987	20	CCCACAAAGATGCCAAGAAC	60.495	20	247	171	417	CTTGTTGTCTGCACCCATTG	60.152	20	CAGCAGGGATCCAAGATTTC	59.629	20	109	134	242
F01.PB4801	1	p1	(A)10	10	13	22	--
F01.PB4808	1	p2	(AT)6	12	102	113	TTTTCTTCTGCCTTCCTCCA	59.926	20	GGCCTTCTGGGGTGATAAA	59.879	19	118	56	173	TTTTCTTCTGCCTTCCTCCA	59.926	20	GGCCTTCTGGGGTGATAAAA	61.173	20	118	56	173	TTTTCTTCTGCCTTCCTCCA	59.926	20	TTGATCAACTGGCCTTCTGG	61.176	20	128	56	183
F01.PB4808	2	p3	(TAA)5	15	1095	1109	CCTAACCAACCAATCATGGC	60.192	20	CAGAGAGAAAAGTGACATTCAACAA	59.848	25	166	1028	1193	CCTAACCAACCAATCATGGC	60.192	20	GAAAAGTGACATTCAACAAACTCAA	59.61	25	160	1028	1187	CCTAACCAACCAATCATGGC	60.192	20	CAGAGAGAAAAGTGACATTCAACA	58.56	24	166	1028	1193
F01.PB4820	1	p2	(AC)7	14	145	158	TGGTCAATCATCTGCAAACAA	60.104	21	TGTCTCATTTTCCCCTCTTTC	58.227	21	167	29	195	TTGGTCAATCATCTGCAAACA	60.104	21	TGTCTCATTTTCCCCTCTTTC	58.227	21	168	28	195	TTGGTCAATCATCTGCAAACA	60.104	21	TGTCTCATTTTCCCCTCTTTCT	59.213	22	168	28	195
F01.PB4826	1	p1	(T)14	14	1018	1031	TTGAATTCGGACTCGTGTGA	60.24	20	TTGCATGACCAATCAACTCC	59.502	20	164	898	1061	TTGAATTCGGACTCGTGTGA	60.24	20	TGACCAATCAACTCCCATTG	59.343	20	159	898	1056	TCGGATTTTGCACATTTGAC	59.523	20	TTGCATGACCAATCAACTCC	59.502	20	142	920	1061
F01.PB4831	1	p2	(AT)6	12	443	454	GATGTTGCGTCTTTCGGAAT	60.081	20	GCACTCCACTCGAGCACATA	60.016	20	242	309	550	GATGTTGCGTCTTTCGGAAT	60.081	20	TAATGCACTCCACTCGAGCA	60.562	20	246	309	554	TGTTGCGTCTTTCGGAATAA	59.301	20	GCACTCCACTCGAGCACATA	60.016	20	240	311	550
F01.PB4839	1	p2	(AC)7	14	73	86	TCACCTGTTTTGTCATTCGC	59.697	20	TTCCGGGTATACCTAGTGCG	59.975	20	237	33	269	TCACCTGTTTTGTCATTCGC	59.697	20	CGCTCACGTGACTTGACTGT	60.096	20	133	33	165	TCACCTGTTTTGTCATTCGC	59.697	20	TTAGCCGACATGATTTTCCC	59.901	20	261	33	293
F01.PB4842	1	p2	(TA)6	12	123	134	GAAAGTGCGCAATACAGCAA	60.021	20	GCCGCCATTTTCAATTTCTA	60.04	20	184	38	221	GAAAGTGCGCAATACAGCAA	60.021	20	AATCGTAATCTGCACGAGCC	60.243	20	216	38	253	GTGCGCAATACAGCAAACAT	59.765	20	GCCGCCATTTTCAATTTCTA	60.04	20	180	42	221
F01.PB4851	1	p3	(CAG)5	15	614	628	TTCCCAAATCTCCCTTCCTT	59.875	20	TCCTTCTACTTCCGGTGGTG	60.103	20	274	391	664	TTCCCAAATCTCCCTTCCTT	59.875	20	ACGCTCCTTCTACTTCCGGT	60.268	20	278	391	668	GGAGCAATGCCTCGATCTAA	60.318	20	TCCTTCTACTTCCGGTGGTG	60.103	20	247	418	664
F01.PB4851	2	p1	(C)11	11	906	916	TGGTCCCTAAACAGGTCCAG	59.959	20	CCAGACCAATTGGGAAAAGA	59.903	20	153	792	944	CAGGGTGCAAGGTGTGTCTA	59.745	20	CCAGACCAATTGGGAAAAGA	59.903	20	183	762	944	TGGTCCCTAAACAGGTCCAG	59.959	20	TTAATTCTTGCGGTGCCATT	60.456	20	224	792	1015
F01.PB4858	1	p2	(TC)8	16	64	79	TCTGAAATAGCCTTATGATTCGC	59.746	23	ACTGAGAAGCCGCTGTGTTT	60.058	20	176	18	193	TCTGAAATAGCCTTATGATTCGC	59.746	23	AAATTGGTGTTGGCCATTTC	59.668	20	136	18	153	TCTGAAATAGCCTTATGATTCGC	59.746	23	CGAGGTAAATTGGTGTTGGC	60.365	20	142	18	159
F01.PB4859	1	p2	(AC)8	16	35	50	CAAAACACACAAATTTACACACAC	57.168	24	GAATGAATGGGGAATGATGG	59.952	20	168	6	173	ACAAAACACACAAATTTACACACA	57.168	24	GAATGAATGGGGAATGATGG	59.952	20	169	5	173	CAAAACACACAAATTTACACACAC	57.168	24	GGAATGAATGGGGAATGATG	59.952	20	169	6	174
F01.PB4863	1	p2	(AG)9	18	249	266	AGAAGCACAGTCAAGCAGCA	59.929	20	AGTTGGTTTTGGAGGCATTG	59.971	20	256	72	327	GGGAGAGGGAGAGGATTGAG	60.149	20	AGTTGGTTTTGGAGGCATTG	59.971	20	116	212	327	AGGGAGAGGGAGAGGATTGA	60.149	20	AGTTGGTTTTGGAGGCATTG	59.971	20	117	211	327
F01.PB4870	1	c	(TTG)5tgtatctttagagtttagataactcggatataccaagataaatcaggctaatatgta(T)10	82	791	872	AAAATCAAACGAACCGGAAA	59.429	20	CAATGTGCTCAACACAGCACT	59.962	21	210	741	950	CGGAAACCAGCTATCGTTTG	60.628	20	CAATGTGCTCAACACAGCACT	59.962	21	196	755	950	AAAATCAAACGAACCGGAAA	59.429	20	ACAATGTGCTCAACACAGCA	58.871	20	211	741	951
F01.PB4873	1	p1	(A)11	11	744	754	AAAATTAATTCGGTGCCCCT	59.68	20	GCTGACCCAAGATTACCAAAA	59.077	21	180	721	900	AAAATTAATTCGGTGCCCCT	59.68	20	AGCTGACCCAAGATTACCAAAA	60.001	22	181	721	901	AAAATTAATTCGGTGCCCCT	59.68	20	AAGCTGACCCAAGATTACCAAA	60.001	22	182	721	902
F01.PB4874	1	p2	(TG)7	14	419	432	CGGAACCAAGGTTTGTGTTT	59.869	20	GTTTATCCCTCTGCCACCAA	59.933	20	241	392	632	TTACTCGGAGAAAGACCGGA	59.807	20	CCGTACCACAACCATTTTCC	60.088	20	172	290	461	ACTCGGAGAAAGACCGGAGT	60.252	20	CCGTACCACAACCATTTTCC	60.088	20	170	292	461
F01.PB4891	1	p2	(AT)7	14	1095	1108	GGAGACTAAAGGGGAAGCTCA	59.835	21	AAGCAGGGAACAAAAGGACC	60.476	20	280	882	1161	AAGGCTGGACAGCTTATGAAA	58.986	21	CAAGCAGGGAACAAAAGGAC	59.711	20	229	934	1162	AAAGGCTGGACAGCTTATGAA	58.986	21	CAAGCAGGGAACAAAAGGAC	59.711	20	230	933	1162
F01.PB4897	1	p3	(TCA)5	15	81	95	TCTCCCCATTTTCCAAAACA	60.28	20	AGTGGGTGGAGTTGAAGGTG	60.002	20	242	48	289	TCCCCATTTTCCAAAACATC	59.599	20	AGTGGGTGGAGTTGAAGGTG	60.002	20	240	50	289	CCCCATTTTCCAAAACATCA	60.535	20	AGTGGGTGGAGTTGAAGGTG	60.002	20	239	51	289
F01.PB4899	1	p1	(T)11	11	150	160	CTCTTTCTCTCCTTGCCTGC	59.308	20	TTCTGAAGCAAATCAACCCC	60.051	20	227	19	245	CTCTTTCTCTCCTTGCCTGC	59.308	20	TTTCCGCCAAATCTTTCTTG	60.181	20	256	19	274	CTCTTTCTCTCCTTGCCTGC	59.308	20	TCCGCCAAATCTTTCTTGTT	59.685	20	254	19	272
F01.PB4906	1	p1	(T)10	10	110	119	AATCTCCTCCTTGCCTTCGT	60.212	20	TCCTGCACCGGTATAGTTCC	59.955	20	247	35	281	AATCTCCTCCTTGCCTTCGT	60.212	20	GCACCGGTATAGTTCCCGTA	59.845	20	243	35	277	AATCTCCTCCTTGCCTTCGT	60.212	20	CGTAGGCAAAACCACTCCTC	59.734	20	227	35	261
F01.PB4923	1	p1	(A)28	28	1153	1180	--
F01.PB4925	1	p1	(T)33	33	1	33	--
F01.PB4928	1	p2	(TC)8	16	1259	1274	AGGGAAAAACCAGGAAATGA	58.477	20	CCCCACATACATCATCAGCTC	60.355	21	280	1099	1378	GAGGGAAAAACCAGGAAATGA	60.285	21	CCCACATACATCATCAGCTCAG	60.538	22	280	1098	1377	GGGAAAAACCAGGAAATGAT	57.821	20	ACCCCACATACATCATCAGC	58.23	20	280	1100	1379
F01.PB4932	1	p1	(T)11	11	89	99	AAGAGCCCTTGGGATTGACT	60.074	20	CCATTGCAAGCAAGAACAGT	58.926	20	188	15	202	AAGAGCCCTTGGGATTGACT	60.074	20	ACTGGAGTGACCAGCCATTG	61.134	20	202	15	216	AAGAGCCCTTGGGATTGACT	60.074	20	CACTGGAGTGACCAGCCATT	61.134	20	203	15	217
F01.PB4937	1	c	(TG)19tttccctgaattg(GT)7	65	110	174	ACACTAGCGCCAAAACCTGT	59.803	20	GCTTTTGTGAATTGGTGGGT	59.836	20	270	38	307	ACACTAGCGCCAAAACCTGT	59.803	20	TTTTGTGAATTGGTGGGTGA	59.792	20	268	38	305	ACTAGCGCCAAAACCTGTTC	59.383	20	GCTTTTGTGAATTGGTGGGT	59.836	20	268	40	307
F01.PB4940	1	p1	(A)11	11	29	39	CCCAAACAAACACAAGTGAAA	58.565	21	CCGTTTATGTACACGATGCG	60.014	20	270	0	269	CCCAAACAAACACAAGTGAAA	58.565	21	GATGCGCTCTTTCAGTAGCC	60.125	20	256	0	255	CAAACAAACACAAGTGAAACCC	59.42	22	CCGTTTATGTACACGATGCG	60.014	20	268	2	269
F01.PB4944	1	c	(AG)7atttagagcagttacagagagagatc(GA)8	56	95	150	CGACTCACATCACAATGCCT	59.707	20	TCATTCTCTTTCGGTTTCGG	60.184	20	265	66	330	ACGACTCACATCACAATGCC	59.557	20	TCATTCTCTTTCGGTTTCGG	60.184	20	266	65	330	CGACTCACATCACAATGCCT	59.707	20	TCTCTTTCGGTTTCGGTTTC	59.288	20	261	66	326
F01.PB4957	1	p1	(T)14	14	845	858	GAAGGGGAATGGGTGTTTTT	60.032	20	CAACATCAAGAGATCCCCGA	61.004	20	209	735	943	GAAGGGGAATGGGTGTTTTT	60.032	20	TCAACATCAAGAGATCCCCG	61.004	20	210	735	944	TGCTCTGTTTTGTTGGATGG	59.691	20	CAACATCAAGAGATCCCCGA	61.004	20	231	713	943
F01.PB4957	2	p2	(AT)10	20	1001	1020	TCGGGGATCTCTTGATGTTG	61.004	20	TTGACAATCAAAACGGGACA	59.941	20	183	924	1106	CGGGGATCTCTTGATGTTGA	61.004	20	TTGACAATCAAAACGGGACA	59.941	20	182	925	1106	TCGGGGATCTCTTGATGTTG	61.004	20	CAATGATTGCTCACACTGCC	60.272	20	147	924	1070
F01.PB4961	1	p2	(CA)7	14	1359	1372	CCAGACTGGAGAATGCACCT	60.261	20	TCACTCATTGCGAGATGACC	59.794	20	204	1280	1483	CCAGACTGGAGAATGCACCT	60.261	20	TCATTGCGAGATGACCAAGA	60.353	20	200	1280	1479	CCAGACTGGAGAATGCACCT	60.261	20	CATTGCGAGATGACCAAGAG	59.394	20	199	1280	1478
F01.PB4977	1	p3	(ATT)6	18	57	74	--
F01.PB4978	1	p2	(GT)6	12	164	175	GAAGACTTATTGTGGGGGCA	59.933	20	CAGCCAACAACACCACATTC	60.008	20	181	128	308	GAAGACTTATTGTGGGGGCA	59.933	20	GCCAACAACACCACATTCTG	60.008	20	179	128	306	GAAGACTTATTGTGGGGGCA	59.933	20	CGAACCTCCTTGAGTTCTGC	59.989	20	200	128	327
F01.PB4990	1	c	(AC)8(A)10cacaaacattgtgtgttcatccatggcatctcacccgatctacatccccatactcctcctctccctcatcgtcactacaaccacaaccaccaccgcatt(ACAAAC)5	155	22	176	--
F01.PB4991	1	p1	(A)12	12	32	43	TCACAACTCCAACACACACAA	58.581	21	CAAAACAACCCATTTTGGAGA	59.825	21	164	2	165	CACAACTCCAACACACACAACA	60.559	22	TGCGTGTTTGAGCAAGTGAC	61.066	20	134	3	136	TCACAACTCCAACACACACAAC	59.538	22	CAAAACAACCCATTTTGGAGA	59.825	21	164	2	165
F01.PB4992	1	p1	(C)18	18	37	54	CAAACACCATCCCCTGAAGA	60.892	20	ATTGGGGAAGGGTAATGAGG	60.011	20	201	4	204	CAAACACCATCCCCTGAAGA	60.892	20	GGGGAAGGGTAATGAGGGTA	60.011	20	198	4	201	CAAACACCATCCCCTGAAGA	60.892	20	AGTTGTGGTGGGCTTAGTGG	60.028	20	149	4	152
F01.PB4992	2	p3	(GAA)5	15	223	237	TACCCTCATTACCCTTCCCC	60.011	20	TTAACATCAGGGGTTGAGCC	59.933	20	147	182	328	CCTCATTACCCTTCCCCAAT	60.011	20	TTAACATCAGGGGTTGAGCC	59.933	20	144	185	328	CCACTAAGCCCACCACAACT	60.028	20	TTAACATCAGGGGTTGAGCC	59.933	20	196	133	328
F01.PB4998	1	c	(AC)8(TA)9	34	75	108	AACGTCAACAACCATTCGCT	60.559	20	AACAGCAGCACCACCGTATT	60.581	20	205	3	207	AACGTCAACAACCATTCGCT	60.559	20	CAGGATATCGACATAGCGGC	60.594	20	231	3	233	AACGTCAACAACCATTCGCT	60.559	20	ACAGCAGCACCACCGTATTA	59.224	20	204	3	206
F01.PB5000	1	c	(TTA)5tttagacctgcttttactattttttttctctcgtag(A)10	61	48	108	TGCTCATACAAATCTTATCTCTACACA	58.549	27	TGATGCAATCCTGTGCTCTC	59.95	20	243	1	243	TGCTCATACAAATCTTATCTCTACACA	58.549	27	GATGCAATCCTGTGCTCTCA	59.95	20	242	1	242	TGCTCATACAAATCTTATCTCTACACA	58.549	27	TCTGATGCAATCCTGTGCTC	59.95	20	245	1	245
F01.PB5001	1	c	(TTC)5tctttcttctttctcccgcccaccttcctttttcattattaattactataatcgcttc(AAT)8	97	88	184	CACTGAGCCCACCTTGTTCT	60.298	20	GAGAAATTGTGCGACGGATT	60.081	20	216	47	262	CACTGAGCCCACCTTGTTCT	60.298	20	GCCATGGAGAGAAATGGAGA	60.158	20	232	47	278	CACTGAGCCCACCTTGTTCT	60.298	20	TTGGGAATGAGGGTTTGGTA	60.162	20	186	47	232
F01.PB5006	1	p1	(A)14	14	54	67	CCAATATTTCATTCCCACGC	60.153	20	CACCTCATCTCTCTGGGGAA	60.191	20	210	17	226	CCAATATTTCATTCCCACGC	60.153	20	CAGCCACAATATCATTCCCA	59.35	20	256	17	272	CCAATATTTCATTCCCACGC	60.153	20	CACGCCGTGTCCTTAACTTC	60.689	20	238	17	254
F01.PB5017	1	p4	(TATG)5	20	83	102	ACAGTGAGCGAAATGATGGA	59.245	20	AAAGTGGTGATATCCGGTGG	59.67	20	192	21	212	ACAGTGAGCGAAATGATGGA	59.245	20	GATAAGTGAGGATGGAGCGG	59.653	20	237	21	257	ACAGTGAGCGAAATGATGGA	59.245	20	GTGGTGGTTGGATTGAGAGG	60.363	20	176	21	196
F01.PB5030	1	p1	(T)10	10	1325	1334	CCCCCGTAGCTTCTACATCA	60.088	20	AGTTCTTGCATGGTCAGGCT	59.874	20	211	1173	1383	CAGCGCCTGTTCCAGATTAT	60.235	20	AGTTCTTGCATGGTCAGGCT	59.874	20	259	1125	1383	TGTAGAATGCAAAGCACGGA	60.401	20	AATCCTCAAAAACCATCCCC	59.996	20	271	1295	1565
F01.PB5030	2	p1	(A)27	27	1616	1642	GGGGATGGTTTTTGAGGATT	59.996	20	cacaacaggtaccagtACGAAGA	59.223	23	142	1546	1687	TTGAGTGTTGGGGATGGTTT	60.21	20	cacaacaggtaccagtACGAAGA	59.223	23	151	1537	1687	TGAGTGTTGGGGATGGTTTT	60.21	20	cacaacaggtaccagtACGAAGA	59.223	23	150	1538	1687
F01.PB5032	1	c	(T)10cttgaatattt(TCA)5	36	72	107	CAAAGGATTTGGCCAGGATA	59.894	20	AGTGACGCAAACGACAGTGA	60.51	20	259	15	273	CAAAGGATTTGGCCAGGATA	59.894	20	ACTCAGTGACGCAAACGACA	60.51	20	263	15	277	CAAAGGATTTGGCCAGGATA	59.894	20	TCAGTGACGCAAACGACAGT	60.51	20	261	15	275
F01.PB5032	2	p3	(GCA)6	18	228	245	CAAAGGATTTGGCCAGGATA	59.894	20	AGTGACGCAAACGACAGTGA	60.51	20	259	15	273	CAAAGGATTTGGCCAGGATA	59.894	20	ACTCAGTGACGCAAACGACA	60.51	20	263	15	277	CAAAGGATTTGGCCAGGATA	59.894	20	TCAGTGACGCAAACGACAGT	60.51	20	261	15	275
F01.PB5033	1	p1	(A)12	12	32	43	--
F01.PB5038	1	p3	(AAG)7	21	230	250	TGAGATTGATTGAATCGAGGG	60.021	21	CATCGATGATTTGTCGGAGA	59.604	20	261	92	352	TGAGATTGATTGAATCGAGGG	60.021	21	TGGTACCAGGGCCTCTAAAA	59.564	20	216	92	307	AGCGTCAGAAGAAGCAAGAAA	59.392	21	CATTAGCCGCACATCTAGCA	59.999	20	262	163	424
F01.PB5053	1	p3	(TGA)5	15	637	651	CCAGTAAGCTTGCACATGGA	59.864	20	AAGGACCATCAGCCTCTTCA	59.803	20	279	479	757	CATGGAAGAAATCACTCGCA	59.799	20	AAGGACCATCAGCCTCTTCA	59.803	20	265	493	757	GCATTCGAGAAAATCTTCGG	59.784	20	AAGGACCATCAGCCTCTTCA	59.803	20	182	576	757
F01.PB5057	1	p3	(CAT)6	18	172	189	GACGAGATGTGGGTCTTGTG	59.101	20	GGAAGAAGGTGTGGCAAAAA	60.088	20	251	147	397	GACGAGATGTGGGTCTTGTG	59.101	20	TGTGGCAAAAAGAACAGCAC	59.888	20	242	147	388	GACGAGATGTGGGTCTTGTG	59.101	20	GTGTGGCAAAAAGAACAGCA	59.888	20	243	147	389
F01.PB5060	1	p3	(ACC)5	15	297	311	ACCACTAGTTCGCCATCACC	59.997	20	TTTCAGTGCCAACACGGTTA	60.149	20	129	267	395	ACCACTAGTTCGCCATCACC	59.997	20	TTACTTTGTGACTGCGGTGG	59.758	20	112	267	378	ATCAACAAAGAGCGCGAGTT	60.022	20	TTACTTTGTGACTGCGGTGG	59.758	20	273	106	378
F01.PB5060	2	p3	(ACA)5	15	767	781	TTCACCAGCTAGACGCATTG	60.011	20	TCTCCGATCCTCCATTTCTG	60.15	20	156	650	805	TTCACCAGCTAGACGCATTG	60.011	20	TCACTCTCCGATCCTCCATT	59.612	20	160	650	809	TGCAAAGAGATGCAAGGAGA	59.673	20	TCTCCGATCCTCCATTTCTG	60.15	20	260	546	805
F01.PB5063	1	p2	(TC)8	16	46	61	TCCAATCTGTAAGTCACTTCTCTCT	57.81	25	TGCACGTGAAAGACTCAACA	59.002	20	146	0	145	TCCAATCTGTAAGTCACTTCTCTCT	57.81	25	TGCACGTGAAAGACTCAACAA	60.478	21	146	0	145	TCCAATCTGTAAGTCACTTCTCTCT	57.81	25	ATGCACGTGAAAGACTCAACA	59.354	21	147	0	146
F01.PB5063	2	p1	(A)10	10	1410	1419	ACAACCCGTCTGAATCGAAC	59.973	20	CTACGGAACACCACTCAGCA	59.897	20	162	1307	1468	GAGTCGCTGCACAATCATGT	59.87	20	CTACGGAACACCACTCAGCA	59.897	20	101	1368	1468	ATCGAACAGGAATCAGCAGG	60.218	20	CTACGGAACACCACTCAGCA	59.897	20	149	1320	1468
F01.PB5078	1	p2	(CT)8	16	150	165	TCATTCCAATGCAAAAGCAG	59.809	20	GTGTCTCCCCATTAGCCAAG	59.55	20	277	99	375	TTCATTCCAATGCAAAAGCA	60.193	20	GTGTCTCCCCATTAGCCAAG	59.55	20	278	98	375	TCATTCCAATGCAAAAGCAG	59.809	20	TGTCTCCCCATTAGCCAAGA	60.594	20	276	99	374
F01.PB5084	1	p2	(AT)6	12	348	359	TGAAGAAGAAAGCCCCAATG	60.184	20	AACCTCCACGTTAAACACCG	59.891	20	262	121	382	AAGAAGAAAGCCCCAATGCT	60.208	20	AACCTCCACGTTAAACACCG	59.891	20	260	123	382	TGTGTCAAATCGACGGCTAA	60.257	20	AACCTCCACGTTAAACACCG	59.891	20	169	214	382
F01.PB5085	1	p2	(AC)10	20	23	42	--
F01.PB5091	1	p1	(T)10	10	1027	1036	--
F01.PB5093	1	p2	(AC)10	20	25	44	--
F01.PB5098	1	p2	(AC)8	16	29	44	--
F01.PB5099	1	p3	(GGT)5	15	345	359	GGATGCACTGAAGGAAGGAA	60.195	20	ATTTTGATCCCTTGCCACTG	59.933	20	254	319	572	AGGATGCACTGAAGGAAGGA	59.803	20	ATTTTGATCCCTTGCCACTG	59.933	20	255	318	572	GAGGATGCACTGAAGGAAGG	59.803	20	ATTTTGATCCCTTGCCACTG	59.933	20	256	317	572
F01.PB5102	1	p2	(CA)8	16	64	79	TCCGTCTTAGATGTGTTTATTTTTCA	60.269	26	CTTCCACTTGGATTTGTCGC	60.636	20	212	19	230	TCCGTCTTAGATGTGTTTATTTTTCA	60.269	26	GCTTCCACTTGGATTTGTCG	60.636	20	213	19	231	CCGTCTTAGATGTGTTTATTTTTCA	58.728	25	CTTCCACTTGGATTTGTCGC	60.636	20	211	20	230
F01.PB5109	1	p2	(TA)9	18	200	217	ATTGCGTACGATCCAAATCC	59.791	20	GACACTTCCATTCCTTGGGA	59.903	20	195	149	343	GCGTACGATCCAAATCCAAT	59.791	20	GACACTTCCATTCCTTGGGA	59.903	20	192	152	343	ATTGCGTACGATCCAAATCC	59.791	20	CCATTCCTTGGGATCCTTTT	60.124	20	188	149	336
F01.PB5110	1	p2	(TA)6	12	73	84	GGCAACAGCACACTTTTCTTT	59.415	21	CGGAAAGTTTTTCCATCTGC	59.685	20	132	34	165	GGCAACAGCACACTTTTCTTT	59.415	21	AGGAAACTCCATAGGTGGCA	59.55	20	194	34	227	GGCAACAGCACACTTTTCTTT	59.415	21	CTCCATAGGTGGCATTCCTG	60.474	20	188	34	221
F01.PB5112	1	p3	(CAC)5	15	251	265	ATTAAATCGACCGGCAAGTG	59.96	20	AGCTTCCTGCATGAAAAGGA	59.955	20	250	82	331	CGGCAAGTGTGAATGCTTTA	59.872	20	AGCTTCCTGCATGAAAAGGA	59.955	20	239	93	331	CTCCGTCATAGTCCTCTCCG	59.82	20	AGCTTCCTGCATGAAAAGGA	59.955	20	157	175	331
F01.PB5121	1	p2	(TC)7	14	606	619	TTTTGGGTCCCTGTCAGTGT	60.399	20	CACGAGCTTGAAGAGGAACC	59.989	20	174	572	745	TTTTGGGTCCCTGTCAGTGT	60.399	20	CGAGCTTGAAGAGGAACCAC	59.989	20	172	572	743	GGTCCCTGTCAGTGTGTTGA	59.55	20	ACGAGCTTGAAGAGGAACCA	59.989	20	168	577	744
F01.PB5122	1	p2	(TC)7	14	37	50	CTCCTCTTCACTTAACTCCTCTCA	58.361	24	CTAGCTCCAAAACGCTCCAC	60.015	20	279	1	279	TCCTCTTCACTTAACTCCTCTCA	57.361	23	CTAGCTCCAAAACGCTCCAC	60.015	20	278	2	279	CTCCTCTTCACTTAACTCCTCTCA	58.361	24	CTAGGGGTTTTGGTCCCATT	60.046	20	189	1	189
F01.PB5123	1	p1	(A)28	28	1083	1110	TCCAATGGCGCAATACTATG	59.543	20	caatcatcattcATCAACGCA	60.482	21	255	882	1136	GCTTTTGTTGTTCCAATGGC	60.49	20	caatcatcattcATCAACGCA	60.482	21	266	871	1136	GTTCCAATGGCGCAATACTA	58.653	20	caatcatcattcATCAACGCA	60.482	21	257	880	1136
F01.PB5125	1	p1	(T)23	23	1	23	--
F01.PB5144	1	p1	(T)31	31	1	31	--
F01.PB5155	1	p1	(T)11	11	1053	1063	GGTGGGAACAAGTGCTGAGT	60.159	20	GCAACCTCAACAAACAAAAAGA	59.29	22	139	975	1113	AATTTGGGTGGGAACAAGTG	59.688	20	GCAACCTCAACAAACAAAAAGA	59.29	22	145	969	1113	TGTGCTTCTCCCAAGACTCC	60.386	20	GCAACCTCAACAAACAAAAAGA	59.29	22	208	906	1113
F01.PB5158	1	p1	(A)15	15	80	94	TTGATTAGCCAAAGTCCATCAA	59.586	22	AAAGAAAGCGATCGTCGAAA	59.96	20	149	9	157	TTGATTAGCCAAAGTCCATCAA	59.586	22	CGTCGAAAATTAGCCACCAT	59.96	20	137	9	145	TTGATTAGCCAAAGTCCATCAA	59.586	22	AAGAAAGCGATCGTCGAAAA	59.96	20	148	9	156
F01.PB5160	1	p2	(CT)6	12	64	75	GGGCAGAGAATTGGAGAGAA	59.361	20	TTTCAGGGTCTCCACCTTTG	60.081	20	261	25	285	GGGCAGAGAATTGGAGAGAA	59.361	20	TCAGGGTCTCCACCTTTGTC	60.088	20	259	25	283	GGGCAGAGAATTGGAGAGAA	59.361	20	CACCTTTGTCGGGATGATTT	59.79	20	249	25	273
F01.PB5167	1	p1	(A)11	11	1287	1297	AACCAATTTGCTCAAAACCG	59.975	20	CGTCTGCAAAAGATGCAAGA	60.134	20	268	1135	1402	TGCTCAAAACCGTTCTCCTT	59.853	20	CGTCTGCAAAAGATGCAAGA	60.134	20	260	1143	1402	TTGCTCAAAACCGTTCTCCT	59.853	20	CGTCTGCAAAAGATGCAAGA	60.134	20	261	1142	1402
F01.PB5174	1	p2	(CA)7	14	122	135	CTAATTTCTGGCCCTGCATC	59.668	20	TTGTAATCAGCAGCGGTGAG	60.011	20	246	2	247	TCTAATTTCTGGCCCTGCAT	59.668	20	TTGTAATCAGCAGCGGTGAG	60.011	20	247	1	247	CTAATTTCTGGCCCTGCATC	59.668	20	TAGGGTTTCACACTGGCACA	60.152	20	271	2	272
F01.PB5185	1	p3	(ATA)5	15	1086	1100	--
F01.PB5191	1	p2	(AG)6	12	9	20	--
F01.PB5209	1	p2	(AC)8	16	12	27	--
F01.PB5209	2	p1	(T)14	14	553	566	TGCAGTTGCAGAAATCAGATG	60.003	21	TCGAAATTCATGAGTTCCAAAAT	59.836	23	193	494	686	TGCAGTTGCAGAAATCAGATG	60.003	21	CGAAATTCATGAGTTCCAAAATC	59.836	23	192	494	685	TGCAGTTGCAGAAATCAGATG	60.003	21	CGAAATTCATGAGTTCCAAAA	57.741	21	192	494	685
F01.PB5213	1	p2	(AC)9	18	49	66	CATTCTCAACTCTCTAGCTCCCTC	60.042	24	GGAGGTGAATTCGGAGCATA	60.036	20	143	19	161	CATTCTCAACTCTCTAGCTCCCTC	60.042	24	CTGCACAAGGCTTACAACCA	59.904	20	171	19	189	TTCTCAACTCTCTAGCTCCCTCTC	59.808	24	GGAGGTGAATTCGGAGCATA	60.036	20	141	21	161
F01.PB5218	1	p3	(ATA)6	18	3	20	--
F01.PB5234	1	p2	(CA)10	20	51	70	CCCAGATCAAAGCACAAACA	59.691	20	CCATTAAGGCTTCAGAACCG	59.702	20	273	9	281	CAACCCAGATCAAAGCACAA	59.691	20	CCATTAAGGCTTCAGAACCG	59.702	20	276	6	281	ACACTCACTTGAAAGGGGGA	59.549	20	CCATTAAGGCTTCAGAACCG	59.702	20	256	26	281
F01.PB5254	1	c	(AG)8ac(GA)8	34	70	103	TCATTTCACACTACAGCGGC	59.871	20	ATAGGTGTGGAGGGGAAAGC	60.328	20	252	36	287	TCATTTCACACTACAGCGGC	59.871	20	TGGAGGGGAAAGCAAGATTA	59.64	20	245	36	280	TCATTTCACACTACAGCGGC	59.871	20	GTGGAGGGGAAAGCAAGATT	60.443	20	246	36	281
F01.PB5258	1	p3	(AGC)6	18	172	189	ATCTGCGGAGGTTCACAATC	60.081	20	CCGTTTTGGTGAACATTTCC	60.206	20	197	27	223	ATCTGCGGAGGTTCACAATC	60.081	20	GGGGCGATCAAGAGTGAGTA	60.218	20	225	27	251	ATCTGCGGAGGTTCACAATC	60.081	20	AGAGTGAGTAGAGCGACGCC	59.775	20	215	27	241
F01.PB5259	1	p3	(GAC)5	15	189	203	TCATCCCTCACATCAACGAA	60.048	20	TTAATCGGATCCAACCAAGC	59.901	20	169	150	318	TCGAATCACATCTCTCGACG	59.942	20	TTAATCGGATCCAACCAAGC	59.901	20	228	91	318	CCACCTCACCGGAGATTCTA	60.065	20	TTAATCGGATCCAACCAAGC	59.901	20	279	40	318
F01.PB5260	1	p1	(T)10	10	616	625	AGCCCACACAAGACACAACA	60.203	20	GCGGATATCCTCACTTCCTG	59.653	20	228	485	712	GCCCACACAAGACACAACAT	59.446	20	GCGGATATCCTCACTTCCTG	59.653	20	227	486	712	CCTTTAGCTGCAAATCGACA	59.062	20	TCCTGCAAATCCATAAAGCC	60.038	20	250	590	839
F01.PB5263	1	p2	(GA)7	14	108	121	TGTTATGGAGAGAGAGACATCACA	58.865	24	TTGGTTCACCATTTTCACCA	59.792	20	261	40	300	CAACACTGTTATGGAGAGAGAGACA	59.861	25	TTGGTTCACCATTTTCACCA	59.792	20	267	34	300	TGTTATGGAGAGAGAGACATCACA	58.865	24	ACTTGACCATCATTCCCCTG	59.779	20	211	40	250
F01.PB5264	1	p3	(GCA)14	42	67	108	GGAGGAGGCGAAGTCTAAGG	60.34	20	GTTGTTGCTGTTGCTGCTGT	60.104	20	107	42	148	GGAGGAGGCGAAGTCTAAGG	60.34	20	TCTGCTGCTGTTGAATTTGC	60.142	20	146	42	187	TGGAGGAGGCGAAGTCTAAG	59.569	20	GTTGTTGCTGTTGCTGCTGT	60.104	20	108	41	148
F01.PB5265	1	p2	(GA)6	12	174	185	ATTCTCTTACACCCCACCCC	60.052	20	ATGATGGCTTTCTCCTCCCT	60.037	20	208	64	271	ATTCTCTTACACCCCACCCC	60.052	20	TCCATGATGGCTTTCTCCTC	60.158	20	211	64	274	ATTCTCTTACACCCCACCCC	60.052	20	CTTTCTCCTCCCTCCACTCC	60.186	20	201	64	264
F01.PB5266	1	c	(TC)7tgtaatctgtatgtgtgtataatgattaacaaacacttatta(TC)6	68	26	93	--
F01.PB5268	1	p5	(CACCC)6	30	18	47	--
F01.PB5270	1	p2	(TC)7	14	43	56	CCACGCACCTTTCTCTCTCT	59.598	20	TGAGAGAATCGAATCGGCTT	59.917	20	220	14	233	CCACGCACCTTTCTCTCTCT	59.598	20	GTTGAGAGAATCGAATCGGC	59.78	20	222	14	235	CCACGCACCTTTCTCTCTCT	59.598	20	GAGAAGCGGGTCAGTTGAGA	60.533	20	235	14	248
F01.PB5271	1	c	(TC)14(TA)9tctgtttcttgttaaaaatcttatctttaagcttctgagtttcttaaaaatctctctccca(CT)10	127	244	370	CCCTCCCTCTCTCTCCATTT	59.63	20	GCAACACATCATCAGCATCA	59.202	20	279	183	461	TTCTCTCTCCCCTCCCTCTC	59.883	20	CAATCTCCATGGCTTTTGAA	58.695	20	255	174	428	TTCTCTCTCCCCTCCCTCTC	59.883	20	CAATCTCCATGGCTTTTGAAG	59.693	21	255	174	428
F01.PB5272	1	p2	(CT)7	14	55	68	TGAAACATTCATATACAATCAAACATC	58.389	27	CTGGATCAACATTTGCCCTT	59.933	20	274	1	274	TGAAACATTCATATACAATCAAACATC	58.389	27	GGTGTACGTGCAACACCAAC	59.929	20	176	1	176	TGAAACATTCATATACAATCAAACATC	58.389	27	TCCAAGAAATCCTCCCATTG	59.864	20	195	1	195
F01.PB5275	1	p2	(TA)6	12	23	34	--
F01.PB5277	1	p2	(CT)6	12	37	48	AGGCACTTGCATTTCTTCTCT	58.214	21	GCTAACACGGTGTCCCTGAT	59.997	20	223	0	222	AGGCACTTGCATTTCTTCTCT	58.214	21	CCCTTCCTCATTATCTGCCA	60.029	20	100	0	99	AGGCACTTGCATTTCTTCTCT	58.214	21	TTTTACCGGACCAGGACTTG	59.964	20	184	0	183
F01.PB5280	1	p3	(GTC)6	18	55	72	CGTGTAAAAGAATATTAGCGGAGA	58.939	24	GGCGGATGAAAAAGTGTTGT	59.978	20	119	8	126	CGTGTAAAAGAATATTAGCGGAGA	58.939	24	GTGGCGGATGAAAAAGTGTT	59.978	20	121	8	128	CGTGTAAAAGAATATTAGCGGAGA	58.939	24	GTTGTCAAAATCTTCGCCGT	60.118	20	104	8	111
F01.PB5287	1	p3	(ATC)5	15	248	262	CCAGCCAATTTCATGCTACA	59.688	20	TCATCATCGGGATCAGACAA	60.006	20	251	225	475	CCAGCCAATTTCATGCTACA	59.688	20	CAAATCATCCACATGATCGC	59.89	20	234	225	458	CCAGCCAATTTCATGCTACA	59.688	20	CAGCTGCTGATCAACTCTCG	59.88	20	192	225	416
F01.PB5287	2	p3	(ATC)5	15	1025	1039	CCGCAGAAAATTACCAGCAT	60.096	20	GGTTGTTGTTCAAGCCAAGG	60.529	20	194	924	1117	CAAGAGGAACATCACCAGCA	59.831	20	GGTTGTTGTTCAAGCCAAGG	60.529	20	226	892	1117	CATCACCAGCAATTGACAGC	60.272	20	GGTTGTTGTTCAAGCCAAGG	60.529	20	217	901	1117
F01.PB5287	3	p2	(AT)7	14	1261	1274	--
F01.PB5289	1	p1	(A)26	26	997	1022	--
F01.PB5295	1	c*	(ACAT)10(AT)9*	56	118	173	AAACACTCTCTCTTACATCCGTTG	58.894	24	GAGAGGAGGCTGTTACGTGG	59.867	20	268	48	315	AAACACTCTCTCTTACATCCGTTG	58.894	24	GGAGAGGAGGCTGTTACGTG	59.867	20	269	48	316	AAACACTCTCTCTTACATCCGTTG	58.894	24	GTGTTGAAGGTGTTGATGCG	60.16	20	240	48	287
F01.PB5297	1	p2	(CT)7	14	43	56	ACAAAACCCAACCTCCCTCT	59.834	20	ATCAATCAAACTGGTGGGGT	59.116	20	137	14	150	ACAAAACCCAACCTCCCTCT	59.834	20	GCATCCATCAATCAAACTGG	58.926	20	143	14	156	ACAAAACCCAACCTCCCTCT	59.834	20	CATCAATCAAACTGGTGGGG	61.156	20	138	14	151
F01.PB5299	1	p2	(CT)13	26	54	79	TCCTTTGTCCAAACTCCACA	59.109	20	ATTCAGGGCAGAATCATTGG	59.894	20	167	28	194	TCCTTTGTCCAAACTCCACA	59.109	20	GACATGCGCTTTGAGAGTCA	60.144	20	137	28	164	TCCTTTGTCCAAACTCCACA	59.109	20	ATCCTGGCATATTGGTGGAA	60.155	20	186	28	213
F01.PB5302	1	p2	(TA)6	12	927	938	AGCTGAAGAGCTTGCTCCAT	59.337	20	TCAACTTGAAAATTCATCACTCTTG	59.695	25	223	753	975	GACAGGTGGAAGTTGATTGGA	59.958	21	TCAACTTGAAAATTCATCACTCTTG	59.695	25	276	700	975	AGCTGAAGAGCTTGCTCCAT	59.337	20	CAACTTGAAAATTCATCACTCTTG	57.991	24	222	753	974
F01.PB5312	1	p1	(T)10	10	1215	1224	GAAGAGAGTGCTTCTTGCGG	60.277	20	CGGCATTCTTGTCGGAATAC	60.469	20	216	1170	1385	AAGAGAGTGCTTCTTGCGGA	60.277	20	CGGCATTCTTGTCGGAATAC	60.469	20	215	1171	1385	GAGAGTGCTTCTTGCGGAAA	60.657	20	CGGCATTCTTGTCGGAATAC	60.469	20	213	1173	1385
F01.PB5313	1	p1	(C)25	25	62	86	CATTCCTTTTCATCCTCCTCA	59.111	21	ATTAGAGTTCTCGGCCGCTT	60.36	20	187	23	209	TCACATTCCTTTTCATCCTCC	58.97	21	ATTAGAGTTCTCGGCCGCTT	60.36	20	190	20	209	CACATTCCTTTTCATCCTCCTC	59.94	22	ATTAGAGTTCTCGGCCGCTT	60.36	20	189	21	209
F01.PB5323	1	p2	(CT)8	16	156	171	TGCTCTCACCATCCTCTCCT	59.945	20	TGTGGTTGGAATTTTTGGGT	60.066	20	274	45	318	TGCTCTCACCATCCTCTCCT	59.945	20	GTGTGGTTGGAATTTTTGGG	60.066	20	275	45	319	TGCTCTCACCATCCTCTCCT	59.945	20	GGTGTGGTTGGAATTTTTGG	60.066	20	276	45	320
F01.PB5330	1	p2	(CA)6	12	84	95	TCTCTTCGTGCGCTTACTTG	59.366	20	TGGCACTGGAATGAAATGAA	60.049	20	132	45	176	TCTCTTCGTGCGCTTACTTG	59.366	20	TTTGTGGCACTGGAATGAAA	60.088	20	136	45	180	TCTCTTCGTGCGCTTACTTG	59.366	20	CTGAACCCAGGCAACAATCT	60.111	20	210	45	254
F01.PB5338	1	p2	(TA)6	12	185	196	GTGCAGCACTTCAAGATGGA	59.992	20	GTTGGCTATTTTGACCCGAA	59.938	20	197	132	328	GTGCAGCACTTCAAGATGGA	59.992	20	TGGCTATTTTGACCCGAATC	59.901	20	195	132	326	GTGCAGCACTTCAAGATGGA	59.992	20	CATCTCCGGTCACCATTAGG	60.331	20	161	132	292
F01.PB5350	1	p2	(AC)10	20	71	90	TTCCATTGCTTTCATGTTGG	59.518	20	CCTGCAGAGCTTTGACGAA	60.271	19	264	12	275	CCAGCACCCATAATCTTCATC	59.401	21	GCAGCCGAATAAAGTTGAGG	59.845	20	278	35	312	CCAGCACCCATAATCTTCATC	59.401	21	CAGCCGAATAAAGTTGAGGC	59.845	20	277	35	311
F01.PB5354	1	p3	(ATC)5	15	445	459	CATGGGAGATGAGGTGGACT	59.92	20	CCATGACTTGCAAAACCTCA	59.691	20	267	399	665	CATGGGAGATGAGGTGGACT	59.92	20	TCTGCATTCTTCCCTTTTGC	60.331	20	240	399	638	ACATGGGAGATGAGGTGGAC	59.774	20	CCATGACTTGCAAAACCTCA	59.691	20	268	398	665
F01.PB5357	1	p3	(ACA)6	18	1050	1067	AAACAAGCCAGTATCGGTGC	60.14	20	ATTCCGTCTTGATTTGGCAG	60.074	20	257	880	1136	AAACAAGCCAGTATCGGTGC	60.14	20	TTCTTCCACCACTCCATTCC	59.903	20	272	880	1151	GGCATAAGCGTACCCTGCTA	60.251	20	TTCCGCAAACAAATTCTTCC	60.053	20	219	946	1164
F01.PB5359	1	p2	(AG)6	12	120	131	TCTACTCGATCCATCCGTCC	60.034	20	CCATTTGGCTCTGCCATTAT	59.923	20	204	4	207	TCTACTCGATCCATCCGTCC	60.034	20	TACACCCACTCTCCTCGACC	60.112	20	185	4	188	GGGGTTGGGGCTAAAGTAAA	60.177	20	CCATTTGGCTCTGCCATTAT	59.923	20	132	76	207
F01.PB5360	1	p2	(TA)9	18	1012	1029	--
F01.PB5365	1	p2	(AC)7	14	45	58	AATCTCCCCTTCTTCCTCCA	60.008	20	AAAAGTGGGAGGGGAGTGAT	59.795	20	217	22	238	AATCTCCCCTTCTTCCTCCA	60.008	20	GATTAGAGGTGGTGGCATGG	60.34	20	271	22	292	AATCTCCCCTTCTTCCTCCA	60.008	20	TTTTGTGAGGTGAGTTGCGT	59.339	20	155	22	176
F01.PB5365	2	p2	(AT)8	16	1733	1748	--
F01.PB5372	1	p1	(A)91	91	1146	1236	--
F01.PB5373	1	p1	(T)10	10	1267	1276	CTGTGTTTGTTGGTGCTTGG	60.19	20	TCAATTGGTCATGAACCTGAA	58.961	21	210	1092	1301	CCGCTAACCCAGATTGCTAC	59.73	20	TCAATTGGTCATGAACCTGAA	58.961	21	229	1073	1301	TGTTTGTTGGTGCTTGGAGA	60.278	20	TCAATTGGTCATGAACCTGAA	58.961	21	207	1095	1301
F01.PB5384	1	p3	(TCT)5	15	60	74	CCAATCTCTGCTTCTTCCTCA	59.559	21	GCTTTGCAGGCTATGACCAG	60.934	20	207	17	223	CCAATCTCTGCTTCTTCCTCA	59.559	21	CTTTGCAGGCTATGACCAGA	59.024	20	206	17	222	CCAATCTCTGCTTCTTCCTCA	59.559	21	TTTAGGCTTTGCAGGCTATGA	59.992	21	212	17	228
F01.PB5384	2	p2	(AT)8	16	375	390	AAGAAATCCCCCTGCAACTT	59.94	20	CATCCCCACAACTTGCTCTT	60.111	20	212	332	543	AAGAAATCCCCCTGCAACTT	59.94	20	ATCCCCACAACTTGCTCTTG	60.111	20	211	332	542	AAGAAATCCCCCTGCAACTT	59.94	20	CCCATCATATTCATCCCCAC	59.831	20	223	332	554
F01.PB5384	3	p3	(CAT)5	15	785	799	CATGTAGCTTGTCTCCGGGT	60.134	20	CCATGAGAGCTTCAACAGCA	60.136	20	244	670	913	ATGTAGCTTGTCTCCGGGTG	60.134	20	CCATGAGAGCTTCAACAGCA	60.136	20	243	671	913	CGGGTGGCTACTCCTATTGA	60.088	20	TTGTGTTCAATTTCTCGGCA	60.234	20	251	685	935
F01.PB5390	1	p2	(TA)9	18	19	36	--
F01.PB5396	1	p1	(A)18	18	28	45	--
F01.PB5408	1	p1	(T)11	11	1485	1495	GGGCAATGTGTTGTCCTCTT	59.973	20	AAGAATCCACTCCTCCAAAGC	59.705	21	231	1294	1524	TCTGGGTTTGACTAGCAGGG	60.246	20	AAGAATCCACTCCTCCAAAGC	59.705	21	152	1373	1524	GGGCAATGTGTTGTCCTCTT	59.973	20	AGAATCCACTCCTCCAAAGC	58.324	20	230	1294	1523
F01.PB5410	1	p2	(GA)8	16	45	60	TCACATCCGCATCTTCGTTA	60.22	20	CTCAGCATCGGCCATTTTAT	60.06	20	109	7	115	TCACATCCGCATCTTCGTTA	60.22	20	AGCATCGGCCATTTTATGTC	59.929	20	106	7	112	TCACATCCGCATCTTCGTTA	60.22	20	ATGCATCCTTCTGTCCCATC	59.893	20	255	7	261
F01.PB5414	1	p2	(TA)8	16	1391	1406	ACGCGACACCTAGAAGGAGA	60.012	20	CCACCCACTCGTACTAATTGA	57.622	21	277	1154	1430	CGCGACACCTAGAAGGAGAT	59.454	20	CCACCCACTCGTACTAATTGA	57.622	21	276	1155	1430	GTCACGCGACACCTAGAAGG	60.854	20	CCACCCACTCGTACTAATTGA	57.622	21	280	1151	1430
F01.PB5420	1	p1	(A)30	30	1219	1248	TCTTTTGTCCTTGGCCTTTG	60.22	20	TTTCTGTCTTTAATTTCTCAAATACG	57.428	26	123	1158	1280	TCTTTTGTCCTTGGCCTTTG	60.22	20	GTTTCTGTCTTTAATTTCTCAAATACG	58.147	27	124	1158	1281	TCTTTTGTCCTTGGCCTTTG	60.22	20	agTTGTTTCTGTCTTTAATTTCTCAA	57.049	26	128	1158	1285
F01.PB5430	1	p1	(G)10	10	1415	1424	TGCTCCAGAGCTCCTCTCTC	59.969	20	CTACGAACGAATGAAACCCG	60.493	20	278	1197	1474	TCAAGACCAGGGTATCTGCC	60.073	20	CTACGAACGAATGAAACCCG	60.493	20	229	1246	1474	GCCCACAGTGCAGACAGATA	59.862	20	CTACGAACGAATGAAACCCG	60.493	20	212	1263	1474
F01.PB5436	1	p2	(TC)6	12	35	46	TCCAAATTTCATCTCTCTACAACTC	58.046	25	GCTGTTGTTGCATCGCTATC	59.454	20	171	3	173	TCCAAATTTCATCTCTCTACAACTC	58.046	25	TGCATCGCTATCCATTGTTG	60.632	20	163	3	165	TCCAAATTTCATCTCTCTACAACTC	58.046	25	TGTTGCATCGCTATCCATTG	60.632	20	166	3	168
F01.PB5441	1	p1	(A)32	32	964	995	AAACAGAGAAGGGGAAGGGA	60.045	20	ACAAGCAAAGGATCGCATTC	60.221	20	274	833	1106	AAACAGAGAAGGGGAAGGGA	60.045	20	ACAAACAAGCAAAGGATCGC	60.257	20	278	833	1110	AAACAGAGAAGGGGAAGGGA	60.045	20	AAACAAGCAAAGGATCGCAT	59.713	20	276	833	1108
F01.PB5443	1	p2	(CA)9	18	114	131	AACCCTAACTAAATCCCCATCC	59.47	22	TTGCTCCTCTGCATTTTCCT	59.955	20	145	89	233	AACCCTAACTAAATCCCCATCC	59.47	22	TTTTCCTCATCCACCTTTGC	60.051	20	132	89	220	AACCCTAACTAAATCCCCATCC	59.47	22	TGCATCAATTTGCTCCTCTG	59.948	20	154	89	242
F01.PB5458	1	p3	(ATC)6	18	39	56	--
F01.PB5462	1	p1	(T)11	11	841	851	AAAGGAATCTGTTGTTGCGG	60.11	20	TCCATTGCAAACTGCTTGTC	59.847	20	260	666	925	GGTTTGGAGGATAAATGGCA	59.762	20	TCCATTGCAAACTGCTTGTC	59.847	20	140	786	925	GGTTTGGAGGATAAATGGCA	59.762	20	CCCAATGGTTAAGATGTCGG	60.184	20	241	786	1026
F01.PB5466	1	p2	(CT)17	34	71	104	CGGTAGATCCTGCGAAAGAA	60.344	20	TTGTTGCAGCAAGTCGAATC	59.995	20	126	15	140	AGTGAAGCGGTAGATCCTGC	59.459	20	TTGTTGCAGCAAGTCGAATC	59.995	20	133	8	140	CGGTAGATCCTGCGAAAGAA	60.344	20	AATTGTTGCAGCAAGTCGAA	59.469	20	128	15	142
F01.PB5468	1	c	(GC)6ac(AT)8	30	1186	1215	--
F01.PB5475	1	p2	(TC)8	16	26	41	ACCGCTCAAAGTCACATAATTT	57.826	22	GAGTTGACCGGAGCAATCAT	60.081	20	273	0	272	ACCGCTCAAAGTCACATAATTT	57.826	22	CTCCGGGGAAGAAAAGACAT	60.434	20	238	0	237	ACCGCTCAAAGTCACATAATTT	57.826	22	ATCTCCGGGGAAGAAAAGAC	59.513	20	240	0	239
F01.PB5477	1	p2	(CA)6	12	141	152	CGCGTTTACAAAACCCTAGC	59.779	20	GTACCGATCCATCTCCGAAA	59.894	20	139	80	218	CGCGTTTACAAAACCCTAGC	59.779	20	TCTGGTACCGATCCATCTCC	59.886	20	143	80	222	CGCGTTTACAAAACCCTAGC	59.779	20	GCTCGAGGCTTCTCTACCCT	60.117	20	162	80	241
F01.PB5493	1	p2	(AC)6	12	110	121	GTTCATCCATTCCTCGTCGT	59.934	20	AGCTTCTCGTCGTCCATTGT	59.874	20	125	83	207	TAGGGTTCATCCATTCCTCG	59.887	20	AGCTTCTCGTCGTCCATTGT	59.874	20	129	79	207	GTTCATCCATTCCTCGTCGT	59.934	20	AGCAAATCGTCTTTGATGCC	60.221	20	197	83	279
F01.PB5497	1	p2	(TC)10	20	7	26	--
F01.PB5503	1	p2	(AC)12	24	113	136	ATATTTGTCAGCCAACCCCA	60.192	20	TGGCAGGCTTGTACGTATTG	59.752	20	156	24	179	TATTTGTCAGCCAACCCCAT	60.192	20	TGGCAGGCTTGTACGTATTG	59.752	20	155	25	179	ACGCTGTGCTACCTAGAGCC	59.668	20	GCCTTGGCCTTTGTTGTAAA	60.11	20	275	60	334
F01.PB5513	1	p3	(ATG)7	21	44	64	GCCAATGAAATGCAAGAACA	59.67	20	TGCGAGAAGAGAGAAGAGGG	59.82	20	165	17	181	GCCAATGAAATGCAAGAACA	59.67	20	TCTGACACAACTCCCGATGA	60.246	20	259	17	275	GCCAATGAAATGCAAGAACA	59.67	20	CTGACACAACTCCCGATGAA	59.676	20	258	17	274
F01.PB5513	2	p1	(T)12	12	1265	1276	ACAGAGCACCCGATATCACC	59.957	20	CCACCCTACACAGTTCAGTTCA	60.066	22	172	1187	1358	CAGAGCACCCGATATCACCT	60.096	20	CCACCCTACACAGTTCAGTTCA	60.066	22	171	1188	1358	ACAGAGCACCCGATATCACC	59.957	20	TCCACCACCAAAATACTTGTCA	60.262	22	247	1187	1433
F01.PB5516	1	p2	(CT)6	12	153	164	TCTCTCCTCCCAAACTCCCT	60.186	20	TCGTCGTCCATGTCGTAGTC	59.707	20	130	130	259	TCTCTCCTCCCAAACTCCCT	60.186	20	TCGTCCATGTCGTAGTCGTC	59.707	20	127	130	256	CTCTCTCCTCCCAAACTCCC	60.186	20	TCGTCCATGTCGTAGTCGTC	59.707	20	128	129	256
F01.PB5518	1	p3	(TGA)5	15	263	277	GATTGAGCGGACAAGGACAT	60.081	20	TTTGAAGTGTCCCTCCAAGG	60.081	20	238	207	444	GGATCCGGTGTAGGACAAGA	59.927	20	TATCGTGCCATCCAATTCAA	59.891	20	152	162	313	GATTGAGCGGACAAGGACAT	60.081	20	TATCGTGCCATCCAATTCAA	59.891	20	107	207	313
F01.PB5520	1	p2	(AC)15	30	1	30	--
F01.PB5523	1	p2	(TG)6	12	256	267	CCCGCTATACCTTAGCTCCA	59.338	20	CCATATCCAATCCATCTGGG	59.968	20	276	48	323	TTTTCTCGAGTTTCCCGCTA	59.953	20	TTTGATTCGTCCAAACCAGG	60.863	20	265	35	299	CAGTTTTCTCGAGTTTCCCG	59.846	20	TTTGATTCGTCCAAACCAGG	60.863	20	268	32	299
F01.PB5524	1	p2	(AT)6	12	107	118	CAAATGGCTGTTCAAGCTCA	59.988	20	TTGTTGTCCCTGCATTGTGT	60.008	20	231	3	233	TGCTCTCCTCCTCAACAGGT	59.986	20	TTGTTGTCCCTGCATTGTGT	60.008	20	199	35	233	CAAATGGCTGTTCAAGCTCA	59.988	20	GCCTTCTTGTATGCCTCTGC	59.985	20	189	3	191
F01.PB5526	1	p2	(GA)9	18	128	145	ACACAAGACACGCACGAGTT	59.389	20	CTCAACCGACGCCATTATTT	59.96	20	109	67	175	ACACAAGACACGCACGAGTT	59.389	20	TGTTGGGGCAGTGAATATGA	59.924	20	238	67	304	CAAACAAACCAGCCTTCCTT	59.215	20	CTCAACCGACGCCATTATTT	59.96	20	150	26	175
F01.PB5531	1	p2	(AC)7	14	73	86	TCTTGAACATTGCACAAACTCC	60.154	22	CTCCCTGGAGTGCAAGAAAG	59.982	20	163	32	194	TCTTGAACATTGCACAAACTCC	60.154	22	CTTGGAGAAGCCAAGAATGC	59.955	20	104	32	135	TCTTGAACATTGCACAAACTCC	60.154	22	AGTGGTCTTGGAGAAGCCAA	59.844	20	110	32	141
F01.PB5533	1	p1	(A)21	21	1031	1051	--
F01.PB5537	1	p2	(TC)8	16	31	46	--
F01.PB5548	1	p3	(ATA)6	18	116	133	AAATCGGAAACAATGAACGG	59.801	20	ATCATCCGGAGCGTGTATTC	59.923	20	275	36	310	AAATCGGAAACAATGAACGG	59.801	20	GAATCATCCGGAGCGTGTAT	59.923	20	277	36	312	CCGTCACGGTACTAGTGCAA	59.781	20	ATCATCCGGAGCGTGTATTC	59.923	20	237	74	310
F01.PB5556	1	c	(TCT)5gctttcatattcccccgattgaaattc(AAT)5	57	51	107	AGGGAGGGTCAAGTCGAAAG	60.619	20	AGAAGCAGGTGGGAGTAGCA	60.012	20	199	1	199	AGGGAGGGTCAAGTCGAAAG	60.619	20	TTTGAATCGACGAAGAGCCT	59.955	20	229	1	229	AGGGAGGGTCAAGTCGAAAG	60.619	20	AAGCAGGTGGGAGTAGCAAA	59.875	20	197	1	197
F01.PB5566	1	p3	(CAG)6	18	57	74	CAGAGAGAATCTCGAAAACCCT	58.988	22	CTTCATTGCCTCCACCATTT	59.933	20	140	23	162	CAGAGAGAATCTCGAAAACCC	57.988	21	CTTCATTGCCTCCACCATTT	59.933	20	140	23	162	CAGAGAGAATCTCGAAAACCCT	58.988	22	TGGATGACAAAATACGCCAA	59.93	20	252	23	274
F01.PB5581	1	p2	(AT)10	20	1267	1286	--
F01.PB5586	1	p2	(TG)8	16	494	509	GGTGTTCGTGAGTACCCCAT	59.703	20	ACACACAGTGGCCATCAAAA	60.008	20	213	457	669	GGTGTTCGTGAGTACCCCAT	59.703	20	GTGGCCATCAAAAATCCAAC	60.177	20	206	457	662	GGTGTTCGTGAGTACCCCAT	59.703	20	ACAGTGGCCATCAAAAATCC	59.797	20	209	457	665
F01.PB5586	2	p2	(TG)6	12	674	685	TTTTGATGGCCACTGTGTGT	60.008	20	CACACCAAGCCTCTTGAACA	59.873	20	157	650	806	TTTTGATGGCCACTGTGTGT	60.008	20	GTAGTTGTGGTCCTTGGGGA	59.82	20	209	650	858	TTTTGATGGCCACTGTGTGT	60.008	20	CCAATGTGTTTAGCCCCAAT	59.685	20	279	650	928
F01.PB5590	1	p2	(AG)20	40	53	92	GTCCCAGCACCGTATCAATC	60.348	20	GCCCAGTGGGACTGAATCTA	60.073	20	193	0	192	GTCCCAGCACCGTATCAATC	60.348	20	CGAATAACAGTCCGGCAAGT	60.132	20	216	0	215	GTCCCAGCACCGTATCAATC	60.348	20	TGGGAACATAAATGGGCTGT	60.192	20	257	0	256
F01.PB5590	2	p1	(T)13	13	1105	1117	TGATCCAAATCCTGAAAGGC	60.014	20	CCCTCAACTGAGAGGCTGAA	60.523	20	276	989	1264	TCCTGAAAGGCCATGGTTAG	60.066	20	CCCTCAACTGAGAGGCTGAA	60.523	20	267	998	1264	CCAGAGAATGGCCTTGAAAA	60.184	20	GCCTTTATCACTTCATGCCC	59.533	20	263	1019	1281
F01.PB5591	1	p2	(AC)9	18	14	31	--
F01.PB5596	1	p2	(TG)9	18	212	229	CAAATCCACAGCTTGGAACA	59.691	20	GCTGGTGGATGGTTTTGAAT	59.797	20	214	127	340	CAAATCCACAGCTTGGAACA	59.691	20	AGCTGGTGGATGGTTTTGAA	60.495	20	215	127	341	CCTTTGTTGAACCATAAGCCA	59.982	21	GCTGGTGGATGGTTTTGAAT	59.797	20	238	103	340
F01.PB5601	1	p2	(CT)17	34	42	75	ACCAAAGCTCCATCGCTTTA	59.845	20	ATTTGGAATGGAGTCGCTTG	60.074	20	144	6	149	ACCAAAGCTCCATCGCTTTA	59.845	20	GGAATGGAGTCGCTTGTTGT	60.119	20	140	6	145	ACCAAAGCTCCATCGCTTTA	59.845	20	AATTACACTTGTGCCGCTCC	60.14	20	231	6	236
F01.PB5605	1	p2	(AT)8	16	1696	1711	--
F01.PB5610	1	p1	(T)84	84	64	147	CTGTTCAGTTTGACCCCTTTG	59.619	21	CATCGACAATTTCACGAATCA	59.533	21	269	29	297	TGTTCAGTTTGACCCCTTTG	58.594	20	CATCGACAATTTCACGAATCA	59.533	21	268	30	297	TGTTCAGTTTGACCCCTTTGT	59.482	21	CATCGACAATTTCACGAATCA	59.533	21	268	30	297
F01.PB5611	1	p2	(AC)7	14	62	75	GCTTCGTCAACATCTCAGCA	60.144	20	GTTCCACATCTTCCATGGCT	59.934	20	176	33	208	GCTTCGTCAACATCTCAGCA	60.144	20	CCACATCTTCCATGGCTTCT	60.073	20	173	33	205	TTCGTCAACATCTCAGCACC	59.837	20	GTTCCACATCTTCCATGGCT	59.934	20	174	35	208
F01.PB5622	1	p2	(TC)6	12	34	45	AAAACAAGCAGACTCCATTGC	59.373	21	TGATCTGGGATTAGGGCTTG	60.029	20	120	4	123	AAAACAAGCAGACTCCATTGC	59.373	21	GGGGAAAATTGATCTGGGAT	59.959	20	129	4	132	AAAACAAGCAGACTCCATTGC	59.373	21	TGGGATTAGGGCTTGAAGAA	59.64	20	115	4	118
F01.PB5622	2	p1	(A)10	10	1194	1203	AAAGGAGCAGTGGCTGTTGT	59.914	20	CTACTCTTCTGGGTCGCAGG	60.005	20	266	1061	1326	CTTGGAAATGCAAAAGGAGC	59.823	20	CTACTCTTCTGGGTCGCAGG	60.005	20	278	1049	1326	AAATGCAAAAGGAGCAGTGG	60.249	20	CTACTCTTCTGGGTCGCAGG	60.005	20	273	1054	1326
F01.PB5623	1	p2	(CT)6	12	38	49	TCTCTCCCTCAACTACCACTATCC	60.022	24	AACCACTCTCGCAACCAATC	60.119	20	133	10	142	TCTCTCCCTCAACTACCACTATCC	60.022	24	TGCATAACCACTCTCGCAAC	59.871	20	138	10	147	TCTCTCCCTCAACTACCACTATCC	60.022	24	CATAACCACTCTCGCAACCA	59.716	20	136	10	145
F01.PB5627	1	p2	(AC)6	12	40	51	ACACAAACACACAACACGGC	60.533	20	AAGGCCAAATGCAAAACAAG	60.11	20	174	2	175	CACAACACGGCTGCATACAT	60.606	20	AAGGCCAAATGCAAAACAAG	60.11	20	165	11	175	ACACAAACACACAACACGGC	60.533	20	TCTTCTTCCAAGGCCAAATG	60.184	20	183	2	184
F01.PB5629	1	p2	(TA)7	14	1556	1569	ACGAAGCAAGGTTGAGGAAA	59.853	20	TGATACAAGTGCTAGAAATGCAC	57.177	23	262	1334	1595	ACGAAGCAAGGTTGAGGAAA	59.853	20	CTGATACAAGTGCTAGAAATGCAC	58.176	24	263	1334	1596	ACGAAGCAAGGTTGAGGAAA	59.853	20	ACTGATACAAGTGCTAGAAATGCAC	58.968	25	264	1334	1597
F01.PB5649	1	p1	(T)19	19	27	45	ATTCATCCGAGTCGTCAGTG	58.671	20	ACCCAGAGGAACCATGACTG	59.962	20	247	2	248	ATTCATCCGAGTCGTCAGTG	58.671	20	AATGGAGAAATGCTCGTTGG	60.074	20	121	2	122	ATTCATCCGAGTCGTCAGTG	58.671	20	AGAGGAACCATGACTGCACC	60.12	20	243	2	244
F01.PB5662	1	p2	(CA)8	16	32	47	GCACCTACTTGTTTCTTCTTTCC	58.513	23	CTGAACCCAGGCAACAATCT	60.111	20	224	2	225	GCACCTACTTGTTTCTTCTTTCC	58.513	23	AGCTCTTGGTCAGTTGGGTG	60.298	20	248	2	249	GCACCTACTTGTTTCTTCTTTCC	58.513	23	CAGTTGGGTGGAACCTGAAC	60.399	20	238	2	239
F01.PB5666	1	p2	(AG)7	14	43	56	CGCGTGAAACAAAAACCCTA	61.017	20	CGCTCCATCTGAAAGTCACA	59.984	20	174	13	186	CGCGTGAAACAAAAACCCTA	61.017	20	ATCGCAACAATAATCCGAGC	60.067	20	270	13	282	CGCGTGAAACAAAAACCCTA	61.017	20	TGGATTCTCAATCGCAACAA	60.197	20	280	13	292
F01.PB5670	1	p2	(CT)8	16	126	141	CCGATCATTCCTTAGCCAGA	60.17	20	GGAGGAGAAGGGGAGAGAGA	59.883	20	122	57	178	TCCGATCATTCCTTAGCCAG	60.17	20	GGAGGAGAAGGGGAGAGAGA	59.883	20	123	56	178	TCCTTAGCCAGAAGGGTGTG	60.246	20	GGAGGAGAAGGGGAGAGAGA	59.883	20	114	65	178
F01.PB5671	1	p2	(AT)6	12	1178	1189	--
F01.PB5677	1	p1	(T)10	10	1685	1694	CCCTTGCCTTAATGAGCTGT	59.336	20	CAGGAAGCAAAAGTTCCCAG	59.846	20	234	1490	1723	ACCCTTGCCTTAATGAGCTG	59.336	20	CAGGAAGCAAAAGTTCCCAG	59.846	20	235	1489	1723	GCATTCAGAGGCATTTCGAC	60.754	20	CAGGAAGCAAAAGTTCCCAG	59.846	20	171	1553	1723
F01.PB5681	1	p2	(GT)9	18	242	259	AAGCAGATTCAGGGCCAATA	59.668	20	CGCCTTTGGGTTTTAAGAGA	59.334	20	255	106	360	AAGCAGATTCAGGGCCAATA	59.668	20	GCGCCTTTGGGTTTTAAGAG	61.073	20	256	106	361	AAAGCAGATTCAGGGCCAAT	60.959	20	CGCCTTTGGGTTTTAAGAGA	59.334	20	256	105	360
F01.PB5683	1	c	(TC)7taagacccgtttctactctctaccaagcc(CT)13cgcatactacacacacctagacataatctatatcgtcatcaacaat(AC)6	127	26	152	GGCCTAAATACTTGCCTTTCA	58.397	21	ACGCCTAGATTTCATCGACA	58.326	20	179	2	180	TGGCCTAAATACTTGCCTTTC	58.397	21	ACGCCTAGATTTCATCGACA	58.326	20	180	1	180	TGGCCTAAATACTTGCCTTTCA	60.938	22	ACGCCTAGATTTCATCGACA	58.326	20	180	1	180
F01.PB5685	1	p2	(TC)10	20	34	53	CTAATCTCCTCCCCCTTCTTC	58.289	21	GGGTGTTTTGGAGCAAGAAA	60.088	20	104	10	113	TAATCTCCTCCCCCTTCTTC	57.259	20	GGGTGTTTTGGAGCAAGAAA	60.088	20	103	11	113	CTAATCTCCTCCCCCTTCTTC	58.289	21	GCCTTTGGGTAATCCATGTG	60.192	20	252	10	261
F01.PB5691	1	p2	(TC)15	30	53	82	CACAGAGGGTGAGAAACAAGG	59.748	21	AGTCTTGCCAACAGCTCCAT	59.874	20	217	1	217	CACAGAGGGTGAGAAACAAGG	59.748	21	GGGACATAATCAGTGGGGAA	59.605	20	267	1	267	CACAGAGGGTGAGAAACAAGG	59.748	21	TTGGGACATAATCAGTGGGG	60.572	20	269	1	269
F01.PB5692	1	p2	(TC)6	12	10	21	--
F01.PB5699	1	p1	(C)44	44	29	72	GCAGTCACAGACTTATCGTTTACA	58.524	24	TTGGTCAAGACCCAACATCA	59.935	20	220	0	219	GCAGTCACAGACTTATCGTTTACA	58.524	24	TGTCCAGCAGCACCAGTAAC	59.905	20	162	0	161	GCAGTCACAGACTTATCGTTTACA	58.524	24	TGGTTGTTTGGCCATTGTTA	59.826	20	130	0	129
F01.PB5701	1	p3	(TCT)5	15	181	195	TCGTCAACAACGCTTCACTC	60.032	20	AGCGCTCAATCACATAGGCT	60.007	20	174	145	318	TCAACAACGCTTCACTCGTC	60.032	20	AGCGCTCAATCACATAGGCT	60.007	20	171	148	318	TCGTCAACAACGCTTCACTC	60.032	20	CCAAAGCGCTCAATCACATA	59.833	20	178	145	322
F01.PB5720	1	p3	(ACT)5	15	481	495	GCTCCCAAAACACAAACCAT	59.836	20	TCAGCTGGCACTTGACAAAC	60.032	20	239	333	571	ACCATTTGCTCCCAAAACAC	59.836	20	TCAGCTGGCACTTGACAAAC	60.032	20	246	326	571	CACAACAGCCACCACAAAAG	60.19	20	TCAGCTGGCACTTGACAAAC	60.032	20	166	406	571
F01.PB5730	1	p3	(ATA)5	15	229	243	CCTGCACTTGCAAAACAAAA	59.888	20	TCCTAGCACCTGCTCCAACT	60.012	20	176	127	302	CCTGCACTTGCAAAACAAAA	59.888	20	AGATCCTAGCACCTGCTCCA	59.973	20	179	127	305	CCTGCACTTGCAAAACAAAA	59.888	20	CGTGTTGCATCCACCACTAC	60.032	20	150	127	276
F01.PB5737	1	c	(AG)6cgagatcgagagagaa(AG)6	40	65	104	TTATCACGAGAAAAGATGTGGTT	57.814	23	TGGTCCACACGATCTCTACG	59.701	20	207	23	229	TCACGAGAAAAGATGTGGTTAAT	57.814	23	TGGTCCACACGATCTCTACG	59.701	20	204	26	229	TCACGAGAAAAGATGTGGTTAAT	57.814	23	CCGCAGAAAATTCCTCAAAC	59.685	20	160	26	185
F01.PB5744	1	c	(TA)8ccacacatatacacatatatctctacatatattttagatcttttgatcctctaacaacagaggttatctctctctcc(CT)7	107	36	142	TTCCCCAATCTCCTTCTCCT	60.008	20	TCGCCCGACATATAACAACA	59.953	20	215	11	225	TTTCCCCAATCTCCTTCTCC	60.38	20	TCGCCCGACATATAACAACA	59.953	20	216	10	225	TTCCCCAATCTCCTTCTCCT	60.008	20	TTTAACCTCTAATTCGCCCG	59.208	20	228	11	238
F01.PB5744	2	p1	(T)12	12	770	781	TAGTCGGCCTTTGCCATATC	60.06	20	AGTGCAAGAATGTGGTGCAA	60.31	20	176	634	809	GATAGTCGGCCTTTGCCATA	60.06	20	AGTGCAAGAATGTGGTGCAA	60.31	20	178	632	809	AGGTGGAGAGGGAGTGGATT	59.929	20	AGTGCAAGAATGTGGTGCAA	60.31	20	239	571	809
F01.PB5751	1	p2	(AC)8	16	237	252	GCTGTCAATGCATTAGTTCCC	59.588	21	GGAGAGGTGATGGAGTTGGA	60.048	20	230	194	423	GCTGTCAATGCATTAGTTCCC	59.588	21	CACGGAGAGGTGATGGAGTT	60.112	20	233	194	426	GCTGTCAATGCATTAGTTCCC	59.588	21	GGAGTTGGAGCCGGTTTAGT	60.496	20	219	194	412
F01.PB5755	1	p1	(T)10	10	1204	1213	TGTACTGGGGAAACGTGACA	60.001	20	TTTCGTCCTCTGTCAAATACCA	59.609	22	156	1175	1330	TTTCGCTGTACTGGGGAAAC	60.11	20	TTTCGTCCTCTGTCAAATACCA	59.609	22	162	1169	1330	GGGGAAACGTGACAGTTTGT	59.867	20	TTTCGTCCTCTGTCAAATACCA	59.609	22	150	1181	1330
F01.PB5762	1	p3	(ATG)5	15	351	365	TCATCAGCTGAGTAATGGCG	59.972	20	AGAAGGGGGCACAAATTCTT	59.94	20	247	207	453	TCATCAGCTGAGTAATGGCG	59.972	20	AAGAAGGGGGCACAAATTCT	59.94	20	248	207	454	TCATCAGCTGAGTAATGGCG	59.972	20	ACAAATTCTTGAGCCATCGG	60.074	20	237	207	443
F01.PB5779	1	p2	(CT)11	22	8	29	--
F01.PB5790	1	p1	(T)10	10	939	948	GCTGCAGAGAATTACCGGAG	59.978	20	AAGTGTATCTCTGCTTAGGCCA	58.175	22	271	707	977	GCTGCAGAGAATTACCGGAG	59.978	20	TTAAGTGTATCTCTGCTTAGGCCA	59.494	24	273	707	979	GCTGCAGAGAATTACCGGAG	59.978	20	TAAGTGTATCTCTGCTTAGGCCA	58.249	23	272	707	978
F01.PB5793	1	p3	(AGG)6	18	28	45	--
F01.PB5797	1	p2	(CT)9	18	32	49	AGCCCAAAAGACTTCCCAAT	59.94	20	CGACCGTAGAAGAGTAGCCG	60.03	20	108	5	112	CCCAAAAGACTTCCCAATCA	59.903	20	CGACCGTAGAAGAGTAGCCG	60.03	20	106	7	112	AGCCCAAAAGACTTCCCAAT	59.94	20	TACCATTTTCCCGACCGTAG	59.817	20	119	5	123
F01.PB5799	1	p3	(AGT)6	18	205	222	GATTTCTATTCGGTTCCCCG	60.633	20	AGAGAACCTTCGATTCCCGT	60.074	20	258	90	347	GATTTCTATTCGGTTCCCCG	60.633	20	ATGAAGGCAATGTGGCTAGG	60.096	20	233	90	322	GATTTCTATTCGGTTCCCCG	60.633	20	GAAGGCAATGTGGCTAGGAA	60.214	20	231	90	320
F01.PB5811	1	p1	(T)11	11	1724	1734	GGCGAAGAGGAACCAACATA	60.074	20	TGCTTTCATTTATCCATTCCAA	59.433	22	129	1640	1768	GGCGAAGAGGAACCAACATA	60.074	20	TGCTTTCATTTATCCATTCCA	58.096	21	129	1640	1768	GGCGAAGAGGAACCAACATA	60.074	20	CTGCTTTCATTTATCCATTCCA	59.078	22	130	1640	1769
F01.PB5812	1	p1	(T)43	43	1	43	--
F01.PB5819	1	p2	(CT)13	26	693	718	AGGCAGAGGAACAAGCAGAG	59.745	20	CAATGGAATCTCCTTTCCGA	60.006	20	271	541	811	AGAGGCAGAGGAACAAGCAG	59.745	20	CAATGGAATCTCCTTTCCGA	60.006	20	273	539	811	AGGAAACAGTGGGTTCGTGA	60.545	20	CAATGGAATCTCCTTTCCGA	60.006	20	239	573	811
F01.PB5820	1	p2	(AG)6	12	132	143	CACTAACACCACCAGAGCGA	59.897	20	TGCACGTAGGGCTTCTTCTT	60.015	20	155	76	230	CACTAACACCACCAGAGCGA	59.897	20	TCCATTTCTGCTTCGGATTT	59.645	20	126	76	201	CACTAACACCACCAGAGCGA	59.897	20	CCATTTCTGCTTCGGATTTC	59.645	20	125	76	200
F01.PB5828	1	p3	(AGA)5	15	718	732	TGAAAGCAGTTTTTGATGCG	59.992	20	ATGGAGTAAATGCACCGAGG	59.955	20	163	666	828	TGAAAGCAGTTTTTGATGCG	59.992	20	GAGTAAATGCACCGAGGGAA	60.074	20	160	666	825	TGAAAGCAGTTTTTGATGCG	59.992	20	GAGGGGGATGCTACAAATCA	59.894	20	240	666	905
F01.PB5839	1	c	(A)16tctc(AT)7	34	1542	1575	--
F01.PB5841	1	p2	(CA)10	20	27	46	ATCCTGACCAAAATTTTCCC	57.821	20	TCATCACAAGCTGCAACACA	60.029	20	187	3	189	ATCCTGACCAAAATTTTCCC	57.821	20	CACAAGCTGCAACACAGTGA	59.642	20	183	3	185	ATCCTGACCAAAATTTTCCC	57.821	20	GAGCTGTACAGGAGCGGAGT	59.628	20	122	3	124
F01.PB5844	1	p2	(AG)18	36	13	48	--
F01.PB5847	1	c	(GC)8(AC)8	32	341	372	TTTCCACCCCTTCTCATCAC	59.903	20	CCTCATGTAAACGGACCACA	59.415	20	253	314	566	TGTCATTTCCACCCCTTCTC	59.903	20	CCTCATGTAAACGGACCACA	59.415	20	258	309	566	GTCATTTCCACCCCTTCTCA	59.903	20	CCTCATGTAAACGGACCACA	59.415	20	257	310	566
F01.PB5848	1	p3	(ATA)6	18	62	79	CAGTACGAGGACGAGGAGGA	60.399	20	CAACCACAGCAGCAGGTAAA	59.904	20	214	9	222	CAGTACGAGGACGAGGAGGA	60.399	20	AAGAGAACAAGGAGGAGGGG	59.671	20	168	9	176	CAGTACGAGGACGAGGAGGA	60.399	20	GGGTGTACGAGGATGGGTTA	59.67	20	133	9	141
F01.PB5848	2	p3	(CAC)5	15	231	245	TTTACCTGCTGCTGTGGTTG	59.904	20	TCGCTCTCACGTGGATGTAG	60.008	20	260	203	462	TTTACCTGCTGCTGTGGTTG	59.904	20	CTCGCTCTCACGTGGATGTA	60.008	20	261	203	463	TTTACCTGCTGCTGTGGTTG	59.904	20	AATCTTTCTGATTGGTGCGG	60.074	20	128	203	330
F01.PB5853	1	p2	(CT)9	18	76	93	CCATCTCTCCAGGGATTCAA	60.003	20	GAGTAAGATCCTGCGCGAAC	59.985	20	230	48	277	CCATCTCTCCAGGGATTCAA	60.003	20	CGTTGCGTTTAGCTTCACAA	60.052	20	133	48	180	CCATCTCTCCAGGGATTCAA	60.003	20	TGTGAGGACGTTGCGTTTAG	59.904	20	141	48	188
F01.PB5858	1	p3	(ATT)6	18	1599	1616	--
F01.PB5859	1	p2	(CA)12	24	15	38	--
F01.PB5862	1	p2	(TC)7	14	33	46	GTCTCGTCTCTCTCTCCCCC	60.345	20	ATCTCGATGGACTTGCTGCT	59.981	20	119	10	128	GTCTCGTCTCTCTCTCCCCC	60.345	20	GGGAGCCAAGACGATCAATA	60.036	20	199	10	208	GTCTCGTCTCTCTCTCCCCC	60.345	20	ATTCATAAGCGTCCGGTGAC	59.962	20	258	10	267
F01.PB5863	1	p2	(TA)14	28	145	172	CGTCTCTTGCAAGTCCAAGTT	59.529	21	TTGTTCCCCTTCAATTCTGC	60.051	20	158	101	258	CGTCTCTTGCAAGTCCAAGTT	59.529	21	TTGGGTTTGATCATTAGGGC	59.762	20	210	101	310	CGTCTCTTGCAAGTCCAAGTT	59.529	21	CCATTAACCCCACCTTCAAA	59.657	20	266	101	366
F01.PB5864	1	p2	(AC)7	14	16	29	--
F01.PB5867	1	p1	(T)10	10	1169	1178	AGAAGACCCTCACTCCCTCC	59.661	20	TGCATTCCTTATGAGTAGTGTCTGA	60.195	25	237	1036	1272	AGAAGACCCTCACTCCCTCC	59.661	20	TTGCATTCCTTATGAGTAGTGTCTG	59.736	25	238	1036	1273	AGAAGACCCTCACTCCCTCC	59.661	20	TGCATTCCTTATGAGTAGTGTCTG	58.476	24	237	1036	1272
F01.PB5868	1	p1	(A)39	39	1416	1454	--
F01.PB5871	1	p3	(ATT)6	18	7	24	--
F01.PB5874	1	c	(TC)7ga(TC)7	30	30	59	--
F01.PB5888	1	p1	(T)12	12	148	159	CAAACCCACATGTACCCTCC	60.088	20	TGGCTCTGATCCACAAATCA	60.201	20	251	43	293	AAACCCACATGTACCCTCCA	60.088	20	TGGCTCTGATCCACAAATCA	60.201	20	250	44	293	CAAACCCACATGTACCCTCC	60.088	20	TCCACCATCTTTCCTTTGCT	59.67	20	142	43	184
F01.PB5889	1	p2	(TC)7	14	17	30	--
F01.PB5895	1	p2	(CT)6	12	33	44	--
F01.PB5903	1	p2	(TA)11	22	1382	1403	--
F01.PB5904	1	p1	(A)10	10	10	19	--
F01.PB5904	2	p2	(AT)6	12	198	209	CTCAACTGGCTGGAAGGAAG	59.982	20	AAAGCCATGAGGATGATTGC	60.043	20	196	127	322	TCATCGATCTCAACTGGCTG	59.942	20	AAAGCCATGAGGATGATTGC	60.043	20	204	119	322	CTCAACTGGCTGGAAGGAAG	59.982	20	ATGGCAGTGGTGACACAGAA	60.162	20	168	127	294
F01.PB5905	1	c	(TCC)13(TAC)5	54	1413	1466	--
F01.PB5906	1	p3	(ATC)6	18	529	546	CGTAGGCGTAGAGTTAGGCG	60.054	20	CGATCCCTGTTGCTCTCATT	60.218	20	263	443	705	ACGCGATGGAGATGAAGAAC	60.226	20	TGATCAGAATCACACGCTCC	59.794	20	254	490	743	CGTAGGCGTAGAGTTAGGCG	60.054	20	CTACTGCGATCCCTGTTGCT	60.419	20	269	443	711
F01.PB5907	1	p2	(TC)8	16	150	165	TCCCATTCCTTCCTTCCTCT	60.008	20	GTTAGGGTCGGAGGTGTTGA	59.966	20	195	59	253	CCATTCCTTCCTTCCTCTCC	60.008	20	GTTAGGGTCGGAGGTGTTGA	59.966	20	193	61	253	CCCATTCCTTCCTTCCTCTC	60.008	20	GTTAGGGTCGGAGGTGTTGA	59.966	20	194	60	253
F01.PB5913	1	p2	(TC)7	14	67	80	CCCAGAAGTTTGTGAAAACCA	59.994	21	ACCAAGTCGGAGATGATTGC	60.081	20	167	5	171	CCCAGAAGTTTGTGAAAACCA	59.994	21	GCACCAAGTCGGAGATGATT	60.081	20	169	5	173	CCCAGAAGTTTGTGAAAACCA	59.994	21	ACGCGTGGATTCCAAAGTAG	60.132	20	227	5	231
F01.PB5916	1	p2	(AT)13	26	279	304	ATTTCATCCCACAGACGAGG	59.927	20	TGCTTAAATTCTGATCCCGC	60.175	20	207	123	329	ATCCCACAGACGAGGAGTTG	60.112	20	TGCTTAAATTCTGATCCCGC	60.175	20	202	128	329	CATCCCACAGACGAGGAGTT	60.112	20	TGCTTAAATTCTGATCCCGC	60.175	20	203	127	329
F01.PB5916	2	p3	(ACA)7	21	1042	1062	CTCAGGCTTGATGATTGGGT	60.073	20	TGTGTCGAATGGCGAATAAA	60.073	20	261	853	1113	TGAAATGGATGACATGGTGG	60.177	20	TGTGTCGAATGGCGAATAAA	60.073	20	166	948	1113	TGAAATGGATGACATGGTGG	60.177	20	GGGATAAAACATGCTCGGAA	59.901	20	224	948	1171
F01.PB5916	3	p1	(A)18	18	1638	1655	--
F01.PB5918	1	p1	(A)97	97	1431	1527	--
F01.PB5919	1	c	(CAG)6caacatcaacaacagcaacaa(CAG)7(CAA)6gc(GCA)6	98	58	155	TGTTGTTGCAGAGGCATGTT	60.31	20	TGCAGCCAAGACATTAGCAG	60.157	20	230	28	257	TGTTGTTGCAGAGGCATGTT	60.31	20	TGTGCCATTCAACATATGGG	60.197	20	161	28	188	TGTTGTTGCAGAGGCATGTT	60.31	20	AGTTCCCGTATTTTGCCTCA	59.569	20	212	28	239
F01.PB5931	1	p2	(CT)7	14	54	67	GCGTAGATCCGAGGAGTTTG	59.836	20	AATGCCCCTCAAGAGGTTCT	60.074	20	270	12	281	GCGTAGATCCGAGGAGTTTG	59.836	20	ATGCATAAATGCCCCTCAAG	59.923	20	277	12	288	CGTAGATCCGAGGAGTTTGG	59.688	20	AATGCCCCTCAAGAGGTTCT	60.074	20	269	13	281
F01.PB5931	2	p1	(T)15	15	1519	1533	CTGTGGCAAAGGATGTGTTG	60.152	20	AAAGATATGAGCAAATCCCCAA	59.808	22	109	1495	1603	CTGTGGCAAAGGATGTGTTG	60.152	20	AAAAGATATGAGCAAATCCCCA	59.808	22	110	1495	1604	CTGTGGCAAAGGATGTGTTG	60.152	20	AAGATATGAGCAAATCCCCAA	58.521	21	108	1495	1602
F01.PB5932	1	p1	(A)12	12	18	29	--
F01.PB5934	1	p2	(CA)8	16	131	146	AAAATGGCTCTGAGGGTGTG	60.111	20	AGCAACTGACCCTTCATGCT	59.874	20	236	19	254	CAAAATGGCTCTGAGGGTGT	60.111	20	AGCAACTGACCCTTCATGCT	59.874	20	237	18	254	AAAATGGCTCTGAGGGTGTG	60.111	20	GCAACTGACCCTTCATGCTT	60.263	20	235	19	253
F01.PB5936	1	p2	(CT)8	16	9	24	--
F01.PB5936	2	p2	(AT)8	16	1067	1082	TCCTACTTGAACAGCCCGTC	60.255	20	ATCACCCTCCATGCATCATT	60.166	20	229	896	1124	TCCTACTTGAACAGCCCGTC	60.255	20	ACCCTCCATGCATCATTTGT	60.203	20	226	896	1121	TCCTACTTGAACAGCCCGTC	60.255	20	CTGGACAAATCACCCTCCAT	59.779	20	237	896	1132
F01.PB5939	1	p2	(CT)6	12	74	85	AGCAGCAGCAGCAGTATTCTA	58.121	21	AAAGCCCAGACCAAGTTTTTC	59.623	21	186	0	185	GCAGCAGCAGCAGTATTCTA	57.03	20	AAAGCCCAGACCAAGTTTTTC	59.623	21	185	1	185	GCAGCAGCAGCAGTATTCTATTT	60.082	23	AAAGCCCAGACCAAGTTTTTC	59.623	21	185	1	185
F01.PB5939	2	p3	(GGT)6	18	715	732	TCCGAGGTCTCCTCGTGTAT	59.679	20	AATGCAGATCCAATCGAAGG	60.036	20	232	635	866	TCCTCGTGTATTGCCTGATG	59.673	20	AATGCAGATCCAATCGAAGG	60.036	20	223	644	866	CCTCGTGTATTGCCTGATGA	59.673	20	AATGCAGATCCAATCGAAGG	60.036	20	222	645	866
F01.PB5944	1	p2	(CA)12	24	61	84	ACTCGCTCCCTTCTTGTCCT	60.393	20	CCAGCTGGTGATGTCTCAAA	59.831	20	218	2	219	ACACTCGCTCCCTTCTTGTC	59.455	20	CCAGCTGGTGATGTCTCAAA	59.831	20	220	0	219	ACTCGCTCCCTTCTTGTCCT	60.393	20	CCACCCATTTCCATCTTGTT	59.647	20	127	2	128
F01.PB5951	1	p3	(AAT)7	21	372	392	TCGATGTTCATGCTCCGTTA	60.22	20	AACCGTGGGATCAGTCTTTG	59.966	20	245	294	538	TCGATGTTCATGCTCCGTTA	60.22	20	CAACCGTGGGATCAGTCTTT	59.966	20	246	294	539	CGAAAGATTTCGAAACAGCC	59.823	20	TCAACAGGGTCAACTCCTCC	60.088	20	236	200	435
F01.PB5966	1	p1	(A)63	63	1182	1244	--
F01.PB5971	1	p2	(TC)8	16	66	81	CCCTCTCCAAACCCTAGACC	59.928	20	TCTGGGCTTGACAGTAGGCT	60.012	20	273	26	298	AAAGCCCTCTCCAAACCCTA	60.068	20	CTTCTTCATCACGGCCAAAT	60.074	20	251	22	272	AAAGCCCTCTCCAAACCCTA	60.068	20	CTCCGGCGATAATGAAATGT	59.923	20	172	22	193
F01.PB5974	1	c	(AC)6aaacacaa(AC)14	48	77	124	CCATTCAGCACATAACTGCG	60.28	20	CCAAGGCCTTTGATGTGAGT	60.111	20	176	42	217	CCATTCAGCACATAACTGCG	60.28	20	AAATCCAGCAGCCAAAGGTA	59.708	20	219	42	260	CCATTCAGCACATAACTGCG	60.28	20	GCCTGAAGCTTCTCTTGCTG	60.419	20	252	42	293
F01.PB5977	1	p2	(TC)10	20	39	58	GCGAGAGATAAGATAGGTGTAGAACA	59.424	26	TAGGAGGGAAAAGGGGAGAA	60.004	20	183	0	182	GCGAGAGATAAGATAGGTGTAGAACA	59.424	26	TTAGGAGGGAAAAGGGGAGA	60.004	20	184	0	183	GCGAGAGATAAGATAGGTGTAGAACA	59.424	26	TCCCATCGCTTTAGCTTCAT	59.807	20	238	0	237
F01.PB5979	1	p3	(ACA)8	24	57	80	AACAATAGAGAAGCACCGGG	59.195	20	CCTAAGAACCCGACGATCAA	60.066	20	234	18	251	AACAATAGAGAAGCACCGGG	59.195	20	TAAGAACCCGACGATCAACC	59.933	20	232	18	249	AACAATAGAGAAGCACCGGG	59.195	20	TTGAAATTCGAAGTGGGGTC	59.91	20	257	18	274
F01.PB5985	1	p2	(AG)10	20	11	30	--
F01.PB5988	1	p3	(GGA)5	15	418	432	ACCCACCCCCTCAAAACTAC	60.088	20	CACTCTGGACCTCCAACCAT	59.962	20	271	263	533	CCCACCCCCTCAAAACTACT	60.218	20	CACTCTGGACCTCCAACCAT	59.962	20	270	264	533	TCTCCTCTTCCCAAAAACCA	59.641	20	CACTCTGGACCTCCAACCAT	59.962	20	243	291	533
F01.PB6000	1	p1	(T)12	12	159	170	AATCTCCTCCTTGCCTTCGT	60.212	20	TCCTGCACCGGTATAGTTCC	59.955	20	249	84	332	GAGTACATGGGCTCTCTCGC	59.981	20	CGTAGGCAAAACCACTCCTC	59.734	20	275	38	312	TACATGGGCTCTCTCGCTTT	59.978	20	CGTAGGCAAAACCACTCCTC	59.734	20	272	41	312
F01.PB6008	1	p2	(TC)11	22	15	36	--
F01.PB6019	1	c	(TC)10actcactctcattcccatacctct(AC)9	62	779	840	GGCGTGGAGCAATATGAAAT	59.929	20	CTTTACAGGGTTCGACGGAA	60.103	20	196	717	912	GAAGTCGTGAACAGGGGAAA	60.088	20	CTTTACAGGGTTCGACGGAA	60.103	20	222	691	912	AGTGAAGTCGTGAACAGGGG	60.151	20	CTTTACAGGGTTCGACGGAA	60.103	20	225	688	912
F01.PB6041	1	c	(TCA)6gcagctttgcttgcttgcttaatttatgaatatacattactctctctgaactttaactcaactctttctaa(AC)10agagtttgtaagttatagaataatg(GCA)6	152	99	250	AGGATAAGCCACCCCCTTTA	59.793	20	GTGACGCAAACGAGAGTGAA	60.032	20	210	68	277	AGGCAGGCTACGTGTGAAAT	59.763	20	GTGACGCAAACGAGAGTGAA	60.032	20	268	10	277	CAGGCTACGTGTGAAATCCA	59.716	20	GTGACGCAAACGAGAGTGAA	60.032	20	265	13	277
F01.PB6042	1	c	(A)27tatgcgt(A)65	99	1619	1717	--
F01.PB6043	1	p2	(CA)8	16	53	68	TCTTCCCTCAACCTCCTTCA	59.773	20	GATCGGTACGCCTATCTCCA	60.059	20	103	17	119	TCTTCCCTCAACCTCCTTCA	59.773	20	TGATCGGTACGCCTATCTCC	60.059	20	104	17	120	TTCCCTCAACCTCCTTCAGA	59.773	20	TGATCGGTACGCCTATCTCC	60.059	20	102	19	120
F01.PB6043	2	p4	(AAAG)5	20	1039	1058	GTTGCACACAACTTGGCATC	60.168	20	TCCATATGCTGCCAATCAGA	60.182	20	236	882	1117	TGTTGTGTGTTGAAGCAGCA	60.071	20	CCATATGCTGCCAATCAGAA	59.646	20	259	858	1116	GTTGCACACAACTTGGCATC	60.168	20	CCATATGCTGCCAATCAGAA	59.646	20	235	882	1116
F01.PB6046	1	c	(CT)6gggatacacacaataattaatctccctcccggc(CT)7(CA)6	71	17	87	--
F01.PB6055	1	p3	(CCG)7	21	57	77	GCAGCCCTTGTTTACTCTCC	58.936	20	CTTCTTCCTCCAGGCCTTCT	59.95	20	154	21	174	GGCAGCCCTTGTTTACTCTC	58.936	20	CTTCTTCCTCCAGGCCTTCT	59.95	20	155	20	174	GAGGCAGCCCTTGTTTACTC	58.936	20	CTTCTTCCTCCAGGCCTTCT	59.95	20	157	18	174
F01.PB6057	1	p1	(C)21	21	64	84	TCCATAAGCAACCCCACATT	60.192	20	AGCAAGATCAGCATCGACCT	59.981	20	273	30	302	AATCCATAAGCAACCCCACA	60.192	20	AGCAAGATCAGCATCGACCT	59.981	20	275	28	302	AAGCAACCCCACATTGAATC	59.797	20	AGCAAGATCAGCATCGACCT	59.981	20	268	35	302
F01.PB6057	2	p3	(TTG)7	21	1172	1192	GTCTCCCCATCAGGAAACAA	59.903	20	AATTGCATTGGGATAGTGCC	59.791	20	203	1054	1256	TGTAAGGTGGGCAGACAACA	60.152	20	AATTGCATTGGGATAGTGCC	59.791	20	134	1123	1256	GGTGGGCAGACAACAGAAGT	60.159	20	AATTGCATTGGGATAGTGCC	59.791	20	129	1128	1256
F01.PB6059	1	p3	(GCA)5	15	1069	1083	AAGCAGGAATGCTAACGGAA	59.845	20	GGAAGGTAGGAGTGGGTGGT	60.23	20	241	1040	1280	AAGCAGGAATGCTAACGGAA	59.845	20	GTGGGACCTTGTAGTGGTGG	60.275	20	223	1040	1262	AAGCAGGAATGCTAACGGAA	59.845	20	GGTGGGACCTTGTAGTGGTG	60.275	20	224	1040	1263
F01.PB6062	1	p1	(A)10	10	1209	1218	--
F01.PB6064	1	p3	(CAG)6	18	56	73	CAGAGAGAATCTCGAAAACCCT	58.988	22	TCATTGCTTCCACCATTTCA	60.049	20	135	22	156	CAGAGAGAATCTCGAAAACCCT	58.988	22	TTGCTTCCACCATTTCATCA	60.049	20	132	22	153	CAGAGAGAATCTCGAAAACCC	57.988	21	TCATTGCTTCCACCATTTCA	60.049	20	135	22	156
F01.PB6068	1	p2	(TA)8	16	1016	1031	--
F01.PB6074	1	p2	(AC)13	26	199	224	GCAGACCAATCCGATGATTT	59.9	20	ACCACTCATCGAAGACCCAC	59.969	20	278	139	416	AGTTATGGCAGACCAATCCG	59.955	20	TGAGGGTCTGGAAATCATCC	59.862	20	211	132	342	ATCCGAAGCAGTTATGGCAG	60.235	20	TGAGGGTCTGGAAATCATCC	59.862	20	220	123	342
F01.PB6085	1	p3	(TAG)5	15	203	217	CCTCCCCCAATCTCTCTAGG	60.023	20	TATATCCAAGGGGTGCTTCG	59.916	20	221	31	251	CCTCCCCCAATCTCTCTAGG	60.023	20	TTTGATTCCTCCGTTTGGTC	59.91	20	256	31	286	CCTCCCCCAATCTCTCTAGG	60.023	20	TTTTTGATTCCTCCGTTTGG	59.91	20	258	31	288
F01.PB6087	1	p1	(T)10	10	1458	1467	CTTTGAAGCGGGTTTGTTGT	60.147	20	TTGCTTCTCCAACTAGCGGT	60.015	20	259	1276	1534	TGATGGTGGTTTTCATCCAA	59.75	20	TTGCTTCTCCAACTAGCGGT	60.015	20	240	1295	1534	CTTTGAAGCGGGTTTGTTGT	60.147	20	CTTGCTTCTCCAACTAGCGG	60.147	20	260	1276	1535
F01.PB6090	1	p3	(ATA)7	21	1151	1171	GGACCAAGTCAAAACCTGGA	59.943	20	TTCTTGAGGGCAAAGAGACC	59.405	20	127	1086	1212	GTATGGTTGCCACGGAAGTT	59.859	20	TTCTTGAGGGCAAAGAGACC	59.405	20	264	949	1212	GGAAGTTTCAGGACGTGAGC	59.851	20	TTCTTGAGGGCAAAGAGACC	59.405	20	251	962	1212
F01.PB6096	1	c	(CT)26cgcgcgcgcg(CT)12cg(CT)12	112	43	154	TTCAATTGACGGATCTACCTACAA	59.899	24	TGTTCTTGTAATCGGCACCA	60.111	20	188	13	200	TTCAATTGACGGATCTACCTACAA	59.899	24	CTTGTAATCGGCACCAAACC	60.365	20	184	13	196	TTCAATTGACGGATCTACCTACA	58.64	23	TGTTCTTGTAATCGGCACCA	60.111	20	188	13	200
F01.PB6097	1	p1	(T)11	11	928	938	AGCCAGATGACTTGGAGCTG	60.555	20	GCCCTCAACTCTCTGAATGC	59.957	20	170	905	1074	GCAATTAGCCAGATGACTTGG	59.722	21	GCCCTCAACTCTCTGAATGC	59.957	20	176	899	1074	AGCCAGATGACTTGGAGCTG	60.555	20	CCCAAAACTTTAAGCCCTCA	59.198	20	183	905	1087
F01.PB6099	1	p6	(ATCTCA)7	42	57	98	TTCCACTGATCCAAATCCAA	58.897	20	GAAAGGAGAGGAGGAAACGG	60.183	20	249	21	269	TTTCCACTGATCCAAATCCA	58.897	20	GAAAGGAGAGGAGGAAACGG	60.183	20	250	20	269	TTCCACTGATCCAAATCCAA	58.897	20	TCATCGATGTCTGACTGGGA	60.205	20	152	21	172
F01.PB6099	2	p3	(CCT)5	15	337	351	CCGTTTCCTCCTCTCCTTTC	60.183	20	AGATCCCAATCACGCATAGC	60.066	20	271	250	520	CCGTTTCCTCCTCTCCTTTC	60.183	20	CCCAAACAGGCTCAGTCAAT	60.111	20	165	250	414	CCGTTTCCTCCTCTCCTTTC	60.183	20	AGGGAAAACAACGAGCTTCA	59.853	20	224	250	473
F01.PB6101	1	p1	(A)10	10	19	28	--
F01.PB6107	1	p3	(GAT)5	15	70	84	TGTGATCTGCAGAAGATAAAGGA	58.986	23	CAACTTTGCTTCTGGGCTTC	59.993	20	100	26	125	TGTGATCTGCAGAAGATAAAGGA	58.986	23	GCTGAGGCTCTTGTGAATCC	59.957	20	143	26	168	TGTGATCTGCAGAAGATAAAGGA	58.986	23	AGGGAAGGAAGAAACAGGGA	60.045	20	203	26	228
F01.PB6109	1	p1	(T)10	10	121	130	CCCATTTAGAATGGTGCCTG	60.323	20	TGCTTCTTGACTGGAGGCTT	60.134	20	268	23	290	CCCATTTAGAATGGTGCCTG	60.323	20	TTGCTTCTTGACTGGAGGCT	60.134	20	269	23	291	CCCATTTAGAATGGTGCCTG	60.323	20	ACTGGAGGCTTTCCATCAGA	59.803	20	259	23	281
F01.PB6111	1	p3	(AAG)5	15	178	192	AACTCGTTTGGTTGAATGGC	59.978	20	TCAATCCGGAAAATAGTGGC	59.901	20	260	84	343	AACTCGTTTGGTTGAATGGC	59.978	20	TGATAGAACCAGGCAAGGCT	59.836	20	181	84	264	AACTCGTTTGGTTGAATGGC	59.978	20	TGGTGGCAAGTTCAAGTGAC	59.726	20	214	84	297
F01.PB6111	2	p1	(A)10	10	1487	1496	TGGAACCGATTCAATTGTCA	59.9	20	CATCTCAAGTACTTCTTCATAGACTCA	57.507	27	211	1341	1551	CGGGAGAAAGATTTCCCATT	60.258	20	CATCTCAAGTACTTCTTCATAGACTCA	57.507	27	124	1428	1551	TGGAACCGATTCAATTGTCA	59.9	20	TCTCAAGTACTTCTTCATAGACTCAGA	57.272	27	209	1341	1549
F01.PB6114	1	p3	(GCC)5	15	79	93	GATTCCCCGGCTTAATTCAT	60.116	20	ACCGTTCTTGGCATCATTTC	59.939	20	251	40	290	GATTCCCCGGCTTAATTCAT	60.116	20	CCGTTCTTGGCATCATTTCT	60.074	20	250	40	289	GATTCCCCGGCTTAATTCAT	60.116	20	GACTTGCGATCACCGTTCTT	60.263	20	262	40	301
F01.PB6123	1	p1	(T)11	11	80	90	ATTTCTCCCCCATCGTCTCT	59.896	20	CTTCCTTGCTTTGGCTTCAG	60.125	20	224	35	258	ATTTCTCCCCCATCGTCTCT	59.896	20	CTTGCTTTGGCTTCAGCTTC	60.27	20	220	35	254	GCTCTTCATTTCTCCCCCAT	60.41	20	CTTCCTTGCTTTGGCTTCAG	60.125	20	231	28	258
F01.PB6133	1	c	(AT)8acaagcacttg(TA)7	41	43	83	TCCTCATCCTCTCTCCATACA	57.244	21	CCCCAAGAACCAAAAATCTG	59.401	20	158	1	158	TCCTCATCCTCTCTCCATACACT	59.221	23	CCCCAAGAACCAAAAATCTG	59.401	20	158	1	158	TCCTCATCCTCTCTCCATACAC	58.201	22	CCCCAAGAACCAAAAATCTG	59.401	20	158	1	158
F01.PB6133	2	p1	(T)10	10	249	258	ATGTGTGCCATTTTCATCCC	60.591	20	CCTTGAACAAAAACCCCAAC	59.308	20	273	82	354	ATGTGTGCCATTTTCATCCC	60.591	20	TAGCCCTTGAACAAAAACCC	59.064	20	277	82	358	ATGTGTGCCATTTTCATCCC	60.591	20	TCAAACCCCAAGAACACAAA	58.995	20	215	82	296
F01.PB6135	1	p2	(AC)10	20	1	20	--
F01.PB6141	1	p1	(T)25	25	1	25	--
F01.PB6145	1	p2	(AT)8	16	115	130	TTCCCCTTTGTTTTTCGTTG	59.947	20	TGTGTGCGCGACTATATGTG	59.333	20	149	13	161	TTCCCCTTTGTTTTTCGTTG	59.947	20	GGGAAAACCCTGTCTGTCAT	58.842	20	205	13	217	TCCCCTTTGTTTTTCGTTGT	59.448	20	TGTGTGCGCGACTATATGTG	59.333	20	148	14	161
F01.PB6147	1	p1	(T)11	11	1480	1490	TGCAGCTGCTAGCAAATCAG	60.445	20	CAGAGCAAACCTTGAAATCCA	60.234	21	279	1236	1514	TTCCAGGTTAGCAGACCCTC	59.284	20	CAGAGCAAACCTTGAAATCCA	60.234	21	246	1269	1514	TCTTCCAGGTTAGCAGACCC	59.284	20	CAGAGCAAACCTTGAAATCCA	60.234	21	248	1267	1514
F01.PB6153	1	p2	(AG)6	12	120	131	TGTTCCTGCGAAACACTTGA	60.427	20	ACCCACAAACAAAACCAAGC	59.875	20	161	82	242	TGTTCCTGCGAAACACTTGA	60.427	20	AAGGGGTCTACCAAGACGCT	60.132	20	248	82	329	TGTTCCTGCGAAACACTTGA	60.427	20	TGACGGATACCCACAAACAA	59.816	20	169	82	250
F01.PB6154	1	c	(CTCC)5(CT)11	42	273	314	TCAGCCTATGGATGAGGAGG	60.173	20	ATCAATGCCACAACACCAAA	59.823	20	262	209	470	CTATGGATGAGGAGGCTGGA	60.173	20	CAATGCCACAACACCAAAAA	60.393	20	255	214	468	TCAGCCTATGGATGAGGAGG	60.173	20	CAATGCCACAACACCAAAAA	60.393	20	260	209	468
F01.PB6159	1	p2	(AC)6	12	121	132	AAAACACTCCTTTTGCCCCT	59.976	20	TCGGTAGATGACCCACATGA	59.918	20	221	28	248	AAAACACTCCTTTTGCCCCT	59.976	20	TGATCGGTAGATGACCCACA	59.918	20	224	28	251	AAAACACTCCTTTTGCCCCT	59.976	20	TGTTTCGCCAACATTTTTCA	60.088	20	134	28	161
F01.PB6160	1	p2	(TG)14	28	248	275	CTTCAAATCCCACTCGCAAC	60.636	20	AACAAAGCCAGCTAAATGGG	59.225	20	179	125	303	ACTTCAAATCCCACTCGCAA	60.636	20	AACAAAGCCAGCTAAATGGG	59.225	20	180	124	303	CTTCATTTCTCAGAGCGCGT	60.678	20	AACAAAGCCAGCTAAATGGG	59.225	20	275	29	303
F01.PB6164	1	c*	(ATC)6(TC)12*	40	56	95	CACACTGTTGCTTCACTTGG	57.874	20	GAGCCATTTGTTGCCTTGAT	60.081	20	265	18	282	ACACACTGTTGCTTCACTTGG	58.843	21	GAGCCATTTGTTGCCTTGAT	60.081	20	266	17	282	CACACTGTTGCTTCACTTGGT	58.843	21	GAGCCATTTGTTGCCTTGAT	60.081	20	265	18	282
F01.PB6164	2	p1	(A)12	12	1385	1396	--
F01.PB6170	1	p2	(AC)9	18	5	22	--
F01.PB6182	1	p3	(CAA)5	15	322	336	TCAATCCACCACCACTTCTTC	59.958	21	TTCAACAAGGGTTTCCGTTC	59.948	20	180	267	446	TGTTTCCCAACTCCAATTCA	58.947	20	TTCAACAAGGGTTTCCGTTC	59.948	20	208	239	446	TCAATCCACCACCACTTCTTC	59.958	21	AATAGGCTGATTGGGCACTG	60.096	20	139	267	405
F01.PB6182	2	p2	(TA)9	18	1091	1108	--
F01.PB6183	1	p1	(T)10	10	1507	1516	CAAATAGGCCCCTTTGTTCA	59.931	20	CGAATGAATCTTGAAAATCACA	57.754	22	126	1436	1561	CAAATAGGCCCCTTTGTTCA	59.931	20	CGAATGAATCTTGAAAATCACAC	58.618	23	126	1436	1561	CAAATAGGCCCCTTTGTTCA	59.931	20	ACGAATGAATCTTGAAAATCACA	58.618	23	127	1436	1562
F01.PB6185	1	c	(TA)12tctcaattctaattcatagtttctattgatccgattcaaaaccctagcttttgcactgatctcc(CT)6	100	14	113	--
F01.PB6188	1	p1	(A)15	15	1202	1216	--
F01.PB6192	1	c	(A)32cgaagtttaaa(T)32	75	530	604	TTGGTAAAGCTCCCAAAGGA	59.679	20	TGTACTTGCAATTCCTGCTGA	59.478	21	241	448	688	TGGTAAAGCTCCCAAAGGAA	59.679	20	TGTACTTGCAATTCCTGCTGA	59.478	21	240	449	688	CAGGTTCGGGTTACTGGAAA	59.964	20	CGACATAGTACCCAATCATCCA	59.708	22	276	355	630
F01.PB6194	1	p3	(CAG)5	15	125	139	TCAATCCTCCCCAATACCAA	60.126	20	GAATCTCATCTCCACTCGCC	59.768	20	243	101	343	TCAATCCTCCCCAATACCAA	60.126	20	CGCTTGTTGCGGATAATACA	59.725	20	203	101	303	TCAATCCTCCCCAATACCAA	60.126	20	CTCCGATCCACAGTGTACGA	59.701	20	261	101	361
F01.PB6201	1	p2	(AC)9	18	47	64	CTAAACCTTTTTCTTCCTACAATCA	57.34	25	CAAACCCTTGGGACAACAGT	59.861	20	227	19	245	ACTAAACCTTTTTCTTCCTACAATCA	58.082	26	CAAACCCTTGGGACAACAGT	59.861	20	228	18	245	CTAAACCTTTTTCTTCCTACAATCA	57.34	25	CCCTTGGGACAACAGTAAGC	59.592	20	223	19	241
F01.PB6201	2	p2	(TA)12	24	1161	1184	CGAGACGGTATCAGATGGGT	59.95	20	TCTCCATACCTCCCAACAGG	59.92	20	243	981	1223	ACGAGACGGTATCAGATGGG	59.95	20	TCTCCATACCTCCCAACAGG	59.92	20	244	980	1223	CGAGACGGTATCAGATGGGT	59.95	20	CTCCATACCTCCCAACAGGA	59.92	20	242	981	1222
F01.PB6206	1	c	(AC)7aaaatttaatcttgatcatcaaaaatagacacagacag(AT)8	68	108	175	CAAACAACATAGCAGGCGAA	59.872	20	AAGAGGCAGCCTTTGGTGTA	59.875	20	204	42	245	GCGAAATTTCCCAAGTGAAG	59.685	20	CTTTGTCCTCGCAAAGGAAG	59.986	20	274	57	330	CAAACAACATAGCAGGCGAA	59.872	20	CGCAAAGGAAGGTTGTTTTC	59.724	20	280	42	321
F01.PB6207	1	p2	(CA)15	30	132	161	ACTCATCAACACCCCTCGAC	59.969	20	TGAAGATCCGAAAATGGGAG	60.006	20	240	46	285	AAACTCATCAACACCCCTCG	59.966	20	TGAAGATCCGAAAATGGGAG	60.006	20	242	44	285	ACTCATCAACACCCCTCGAC	59.969	20	GGGTCCGATTAGAAATGGGT	60.017	20	181	46	226
F01.PB6208	1	p3	(ATC)6	18	292	309	CAATTGAATCGAAACCGACA	59.518	20	CACTGTTGGCACATAATCCG	59.988	20	237	264	500	CAATTGAATCGAAACCGACA	59.518	20	CTGTTGGCACATAATCCGTG	59.988	20	235	264	498	TTGAATCGAAACCGACATTG	59.518	20	CACTGTTGGCACATAATCCG	59.988	20	234	267	500
F01.PB6212	1	c	(G)15attagttgtggttctgtggtaa(T)10	47	1163	1209	ACTTGTTCGACGAAGAGGGA	59.844	20	AAGACAAAATGCCCGAAATAG	58.262	21	269	1047	1315	ACTTGTTCGACGAAGAGGGA	59.844	20	AAGACAAAATGCCCGAAATA	57.255	20	269	1047	1315	TTGTTCGACGAAGAGGGATT	59.67	20	AAGACAAAATGCCCGAAATAG	58.262	21	267	1049	1315
F01.PB6218	1	p2	(AC)8	16	1	16	--
F01.PB6231	1	p2	(AC)8	16	270	285	CACCGCCTTCTTCTTCTGAG	60.126	20	TGCAAAATTGCACAATATACAAA	58.236	23	182	143	324	TTTCTACTGAAAGGCCACCG	60.241	20	TGCAAAATTGCACAATATACAAA	58.236	23	197	128	324	CACCGCCTTCTTCTTCTGAG	60.126	20	GCAAAATTGCACAATATACAAACA	59.018	24	181	143	323
F01.PB6248	1	p2	(AT)6	12	1124	1135	CCAAACTGTGTGCTGGTAGC	59.365	20	AATTGGAAAGCGAGTGCAATA	59.734	21	249	1100	1348	CGCACGTACGTCAATTTTCA	60.698	20	AATTGGAAAGCGAGTGCAATA	59.734	21	279	1070	1348	CCAAACTGTGTGCTGGTAGC	59.365	20	AATTGGAAAGCGAGTGCAA	59.41	19	249	1100	1348
F01.PB6249	1	p1	(T)10	10	74	83	TCTCATTCGAGCTTTATTTTCC	57.66	22	TTCCCTGATGCAATCTTGTG	59.648	20	280	4	283	TCTCATTCGAGCTTTATTTTCCT	58.6	23	TTCCCTGATGCAATCTTGTG	59.648	20	280	4	283	TCTCATTCGAGCTTTATTTTCC	57.66	22	GCCCTCAATACTTCTGTTCCC	59.954	21	261	4	264
F01.PB6249	2	p4	(TATG)8	32	920	951	ACTAGGGATTTGAGGCGGTT	59.962	20	CAACCCAACCCATACCACTT	59.569	20	278	698	975	GATGTTTTGAACCTCGCCAT	59.939	20	CACCCCCAAATCAACCATTA	60.418	20	209	791	999	GTTTTGAACCTCGCCATGAT	59.939	20	CACCCCCAAATCAACCATTA	60.418	20	206	794	999
F01.PB6255	1	p2	(GA)13	26	121	146	ACAGCGAGAGAGAGCGAGAG	60.182	20	GCCGGAGAGATGAGATGAAG	59.91	20	249	89	337	GAGAGAGAGCGAGAGAGCGA	60.269	20	GCCGGAGAGATGAGATGAAG	59.91	20	244	94	337	CGGTGGAATCTGTGACTTGA	59.676	20	GTCATCTCCCATCACACACG	59.962	20	146	42	187
F01.PB6258	1	p1	(A)37	37	1701	1737	ATAACCAATTGGCAGCTGGA	60.469	20	AGCAGTGGTATCAACGCAGA	59.47	20	154	1607	1760	GCAGCTGGAGGTGAAAGCTA	60.678	20	AGCAGTGGTATCAACGCAGA	59.47	20	143	1618	1760	ATAACCAATTGGCAGCTGGA	60.469	20	AAGCAGTGGTATCAACGCAG	58.952	20	155	1607	1761
F01.PB6265	1	p1	(T)12	12	1315	1326	--
F01.PB6272	1	p3	(GAT)5	15	839	853	GGCTGCAAAATCCAGTCTTC	59.82	20	GACTAACCCTCAGGCACTGG	59.721	20	262	680	941	CCAATGACCTGAGCAGCTTT	60.397	20	CTTGGATTCATCACCCGACT	59.927	20	200	815	1014	CATGCTAGGGAAGCCAAGAG	59.971	20	CCTCGCCTTCATTTACATCC	59.528	20	248	642	889
F01.PB6273	1	p2	(AG)8	16	19	34	--
F01.PB6273	2	c	(AAT)5gtaagcaatgctgctg(CTA)5	46	178	223	TAGAGAGAGATGGCGGGATG	60.317	20	TAATGAGGTTGGAAGGGTCG	59.926	20	247	47	293	TAGAGAGAGATGGCGGGATG	60.317	20	AGGGTCGATTTCCCATTCTT	59.766	20	234	47	280	TAGAGAGAGATGGCGGGATG	60.317	20	AAGGGTCGATTTCCCATTCT	59.766	20	235	47	281
F01.PB6278	1	p3	(CCG)5	15	91	105	CATCCACGTGTTCCCACC	60.824	18	CGGTAGCTCTCCAGATGGTC	59.827	20	270	23	292	CCATCCACGTGTTCCCAC	60.824	18	CGGTAGCTCTCCAGATGGTC	59.827	20	271	22	292	CATCCACGTGTTCCCACC	60.824	18	TCGGTAGCTCTCCAGATGGT	59.827	20	271	23	293
F01.PB6279	1	c	(CA)7ccattcctaagaaatgtcgatagccgccatcacccatttcactccctccaccaaactcaatccccaccgtcacaatctctctccccatca(CT)6ccgtctcctcaaccccaccacctctccttg(TC)6ccacacccatcttcgttttcaccctattcaagccctttctggtgatgggggcaatggcaaggactcttttggtggtggtga(TGG)5	254	39	292	--
F01.PB6282	1	p1	(A)19	19	1311	1329	--
F01.PB6286	1	p2	(GA)9	18	32	49	GCTAGCGAGAGCGAGAGAGA	60.285	20	GGGTGAGCTGATTCTTTGGA	60.195	20	271	8	278	GCTAGCGAGAGCGAGAGAGA	60.285	20	AAAAGTGACCGGTGAAGCTG	60.291	20	144	8	151	GCTAGCGAGAGCGAGAGAGA	60.285	20	ATAGGTGTGGAGGGGAAAGC	60.328	20	225	8	232
F01.PB6294	1	c*	(G)13(GA)7*	26	8	33	--
F01.PB6294	2	p1	(T)10	10	1149	1158	TAGATATTTTCGGCGGCAAC	60.061	20	tcAACCCATACATCTACGATTCT	57.647	23	255	964	1218	TATTTTCGGCGGCAACTTAC	60.095	20	tcAACCCATACATCTACGATTCT	57.647	23	251	968	1218	TAGATATTTTCGGCGGCAAC	60.061	20	AACCCATACATCTACGATTCTACG	58.55	24	253	964	1216
F01.PB6306	1	p2	(AT)7	14	1680	1693	ATAAGTGGCGGGAAAAGTCC	60.32	20	AAGGATTGGCTTGTAGCCCT	60.096	20	157	1629	1785	GGAAAAGTCCAAAATGCCAA	59.916	20	AAAGAATAAGCCGAAACCCG	60.432	20	115	1639	1753	AGGCCATTCAACTGTCTGGT	59.579	20	AAGGATTGGCTTGTAGCCCT	60.096	20	257	1529	1785
F01.PB6319	1	c	(TG)7(CG)6	26	93	118	CCAGGTTCTTCATCTTTCGACT	59.751	22	AACAATCAAACCCTGGTGAAA	59.322	21	272	49	320	CCAGGTTCTTCATCTTTCGAC	58.778	21	AACAATCAAACCCTGGTGAA	57.894	20	272	49	320	CCAGGTTCTTCATCTTTCGACT	59.751	22	ACAATCAAACCCTGGTGAAA	57.894	20	271	49	319
F01.PB6323	1	c	(AC)8gcatctaagtgtgtgatatt(AC)9	54	14	67	--
F01.PB6326	1	p1	(T)10	10	1455	1464	TTGGCAAGATTGGGAAAGAC	60.051	20	GCCCTATAGCAGCAAGGACA	60.374	20	255	1290	1544	CCTCTTTCTGCATTTCAGGC	59.955	20	TGACACTGACACCCAACACA	59.568	20	268	1334	1601	TTGGCAAGATTGGGAAAGAC	60.051	20	GAGCCCTATAGCAGCAAGGA	59.574	20	257	1290	1546
F01.PB6327	1	c	(CCA)5tcat(CAC)5	34	542	575	TCACCACCACCCCCTTATTA	60.044	20	ATGGTGGTGGAGTAATGGGA	60.05	20	112	508	619	CATCACCAACACCACCAAAG	59.848	20	TGGTGGAGTAATGGGATGGT	60.05	20	155	461	615	CATCACCAACACCACCAAAG	59.848	20	TGGTGGAGTAATGGGATGGT	60.05	20	212	404	615
F01.PB6329	1	p3	(CTC)5	15	38	52	GGAAGCAAGCACAACACAAA	59.888	20	TTTTTCCAAGAAAACCACCG	59.947	20	123	2	124	GGAAGCAAGCACAACACAAA	59.888	20	ATTTTTCGAACCCGACCTCT	59.94	20	187	2	188	AGCAAGCACAACACAAATGG	59.764	20	TTTTTCCAAGAAAACCACCG	59.947	20	120	5	124
F01.PB6334	1	p2	(AC)6	12	14	25	--
F01.PB6334	2	p3	(TGG)5	15	178	192	ATCGGCAGGTTAGGAGGAAT	59.925	20	TGCAACCCTAAATTCGAAGG	60.067	20	240	74	313	TAATCGGCAGGTTAGGAGGA	59.662	20	TGCAACCCTAAATTCGAAGG	60.067	20	242	72	313	ATCGGCAGGTTAGGAGGAAT	59.925	20	ACTGACCAATCTGCAACCCT	59.579	20	251	74	324
F01.PB6344	1	p3	(AGC)5	15	617	631	GAGGACATTGTGCAGCTTGA	59.992	20	GATCGAGGCTTGAAGTTTGC	59.962	20	266	466	731	ACATTGTGCAGCTTGAGTGG	59.905	20	TGACAAACGGCATTGTTGAT	59.972	20	279	470	748	TTTTCTGGTGGAGGGATGAC	59.903	20	TGACAAACGGCATTGTTGAT	59.972	20	235	514	748
F01.PB6347	1	p2	(TC)9	18	28	45	CTTCTTCATTCTTCATCATCTCTCT	57.401	25	GTTTGGAATTGGGGGAGAAT	59.996	20	155	0	154	CTTCTTCATTCTTCATCATCTCTCT	57.401	25	TCGTTTTGGGTGGAGTTAGG	59.964	20	181	0	180	CTTCTTCATTCTTCATCATCTCTCT	57.401	25	GTGTCGATGACGTCGTTTTG	60.16	20	193	0	192
F01.PB6367	1	c	(CT)6ccgtctcctcaaccccaccacctctccttg(TC)6ccacacccatcttcgttttcaccctattcaagccctttctggtgatgggggcaatggcaaggactcttt(TGG)8	147	151	297	TTTCACTCCCTCCACCAAAC	59.943	20	GTTTTCACCGCCTTGATTGT	59.978	20	241	96	336	TTTCACTCCCTCCACCAAAC	59.943	20	TAGCCTCTCCCTCGTTTTCA	59.948	20	254	96	349	GCAATCCCTACCGTCACAAT	59.82	20	TAGCCTCTCCCTCGTTTTCA	59.948	20	234	116	349
F01.PB6374	1	p1	(T)10	10	989	998	TTGTTTTTGTGCCAACTTGC	59.752	20	AACAAGCAAAGGAATCGCAT	59.713	20	238	931	1168	TTTGTGCCAACTTGCATTCT	59.322	20	AACAAGCAAAGGAATCGCAT	59.713	20	233	936	1168	TTGTTTTTGTGCCAACTTGC	59.752	20	AGCAAAGGAATCGCATTCAA	60.721	20	234	931	1164
F01.PB6376	1	p1	(A)10	10	277	286	TCATACCGAATCCTCCGAAC	59.894	20	TCAACCGTAACAACCACCAA	59.857	20	249	245	493	TCATACCGAATCCTCCGAAC	59.894	20	TTCAACCGTAACAACCACCA	59.857	20	250	245	494	CTCCCTTCCATTCATACCGA	59.887	20	TCAACCGTAACAACCACCAA	59.857	20	260	234	493
F01.PB6376	2	p1	(T)12	12	427	438	TCATACCGAATCCTCCGAAC	59.894	20	TCAACCGTAACAACCACCAA	59.857	20	249	245	493	TCATACCGAATCCTCCGAAC	59.894	20	TTCAACCGTAACAACCACCA	59.857	20	250	245	494	CTCCCTTCCATTCATACCGA	59.887	20	TCAACCGTAACAACCACCAA	59.857	20	260	234	493
F01.PB6382	1	p2	(CT)14	28	56	83	CCCTATTCCCCAAATCATCTC	59.614	21	CGGGAATGGAGATAGAGGGT	60.285	20	154	31	184	AAAACCCTATTCCCCAAATCA	59.537	21	GGCTGAGAGGGTGTAGTGGA	60.261	20	209	27	235	CCCTATTCCCCAAATCATCTC	59.614	21	GTTTGGTGGAGAGAAGGGGT	60.349	20	130	31	160
F01.PB6385	1	p2	(TC)7	14	46	59	TTCAAGTCGAGTCTCTAAATCTCTTT	58.434	26	CTGTACCAGAACAACGGCAA	59.758	20	245	1	245	TTCAAGTCGAGTCTCTAAATCTCTTT	58.434	26	TCTGTACCAGAACAACGGCA	60.301	20	246	1	246	TTCAAGTCGAGTCTCTAAATCTCTTT	58.434	26	GTACCAGAACAACGGCAACA	59.615	20	243	1	243
F01.PB6385	2	p2	(TA)7	14	196	209	TTCAAGTCGAGTCTCTAAATCTCTTT	58.434	26	CTGTACCAGAACAACGGCAA	59.758	20	245	1	245	TTCAAGTCGAGTCTCTAAATCTCTTT	58.434	26	TCTGTACCAGAACAACGGCA	60.301	20	246	1	246	TTCAAGTCGAGTCTCTAAATCTCTTT	58.434	26	GTACCAGAACAACGGCAACA	59.615	20	243	1	243
F01.PB6385	3	p2	(CA)7	14	470	483	ACCTGATGAACCCTGAAGCA	60.656	20	GTACCTGTAGGAGGCCGTGA	60.134	20	265	413	677	CCTGATGAACCCTGAAGCAG	60.791	20	GTACCTGTAGGAGGCCGTGA	60.134	20	264	414	677	AACCTGATGAACCCTGAAGC	59.141	20	GTACCTGTAGGAGGCCGTGA	60.134	20	266	412	677
F01.PB6395	1	p2	(TC)6	12	47	58	AGCCTTGTCGTTGTTAGTGAC	57.001	21	TCGCAACAACTATGCTCCAC	59.871	20	195	0	194	AGCCTTGTCGTTGTTAGTGAC	57.001	21	GTCGCAACAACTATGCTCCA	59.871	20	196	0	195	AGCCTTGTCGTTGTTAGTGAC	57.001	21	TGTCGCAACAACTATGCTCC	59.871	20	197	0	196
F01.PB6400	1	p3	(CTC)9	27	106	132	TCAGAAGCAAGGTCTCAGGAA	60.119	21	TGCCTTTGCCAACTTTTCTT	59.861	20	254	5	258	TCAGAAGCAAGGTCTCAGGAA	60.119	21	TTTGCCAACTTTTCTTTCGG	60.215	20	250	5	254	CTCAGAAGCAAGGTCTCAGGA	59.73	21	TGCCTTTGCCAACTTTTCTT	59.861	20	255	4	258
F01.PB6410	1	p2	(GA)8	16	81	96	AGAAAGAGGCCCTGGTGAGT	60.252	20	AAATTGGCCTGAGCTCGTAA	59.845	20	204	41	244	AGAAAGAGGCCCTGGTGAGT	60.252	20	AAAATTGGCCTGAGCTCGTA	59.845	20	205	41	245	AGAAAGAGGCCCTGGTGAGT	60.252	20	CTCTCCATGATGGCTTCCTC	59.761	20	119	41	159
F01.PB6413	1	p3	(TGC)5	15	98	112	CATTCAGCCATTCTCCCACT	60.073	20	CAGTTTGGGGGAATTCAAAA	59.772	20	257	37	293	CAGCCATTCTCCCACTCCTA	60.21	20	CAGTTTGGGGGAATTCAAAA	59.772	20	253	41	293	CATTCAGCCATTCTCCCACT	60.073	20	CTTGGGACGTCTCTGCAGTT	60.444	20	272	37	308
F01.PB6413	2	p3	(TTC)5	15	254	268	CATTCAGCCATTCTCCCACT	60.073	20	CAGTTTGGGGGAATTCAAAA	59.772	20	257	37	293	CAGCCATTCTCCCACTCCTA	60.21	20	CAGTTTGGGGGAATTCAAAA	59.772	20	253	41	293	CATTCAGCCATTCTCCCACT	60.073	20	CTTGGGACGTCTCTGCAGTT	60.444	20	272	37	308
F01.PB6420	1	p2	(CT)8	16	253	268	CGCCGACTACCTCAATCAAT	60.096	20	ATCACAATGCGCCTCCTTTA	60.606	20	170	177	346	TCATCTCCTAACCCAATGGC	59.894	20	ATCACAATGCGCCTCCTTTA	60.606	20	208	139	346	CCTATGCATAAGCGCCAGAT	60.217	20	ATCACAATGCGCCTCCTTTA	60.606	20	274	73	346
F01.PB6425	1	p2	(AC)9	18	80	97	CATCTTCACGTCGTCCTTGA	59.831	20	TTCTTCCAATGAGCCCAAGT	59.67	20	279	19	297	CATCTTCACGTCGTCCTTGA	59.831	20	TCTTCCAATGAGCCCAAGTT	59.67	20	278	19	296	CTTCACGTCGTCCTTGAGGT	60.298	20	TTCTTCCAATGAGCCCAAGT	59.67	20	276	22	297
F01.PB6428	1	p2	(AC)10	20	1	20	--
F01.PB6430	1	c	(TC)6tgtatctatctgtatatccatacatatatacatacacat(CTCTC)5	76	67	142	GTTGATCGGTGGGTCTCAAT	59.786	20	AACCCGCAAATTTCTGTCTG	60.11	20	247	13	259	GTTGATCGGTGGGTCTCAAT	59.786	20	AGCGCCGTAAAAATCGACTA	59.875	20	180	13	192	ACATGTTGATCGGTGGGTCT	60.246	20	AACCCGCAAATTTCTGTCTG	60.11	20	251	9	259
F01.PB6445	1	c	(TA)8cacac(AT)8	37	1359	1395	--
F01.PB6455	1	p1	(A)58	58	1395	1452	--
F01.PB6461	1	p2	(CT)10	20	58	77	TTTCCTTTCACATCTCTCTCCTC	58.978	23	CGAGGATGGTAAGCCCATTA	59.916	20	262	31	292	TCTTTCCTTTCACATCTCTCTCC	58.978	23	CGAGGATGGTAAGCCCATTA	59.916	20	264	29	292	TTTCCTTTCACATCTCTCTCCTC	58.978	23	AATTCCGCATATTCAACCCA	60.153	20	121	31	151
F01.PB6466	1	p1	(T)10	10	961	970	TGTGTTGGTTGAAGGTGTGG	60.454	20	TGTTGTCCTACTTTCATCGCC	60.125	21	138	857	994	TGGAGAAACCATTTTGGTGC	60.874	20	TGTTGTCCTACTTTCATCGCC	60.125	21	107	888	994	GGAGAAACCATTTTGGTGCT	59.031	20	TGTTGTCCTACTTTCATCGCC	60.125	21	106	889	994
F01.PB6469	1	p2	(TG)8	16	903	918	GCTCCTCAGCTTGCTTCCTA	59.859	20	GATCACCAGTAATCTCGACAAGG	60.012	23	280	705	984	TGTTCGAGTGCTTGCTTTTG	60.172	20	GATCACCAGTAATCTCGACAAGG	60.012	23	196	789	984	TAGCTCCTCAGCTTGCTTCC	59.859	20	TCACCAGTAATCTCGACAAGG	57.812	21	280	703	982
F01.PB6474	1	p2	(CA)6	12	129	140	ACTCGCTCCCTTCTTGTCCT	60.393	20	GGCTGGTGGTGTCTCAAAAT	59.973	20	210	66	275	CACACTCGCTCCCTTCTTGT	60.444	20	GGCTGGTGGTGTCTCAAAAT	59.973	20	213	63	275	CCCCTAGGCTTGGAATCTTT	59.549	20	GGCTGGTGGTGTCTCAAAAT	59.973	20	242	34	275
F01.PB6475	1	p2	(TC)6	12	33	44	TTTTCTGTGTCACTGCACTCATT	59.834	23	TGGGTTGAAAACGAAAGAGC	60.227	20	213	7	219	TTTCTGTGTCACTGCACTCATT	58.426	22	TGGGTTGAAAACGAAAGAGC	60.227	20	212	8	219	TTTTCTGTGTCACTGCACTCAT	58.426	22	TGGGTTGAAAACGAAAGAGC	60.227	20	213	7	219
F01.PB6475	2	p3	(CTG)8	24	643	666	CCGCCAACATACATTCAACA	60.379	20	ACCAAAATCCACAAGCAAGC	60.118	20	273	614	886	CCGCCAACATACATTCAACA	60.379	20	GACCGACCTGCTAAACCAGA	60.255	20	234	614	847	CCGCCAACATACATTCAACA	60.379	20	ACCGACCTGCTAAACCAGAA	59.734	20	233	614	846
F01.PB6479	1	p3	(ATT)9	27	909	935	AATGACGCTTGGATTGAAGG	60.074	20	ATGCGCATGACATTAAGCTG	59.862	20	270	742	1011	GTTTGCAATTCCATTCGCTT	60.081	20	ATGCGCATGACATTAAGCTG	59.862	20	136	876	1011	CGTGGATTGTGGGAGAGAGT	60.112	20	ATGCGCATGACATTAAGCTG	59.862	20	183	829	1011
F01.PB6482	1	p1	(A)10	10	972	981	CAACTGTGACCTACCGAGCA	59.897	20	GGAAACGTTCCGAAAATTGA	59.916	20	219	844	1062	CAACTGTGACCTACCGAGCA	59.897	20	TGAGAGCTAGCGCTGCAGTA	60.203	20	192	844	1035	ACTGTGACCTACCGAGCAGC	60.476	20	GGAAACGTTCCGAAAATTGA	59.916	20	217	846	1062
F01.PB6483	1	p1	(T)11	11	897	907	TGGGGATGATCCTGAAGAAG	60.003	20	TGGAGCAGCTAGTCAGGAGA	58.854	20	254	761	1014	GATGGGGATGATCCTGAAGA	59.821	20	TGGAGCAGCTAGTCAGGAGA	58.854	20	256	759	1014	TGGGGATGATCCTGAAGAAG	60.003	20	CAATGGAGCAGCTAGTCAGG	58.623	20	257	761	1017
F01.PB6484	1	p3	(TTG)5	15	536	550	CGCCCTTGCTTTTTGTTTAT	59.253	20	ATTCAGCTCCATCAGCCTGT	59.834	20	280	354	633	GTATCATCATCGCCCTTGCT	60.066	20	CGGAAGCCATTAAACGATCA	60.961	20	234	344	577	TACCAGATTGCCCCTCTGAC	60.073	20	CGGAAGCCATTAAACGATCA	60.961	20	260	318	577
F01.PB6501	1	p2	(CA)8	16	1604	1619	--
F01.PB6503	1	p2	(TC)7	14	70	83	TCATCCACCACATTCCTTCA	59.893	20	TGCATTGCTTCCATAAACCA	60.073	20	264	41	304	TTCCAGAATCATCCACCACA	59.893	20	TGCATTGCTTCCATAAACCA	60.073	20	272	33	304	TGTTCCAGAATCATCCACCA	59.893	20	TGCATTGCTTCCATAAACCA	60.073	20	274	31	304
F01.PB6507	1	p1	(T)10	10	1614	1623	--
F01.PB6516	1	p2	(AC)7	14	43	56	CCTGACCAAAATTTTCCCCT	60.159	20	TCATCACAAGCTGCAACACA	60.029	20	183	18	200	CCTGACCAAAATTTTCCCCT	60.159	20	CCCTCTTATCCGAAACACCA	59.926	20	230	18	247	CCTGACCAAAATTTTCCCCT	60.159	20	ACCAACCGAAACGGTAACAG	59.891	20	214	18	231
F01.PB6517	1	p3	(CTG)7	21	402	422	TGAGACACGAGTTGCCTCAC	60.03	20	TCAACCCACAATGCTTTGAA	60.088	20	273	331	603	AGACACGAGTTGCCTCACCT	59.907	20	TCAACCCACAATGCTTTGAA	60.088	20	271	333	603	ACACGAGTTGCCTCACCTCT	59.907	20	TCAACCCACAATGCTTTGAA	60.088	20	269	335	603
F01.PB6521	1	p3	(ATT)7	21	1165	1185	--
F01.PB6529	1	c	(CA)9tac(CT)12	45	58	102	GTTGGATAATGGGATCGCTG	60.296	20	GCGGCTTCTACCTCTGTGTC	60.02	20	227	9	235	GTTGGATAATGGGATCGCTG	60.296	20	CATCTTCAGCGGCTTCTACC	59.978	20	235	9	243	GTTGGATAATGGGATCGCTG	60.296	20	CCAAGCTCTCCTGCATCTTC	60.096	20	248	9	256
F01.PB6537	1	p2	(CT)6	12	31	42	TCTGTATAGCAGCGACCCTTG	60.414	21	GCTACTGGATCCTCGTGTCC	59.685	20	201	4	204	CTGTATAGCAGCGACCCTTG	58.554	20	GCTACTGGATCCTCGTGTCC	59.685	20	200	5	204	CTGTATAGCAGCGACCCTTGT	59.415	21	GCTACTGGATCCTCGTGTCC	59.685	20	200	5	204
F01.PB6546	1	p2	(CA)6	12	32	43	CGCTTACTTGTTTCTTCTTTCCA	59.94	23	CTGAACCCAGGCAACAATCT	60.111	20	200	3	202	TGCGCTTACTTGTTTCTTCTTTC	60.069	23	CTGAACCCAGGCAACAATCT	60.111	20	202	1	202	CGCTTACTTGTTTCTTCTTTCCA	59.94	23	AGCTCTTGGTCAGTTGGGTG	60.298	20	224	3	226
F01.PB6547	1	p2	(TA)7	14	107	120	CCCTTTGGAATCTCTGTTTCTG	60.102	22	AAGCCAATATAGATGGCCCC	60.137	20	225	70	294	CCCTTTGGAATCTCTGTTTCTG	60.102	22	AGCAGCACCAGCATCTTCTT	60.164	20	143	70	212	CCCTTTGGAATCTCTGTTTCTG	60.102	22	AAGAAACCAAGTCCCCATCC	60.169	20	268	70	337
F01.PB6553	1	p2	(AC)6	12	41	52	TTCATTAAAATTCTCTCTCTCAACTCA	59.08	27	ATCAGATGAAGCTGTTGCCA	59.399	20	221	11	231	TTCATTAAAATTCTCTCTCTCAACTCA	59.08	27	GTAGCAAGGTGCTGCGAAGT	60.602	20	277	11	287	TTCATTAAAATTCTCTCTCTCAACTCA	59.08	27	TCAATCTTTTGTGCAGGCAT	59.276	20	145	11	155
F01.PB6556	1	p1	(A)16	16	1249	1264	GTAACCGGCCAAACACAAAT	59.73	20	CAAAGGATCCCCTCAGTTCA	60.042	20	147	1146	1292	TAGCAACTCTGGTAACCGGC	60.27	20	CAAAGGATCCCCTCAGTTCA	60.042	20	158	1135	1292	GTAACCGGCCAAACACAAAT	59.73	20	AGTTGATCCGGCATTCAAAG	60.074	20	162	1146	1307
F01.PB6563	1	c	(GA)8tcgggagagggagagcccatttcactcacaaatactcttttttattgtttcacccattt(GA)9	93	6	98	--
F01.PB6568	1	p3	(GGA)7	21	363	383	GTGAACCGGAGGAGAATCAA	60.05	20	ATCAGCAAGACGCTGAACCT	60.02	20	203	307	509	GTGAACCGGAGGAGAATCAA	60.05	20	TGGATCAGCATCAGCAAGAC	59.95	20	212	307	518	GTGAACCGGAGGAGAATCAA	60.05	20	CTGGATCAGCATCAGCAAGA	60.096	20	213	307	519
F01.PB6571	1	p3	(CTC)8	24	106	129	TCAGAAGCAAGGTCTCAGGAA	60.119	21	TGCCTTTGCCAACTTTTCTT	59.861	20	251	5	255	TCAGAAGCAAGGTCTCAGGAA	60.119	21	TTTGCCAACTTTTCTTTCGG	60.215	20	247	5	251	CTCAGAAGCAAGGTCTCAGGA	59.73	21	TGCCTTTGCCAACTTTTCTT	59.861	20	252	4	255
F01.PB6572	1	p1	(A)10	10	47	56	--
F01.PB6575	1	p2	(TC)17	34	6	39	--
F01.PB6580	1	p1	(T)10	10	854	863	TCAATCACCAGGACGACAAA	60.088	20	TGCTTCCACTCAAACTCGAA	59.566	20	162	820	981	AACCATTGGAAATGGCTGAA	60.309	20	ACATGCCTCGTCAAGACTCC	60.269	20	129	775	903	AACCATTGGAAATGGCTGAA	60.309	20	ATGCCTCGTCAAGACTCCAC	60.269	20	127	775	901
F01.PB6592	1	p3	(GCC)5	15	238	252	CAATTGGCATCATCAGTTGC	60.08	20	AACGCCTGCAGGTTTTACAG	60.305	20	275	159	433	CAATTGGCATCATCAGTTGC	60.08	20	AACCATGGAGCCAGGTCTTA	59.55	20	133	159	291	AGCTTGATTCTCCTCCACCA	59.803	20	AACCATGGAGCCAGGTCTTA	59.55	20	271	21	291
F01.PB6592	2	p2	(AT)6	12	1475	1486	--
F01.PB6593	1	p3	(TCT)5	15	760	774	TGGACAGAGGACAGTCCAGA	59.36	20	GCCGGAAAAATTTAAAGGTCA	60.292	21	241	681	921	TGGACAGAGGACAGTCCAGA	59.36	20	CACTTCTTCTCTGTAGCCGGA	59.624	21	256	681	936	TGGACAGAGGACAGTCCAGA	59.36	20	TCTTCTCTGTAGCCGGAAAAA	59.098	21	252	681	932
F01.PB6594	1	p2	(CA)17	34	16	49	--
F01.PB6597	1	p3	(GAA)10	30	1297	1326	TGTCATGTGGGCATGTTTTT	59.823	20	TGCTCATGGTGCGTATCAAT	60.104	20	220	1195	1414	TTGTCATGTGGGCATGTTTT	59.823	20	TGCTCATGGTGCGTATCAAT	60.104	20	221	1194	1414	TTTGTCATGTGGGCATGTTT	59.823	20	TGCTCATGGTGCGTATCAAT	60.104	20	222	1193	1414
F01.PB6603	1	p1	(T)11	11	894	904	ATGTGGCTGCAGCAGTATGT	59.349	20	TCAATTTCATCGCAAAGCAG	59.953	20	236	848	1083	ATGTGGCTGCAGCAGTATGT	59.349	20	CAATTTCATCGCAAAGCAGA	59.953	20	235	848	1082	ATGTGGCTGCAGCAGTATGT	59.349	20	CAAAGCAGAGCTGCAAATGA	60.28	20	224	848	1071
F01.PB6608	1	c	(T)14aattgcttgatgaatttgaa(T)14	48	553	600	GAAGTCGTGGATTTGCGTTT	60.118	20	GGTCCAGAATTCACCCTCAA	59.903	20	206	451	656	ATTGCGATAGCGCAGTTCTT	60.01	20	TGCCTTCAAGTTCTCAAGCA	59.716	20	268	364	631	GAAGTCGTGGATTTGCGTTT	60.118	20	CTTCTCTGGGAGGAGGAGGT	59.801	20	223	451	673
F01.PB6608	2	p3	(TGG)5	15	706	720	TTGAGGGTGAATTCTGGACC	59.903	20	CGAATCCCCTTGATCTACCA	59.887	20	241	637	877	TTGAGGGTGAATTCTGGACC	59.903	20	GTCGTAGACCACCTTCGCAT	60.142	20	213	637	849	TTGAGGGTGAATTCTGGACC	59.903	20	ACCTTCCCTTGCTCACTGAA	59.844	20	188	637	824
F01.PB6617	1	p3	(GAG)5	15	375	389	CAGGTCCTGAACCTACTCGC	59.867	20	CATCGCTTTCAATACGCTCA	59.976	20	238	233	470	TTATCTCCGGATTGAGCTGG	60.17	20	CATCGCTTTCAATACGCTCA	59.976	20	158	313	470	CCGTCAGATCCGTCTCTAGG	59.82	20	CATCGCTTTCAATACGCTCA	59.976	20	271	200	470
F01.PB6617	2	p3	(GAA)5	15	962	976	TTGCCCACTAGTGATCCTGA	59.241	20	GAAAACATGCTCCACCGAAT	59.939	20	245	929	1173	TTGCCCACTAGTGATCCTGA	59.241	20	GCTCCACCGAATTAAAACCA	59.938	20	237	929	1165	TTGCCCACTAGTGATCCTGA	59.241	20	TGCTCCACCGAATTAAAACC	59.938	20	238	929	1166
F01.PB6628	1	p3	(CTC)5	15	140	154	GCTATCCACTCCGTCTCCAA	60.218	20	ACTCTGCAGCGAACCTGATT	60.02	20	280	33	312	GCTATCCACTCCGTCTCCAA	60.218	20	AGCGAACCTGATTGAGTCGT	59.874	20	273	33	305	GCTATCGCTCGCTCAATCAT	60.487	20	GTAATTGCTCCCCGAGTTGA	60.074	20	258	104	361
F01.PB6629	1	p1	(T)12	12	886	897	ACGATTGCATATTGGCCTTC	59.929	20	GTTTCTTTCTCCAACCTGGG	58.618	20	202	764	965	ATTGCATATTGGCCTTCACC	59.791	20	GTTTCTTTCTCCAACCTGGG	58.618	20	199	767	965	TTGGCCTTCACCTACTCGTC	60.255	20	GTTTCTTTCTCCAACCTGGG	58.618	20	191	775	965
F01.PB6631	1	p3	(GAA)5	15	152	166	GGTTGATTGAATCGAGGGAA	59.871	20	GCCAGGGCCTCTAAAAACTT	59.725	20	191	30	220	GGTTGATTGAATCGAGGGAA	59.871	20	CATCGATGATTTGTCGGAGA	59.604	20	240	30	269	AGGTTGATTGAATCGAGGGA	59.483	20	GCCAGGGCCTCTAAAAACTT	59.725	20	192	29	220
F01.PB6635	1	p2	(CA)8	16	64	79	TCTTCCCTCAACCTCCTTCA	59.773	20	GATCGGTACGCCTATCTCCA	60.059	20	103	28	130	TCTTCCCTCAACCTCCTTCA	59.773	20	TGATCGGTACGCCTATCTCC	60.059	20	104	28	131	TTCCCTCAACCTCCTTCAGA	59.773	20	TGATCGGTACGCCTATCTCC	60.059	20	102	30	131
F01.PB6636	1	p2	(CT)10	20	130	149	GTTATTGTCGTGCTGCGCTA	60.044	20	TGGTGTGGAAGCTGAGAGTG	60.022	20	144	60	203	GTTATTGTCGTGCTGCGCTA	60.044	20	GGGATCAACTCCTTGGCATA	59.894	20	235	60	294	GTTATTGTCGTGCTGCGCTA	60.044	20	TGCCTTAGTGATGGTGTGGA	60.112	20	155	60	214
F01.PB6636	2	p3	(AGG)5	15	448	462	GATAGCGAAACGAATCGGAG	59.807	20	GAGACGGGAAACCACACCTA	59.966	20	124	416	539	AGATAGCGAAACGAATCGGA	59.807	20	GAGACGGGAAACCACACCTA	59.966	20	125	415	539	GAGATAGCGAAACGAATCGG	59.807	20	GAGACGGGAAACCACACCTA	59.966	20	126	414	539
F01.PB6640	1	p3	(TGA)5	15	943	957	TAGGGCGTGGAACTGAAATC	60.074	20	ATCGTCATCCCCATCTTCTG	59.886	20	242	785	1026	TAGGGCGTGGAACTGAAATC	60.074	20	CGTCATCCCCATCTTCTGAT	59.886	20	240	785	1024	ACTAGGGCGTGGAACTGAAA	59.734	20	ATCGTCATCCCCATCTTCTG	59.886	20	244	783	1026
F01.PB6643	1	p1	(T)10	10	1383	1392	CCGAAGGGATTCAGTGATGT	59.927	20	TGCTAAGGGTTAAAAGTGCCA	59.766	21	108	1317	1424	CTCTCCGAAGGGATTCAGTG	59.797	20	TGCTAAGGGTTAAAAGTGCCA	59.766	21	112	1313	1424	TTTCAGCACATACGCCGTTA	60.273	20	TGCTAAGGGTTAAAAGTGCCA	59.766	21	172	1253	1424
F01.PB6650	1	p3	(CCA)5	15	95	109	CGATGACGAAGAAGACGACA	59.984	20	CAACTTTGCCGAAAGTGGAT	60.11	20	211	35	245	CGATGACGAAGAAGACGACA	59.984	20	AAACAAAACAAACGCAACCC	59.883	20	276	35	310	CGATGACGAAGAAGACGACA	59.984	20	TGTCACACGGTCCTTCAAAA	60.128	20	243	35	277
F01.PB6651	1	c	(CACACG)5cacataatatatctatctagtaatcattttttcacattttcgagggtttgtttaatcttgtaaattttacatctgcgaatt(AC)8	127	113	239	CAGTTTGTTGGCGTGTAATCA	59.641	21	CCGGTGGATTGAAGTGAAAC	60.353	20	256	40	295	CAGTTTGTTGGCGTGTAATCA	59.641	21	CGGTGGATTGAAGTGAAACA	59.541	20	255	40	294	TGGAGCAATTTGCAGACAAT	59.276	20	CAAGACAGCTGAGAGATGGC	58.699	20	275	2	276
F01.PB6651	2	p1	(T)10	10	1176	1185	GGGTTAAGCAGTGTGTTCGTC	59.653	21	CCAAATGTCATCTGAATTGGAC	59.292	22	204	1031	1234	GGGTTAAGCAGTGTGTTCGTC	59.653	21	CCAAATGTCATCTGAATTGGACT	60.235	23	204	1031	1234	AGGGTTAAGCAGTGTGTTCG	57.884	20	CCAAATGTCATCTGAATTGGAC	59.292	22	205	1030	1234
F01.PB6656	1	p1	(T)10	10	889	898	ATGAGCATGAGAGATGCACG	59.975	20	ATCTCTCAACTTTGCGGTGG	60.255	20	197	768	964	CACGCTGAGCTCAATAGCTG	59.911	20	ATCTCTCAACTTTGCGGTGG	60.255	20	181	784	964	GATGCACGCTGAGCTCAATA	60.127	20	ATCTCTCAACTTTGCGGTGG	60.255	20	185	780	964
F01.PB6657	1	p2	(TC)13	26	40	65	TTCAAGTCGAGTCTCTAAATCTCTT	57.193	25	CTGTACCAGAACAACGGCAA	59.758	20	146	0	145	TTCAAGTCGAGTCTCTAAATCTCTT	57.193	25	TCTGTACCAGAACAACGGCA	60.301	20	147	0	146	TTCAAGTCGAGTCTCTAAATCTCTT	57.193	25	TGTACCAGAACAACGGCAAC	59.615	20	145	0	144
F01.PB6658	1	p3	(TCT)5	15	100	114	CAGTGAGGAGCTCTTTGAAGG	59.218	21	AGAATGTGGGTTTTGCTTGG	59.971	20	116	34	149	CAGTGAGGAGCTCTTTGAAGGT	60.053	22	AGAATGTGGGTTTTGCTTGG	59.971	20	116	34	149	ACAGTGAGGAGCTCTTTGAAGG	60.053	22	AGAATGTGGGTTTTGCTTGG	59.971	20	117	33	149
F01.PB6666	1	p1	(A)23	23	1281	1303	--
F01.PB6671	1	p3	(GCA)10	30	200	229	AGATGGGGAGACTTTCGGTT	59.935	20	TTCCTTGTTCACGTGGAGTG	59.72	20	263	176	438	TCAAGTCGAGATGGGGAGAC	60.199	20	TTCCTTGTTCACGTGGAGTG	59.72	20	271	168	438	GGGAAGCAGGCATCAAATTA	60.038	20	GGATGATGGTTGCACAAGAA	59.502	20	204	57	260
F01.PB6674	1	p2	(TC)10	20	54	73	CCTAGACCAGCTCCTGTTGC	60.012	20	AAGCTGGTTCGCTTTTGGTA	59.883	20	198	19	216	CCTAGACCAGCTCCTGTTGC	60.012	20	GGGTGTGCTCTCTTTCCAAG	59.844	20	159	19	177	CCCTAGACCAGCTCCTGTTG	59.861	20	AAGCTGGTTCGCTTTTGGTA	59.883	20	199	18	216
F01.PB6676	1	p1	(A)49	49	1167	1215	--
F01.PB6678	1	p2	(AT)6	12	432	443	GGATTCTTCGGGAGATCACA	60.011	20	TCACTCCATCACCTTCCTCC	60.048	20	243	409	651	CGCGATAAGATCGTTGGATT	60.06	20	TCACTCCATCACCTTCCTCC	60.048	20	258	394	651	AATCGCGATAAGATCGTTGG	60.06	20	TCACTCCATCACCTTCCTCC	60.048	20	261	391	651
F01.PB6692	1	p1	(T)10	10	1612	1621	CAAGATTGCCAAGCACTCAA	59.988	20	TGCTCCTTTTAATGCAAGTACG	59.446	22	127	1525	1651	TGAATGGTTCAAGATTGCCA	60.049	20	TGCTCCTTTTAATGCAAGTACG	59.446	22	136	1516	1651	CGCCTGGTATGTCTTCCAGT	60.134	20	TGCTCCTTTTAATGCAAGTACG	59.446	22	275	1377	1651
F01.PB6696	1	c	(CT)7caatctctctgaaacaaatcacagtaaccgaaacaatacagacgagatttgcatat(CA)14	98	28	125	--
F01.PB6697	1	p4	(ATAC)5	20	39	58	CATTTCGTCTCTTTTATTATTTCAGA	57.379	26	TCGATGGATAGGATCGAAAC	57.549	20	243	0	242	CATTTCGTCTCTTTTATTATTTCAGA	57.379	26	AATCGATGGATAGGATCGAAAC	59.296	22	245	0	244	CATTTCGTCTCTTTTATTATTTCAGA	57.379	26	AATCGATGGATAGGATCGAA	57.027	20	245	0	244
F01.PB6697	2	p3	(ACA)5	15	590	604	GAAGGTGCCTCAACGGATTA	60.074	20	CCTAAGAACCCGACGATCAA	60.066	20	265	514	778	GAAGGTGCCTCAACGGATTA	60.074	20	TAAGAACCCGACGATCAACC	59.933	20	263	514	776	AACAATAGAGAAGCACCGGG	59.195	20	CCTAAGAACCCGACGATCAA	60.066	20	228	551	778
F01.PB6708	1	p3	(AGG)6	18	304	321	ATTGGTGTGCAGCCATTACA	59.995	20	CGAACTCGTCCCAATAGCAT	60.096	20	280	203	482	ATTGGTGTGCAGCCATTACA	59.995	20	CCCAATAGCATCCAGTCCAT	59.773	20	271	203	473	ATTGGTGTGCAGCCATTACA	59.995	20	CGTCCCAATAGCATCCAGTC	60.483	20	274	203	476
F01.PB6711	1	p2	(AT)7	14	1504	1517	--
F01.PB6719	1	p2	(AC)8	16	7	22	--
F01.PB6725	1	p1	(A)10	10	1303	1312	GATGAAATGGGAAAGCTGGA	60.014	20	ACCCCCTGATCACAGTTAGC	59.018	20	280	1083	1362	ATGAAATGGGAAAGCTGGAA	59.505	20	ACCCCCTGATCACAGTTAGC	59.018	20	279	1084	1362	GAAATGGGAAAGCTGGAATG	59.505	20	ACCCCCTGATCACAGTTAGC	59.018	20	277	1086	1362
F01.PB6734	1	p1	(T)13	13	1066	1078	GCCGTAGCAGTAGGAGCATC	60.007	20	TGCCAATCATACAAACAAACAA	58.982	22	264	854	1117	AGACAGTTGGAGGAGAGCCA	59.986	20	TGCCAATCATACAAACAAACAA	58.982	22	242	876	1117	GCAGTAGGAGCATCCGAGAC	59.981	20	TGCCAATCATACAAACAAACAA	58.982	22	258	860	1117
F01.PB6739	1	p1	(T)10	10	892	901	GGATCTTGCCCAATTGCTTA	60.038	20	GGCATGACTTTCGTGTCAAA	59.697	20	170	845	1014	GGATCTTGCCCAATTGCTTA	60.038	20	GGATCAGCATCAGCGTCTTT	60.37	20	280	845	1124	GGATCTTGCCCAATTGCTTA	60.038	20	ATCAGCATCAGCGTCTTTCA	59.552	20	278	845	1122
F01.PB6742	1	p3	(AAT)5	15	1349	1363	--
F01.PB6745	1	p2	(CT)7	14	41	54	CCAACAATTATTTTCTCCCATCTC	60.076	24	CCTTACTTGCCCACCTTCAA	60.103	20	135	1	135	CCAACAATTATTTTCTCCCATCTC	60.076	24	CAAGCGGTTGCATATCAAGA	59.833	20	227	1	227	CCAACAATTATTTTCTCCCATCTC	60.076	24	TCATCAAGCGGTTGCATATC	59.652	20	231	1	231
F01.PB6748	1	p2	(AC)6	12	1	12	--
F01.PB6750	1	p3	(GGT)5	15	231	245	TTTGATTGTATCGATGGCGA	60.035	20	GAGCGATCACTAGCCGAATC	59.946	20	221	146	366	TTCTGGAGGAGCAATCAGGT	59.803	20	GAGCGATCACTAGCCGAATC	59.946	20	201	166	366	TTTGATTGTATCGATGGCGA	60.035	20	CAGGCCAAACTTCAGGAAAC	59.711	20	202	146	347
F01.PB6752	1	p1	(T)13	13	1677	1689	AAAGGAGTGGAGAGTGGGGT	59.968	20	AAGAAACAACACACGTAGTAGAAACAA	59.652	27	177	1543	1719	AAAGGAGTGGAGAGTGGGGT	59.968	20	AAAGAAACAACACACGTAGTAGAAACA	59.652	27	178	1543	1720	AAAGGAGTGGAGAGTGGGGT	59.968	20	GAAACAACACACGTAGTAGAAACAA	57.581	25	175	1543	1717
F01.PB6755	1	p2	(CA)13	26	73	98	GTGCAACCCAATCTCCAAAC	60.362	20	GTTTCCAGCATGGTTTTGGT	59.836	20	106	20	125	GTGCAACCCAATCTCCAAAC	60.362	20	GGTGAGGAGTGGGTGGTTTA	59.82	20	165	20	184	GTCCTGTGCAACCCAATCTC	60.52	20	GGTGGTTTAGGGAGGTGGTT	60.088	20	159	15	173
F01.PB6762	1	p3	(CAA)5	15	149	163	CCACACGAAAGCTGTTTCAA	59.881	20	AGGGGTTGGGGTAGAAAATG	60.046	20	255	104	358	CCACACGAAAGCTGTTTCAA	59.881	20	CAGGGGTTGGGGTAGAAAAT	60.046	20	256	104	359	TCAACTTGCTAACCCCCAAC	59.971	20	AGAGCCACCGACATAGAGGA	59.827	20	185	120	304
F01.PB6768	1	p3	(TAT)6	18	1174	1191	--
F01.PB6777	1	p2	(TC)11	22	35	56	CCACTCTCCCTCTCTTTCTATACAC	58.914	25	TGTAGCTTCAGCTCTTGCGA	60.035	20	100	2	101	CCACTCTCCCTCTCTTTCTATACAC	58.914	25	TTTAGCCCTCAATTTCCGTG	60.067	20	161	2	162	CCACTCTCCCTCTCTTTCTATACAC	58.914	25	CTCGTTTCCAGCATGAACAA	59.84	20	201	2	202
F01.PB6793	1	c	(CG)8(CA)13	42	8	49	--
F01.PB6796	1	p3	(GGC)5	15	123	137	TCAGCAACAGCGTACTGGAC	60.056	20	GCGACGAAGGACAAGAGAAC	59.997	20	117	61	177	CTCAGCAACAGCGTACTGGA	60.199	20	GCGACGAAGGACAAGAGAAC	59.997	20	118	60	177	TCAGCAACAGCGTACTGGAC	60.056	20	AACCAAAACCAGAGCGAAGA	59.853	20	139	61	199
F01.PB6800	1	p3	(ATA)11	33	113	145	GTTCCATGGCAACTCCAACT	59.973	20	GACCAGAGCACCAAACCAAT	59.973	20	175	42	216	GTTCCATGGCAACTCCAACT	59.973	20	ACTGGGTTCGGAGTCATTTG	59.966	20	280	42	321	GTTCCATGGCAACTCCAACT	59.973	20	GGAGTCATTTGGTCTCCGAC	59.511	20	271	42	312
F01.PB6808	1	p6	(GCCTCA)5	30	214	243	AAGTCAATTCGCACCACCTC	60.119	20	GGTCCAGGCGACATCATATT	59.78	20	231	138	368	TAATTAAGCAATGGGGCGTC	59.928	20	TTGGTACTGCACCGATGATG	60.539	20	280	30	309	AAGTCAATTCGCACCACCTC	60.119	20	GCGACATCATATTCGGTTGA	59.504	20	224	138	361
F01.PB6811	1	p3	(CAG)5	15	988	1002	TAACAACCCTGGCAACTTCC	59.971	20	TCTTAACCTTGAACCCACGG	59.964	20	269	921	1189	TAACAACCCTGGCAACTTCC	59.971	20	ATAGAAATGTGGACGCCAGG	59.955	20	237	921	1157	TAACAACCCTGGCAACTTCC	59.971	20	TTGCTGTTCACATAGGGCAG	59.864	20	162	921	1082
F01.PB6815	1	p2	(TC)9	18	17	34	--
F01.PB6818	1	p2	(TG)10	20	1025	1044	TTTGTGGAGGGTCTTCCTGT	59.549	20	CTTTCCTCGCCATTTCACAT	60.074	20	242	885	1126	TGTGGAGGGTCTTCCTGTGT	60.563	20	CTTTCCTCGCCATTTCACAT	60.074	20	240	887	1126	GGGGAAAGGAGGTTTGTTTT	59.303	20	CTTTCCTCGCCATTTCACAT	60.074	20	175	952	1126
F01.PB6819	1	p1	(T)17	17	1092	1108	GAGGAAAGCCGACATGTGAT	60.081	20	TGACAATAAAAATGTCACGGC	58.546	21	162	989	1150	GAGGAAAGCCGACATGTGAT	60.081	20	TGACAATAAAAATGTCACGGCT	59.519	22	162	989	1150	GAGGAAAGCCGACATGTGAT	60.081	20	TTGAAAACCCTACTGGTGACAA	59.512	22	178	989	1166
F01.PB6820	1	p2	(TA)6	12	1502	1513	GTGGACAAAAATGCGATCCT	59.939	20	TCCAGGTTTCTGAAATGCAA	59.247	20	183	1386	1568	GAGGTGGACAAAAATGCGAT	59.939	20	TCCAGGTTTCTGAAATGCAA	59.247	20	186	1383	1568	AAGAGGTGGACAAAAATGCG	60.11	20	TCCAGGTTTCTGAAATGCAA	59.247	20	188	1381	1568
F01.PB6825	1	p1	(A)26	26	1081	1106	AGCAGGTGGTTGGTATCCAG	59.989	20	CCAAGTTGGTCCAAGCCTAA	60.103	20	262	905	1166	ATCCAGCTACCCTCGGATTT	59.925	20	CCAAGTTGGTCCAAGCCTAA	60.103	20	248	919	1166	TTGGTATCCAGCTACCCTCG	60.088	20	CCAAGTTGGTCCAAGCCTAA	60.103	20	253	914	1166
F01.PB6826	1	p2	(TC)9	18	21	38	--
F01.PB6833	1	p1	(T)29	29	1	29	--
F01.PB6840	1	p2	(AT)9	18	97	114	GAAACCAGATGGAAGAGACCC	59.927	21	CACATCATCAGTGTTCCCCA	60.378	20	228	19	246	GAAACCAGATGGAAGAGACCC	59.927	21	TCACATCATCAGTGTTCCCC	59.318	20	229	19	247	GAAACCAGATGGAAGAGACCC	59.927	21	CATGGCCTCCTTCAGAAAGT	59.284	20	210	19	228
F01.PB6842	1	p2	(AC)6	12	15	26	--
F01.PB6844	1	p2	(AC)6	12	46	57	TCCACAACAAAACTTATTTACAGAAA	58.364	26	GTTCAATTGTGGCTGTGGTG	60.008	20	148	1	148	TCCACAACAAAACTTATTTACAGAAA	58.364	26	AAAGGCAGCCTAGTAAGCCC	59.877	20	242	1	242	TCCACAACAAAACTTATTTACAGAAA	58.364	26	GGCTGTGGTGCTTCTCTCAT	60.418	20	138	1	138
F01.PB6844	2	p1	(A)26	26	1165	1190	CGTATTCCTTTTTCCGGTTG	59.447	20	TCACAAGTTCGTAGCTCGAGAA	60.19	22	133	1095	1227	GGGTCGTATTCCTTTTTCCG	60.664	20	TCACAAGTTCGTAGCTCGAGAA	60.19	22	137	1091	1227	CGTATTCCTTTTTCCGGTTG	59.447	20	CACAAGTTCGTAGCTCGAGAA	58.323	21	132	1095	1226
F01.PB6845	1	p2	(CT)13	26	47	72	AGCCCAATTAGCCCAAGTCT	60.096	20	TTTCTTCACATCAGCAACCG	59.84	20	227	6	232	AGCCCAATTAGCCCAAGTCT	60.096	20	GCACGAGTGACGAGTGAGAA	60.187	20	113	6	118	AGCCCAATTAGCCCAAGTCT	60.096	20	TTCACATCAGCAACCGAATC	59.654	20	223	6	228
F01.PB6848	1	p2	(TA)7	14	908	921	CCCAGAGTAATTGCGGATGT	59.955	20	CAGGAGGAGTTGCCTTCATT	59.284	20	217	733	949	ATTGCGGATGTGGAGAAGTC	60.081	20	CAGGAGGAGTTGCCTTCATT	59.284	20	208	742	949	AATTGCGGATGTGGAGAAGT	59.556	20	CAGGAGGAGTTGCCTTCATT	59.284	20	209	741	949
F01.PB6854	1	c	(CT)9cagcagcttctctccatttgtttatttcagctttgaagttccaactcctcacctctcca(TC)10agcattgaagttccaactcctcacctctcca(TC)10	148	30	177	TTGACAATTGACCATTGAAGTTT	58.528	23	CAGAGGATGGAAGGGACAGA	60.191	20	243	1	243	TTGACAATTGACCATTGAAGTTT	58.528	23	GAGTTGCAGAGGATGGAAGG	59.803	20	249	1	249	TTGACAATTGACCATTGAAGTTT	58.528	23	GGGTTGCACCCATTGTAGAG	60.375	20	200	1	200
F01.PB6861	1	p1	(T)17	17	955	971	AGGTGCAGATGAGGGACACT	59.713	20	GCAGATTTTAGCTTATTCCCGA	59.733	22	248	796	1043	AGGTGCAGATGAGGGACACT	59.713	20	TGCAGATTTTAGCTTATTCCCG	60.561	22	249	796	1044	AGGTGCAGATGAGGGACACT	59.713	20	TTTCAAAGGAAAAGATGTGCAG	59.379	22	201	796	996
F01.PB6873	1	p1	(A)16	16	162	177	AAATTGCCCTGAATGGACTG	59.933	20	CAGAAATTGCCAAAAGCACA	59.849	20	154	110	263	AAATTGCCCTGAATGGACTG	59.933	20	ATTGCCAAAAGCACACCAAT	60.374	20	149	110	258	AAATTGCCCTGAATGGACTG	59.933	20	GCAAGAATCAGCAGCATTTG	59.572	20	258	110	367
F01.PB6882	1	c	(GA)7ttacagagagagggagagg(GA)7	47	16	62	--
F01.PB6882	2	p3	(AAG)5	15	375	389	GAGCACGTAGGCCATCCTAA	60.235	20	CTAGGGTTAGCCCCCTTACG	59.974	20	161	311	471	GAGCACGTAGGCCATCCTAA	60.235	20	TTCTGAGGTTTCAAATCCCG	60.044	20	266	311	576	GAGCACGTAGGCCATCCTAA	60.235	20	TTCAAATCCCGGTGAAGAAC	59.91	20	257	311	567
F01.PB6885	1	p3	(TGG)6	18	480	497	ATGACACTTTCTGGGCCATC	59.934	20	TCCTAGGCCTACCCCTCTTC	59.668	20	257	287	543	CTTTCTGGGCCATCACCTTA	60.066	20	TCCTAGGCCTACCCCTCTTC	59.668	20	251	293	543	TTTCTGGGCCATCACCTTAC	59.933	20	TCCTAGGCCTACCCCTCTTC	59.668	20	250	294	543
F01.PB6887	1	p3	(TCA)6	18	915	932	CCCTGCAGCCAGTGTAAGAT	60.277	20	TGGATGTTTTTGCTGCTCTG	59.988	20	202	836	1037	CCCTGCAGCCAGTGTAAGAT	60.277	20	TCACTGGATGTTTTTGCTGC	59.847	20	206	836	1041	CCCTGCAGCCAGTGTAAGAT	60.277	20	GTTTTTGCTGCTCTGCTCCT	59.763	20	197	836	1032
F01.PB6897	1	p6	(TGACGA)5	30	948	977	AAAATGGGAACTGCCATCAG	59.933	20	GTCGCGGTTGTCATAACCTT	60	20	150	882	1031	AATGGGAACTGCCATCAGAG	60.073	20	GTCGCGGTTGTCATAACCTT	60	20	148	884	1031	AAAATGGGAACTGCCATCAG	59.933	20	TCTTCATCAGTGCTGGCATC	59.95	20	122	882	1003
F01.PB6898	1	c	(GA)6tttagagcagttacagagagagatc(GA)7	51	107	157	TACCTTCCCCCTTTCCATTC	60.124	20	AGTACGGGTTCGGATTGTTG	59.853	20	214	27	240	TACCTTCCCCCTTTCCATTC	60.124	20	TACGGGTTCGGATTGTTGAT	60.192	20	212	27	238	TCTACCTTCCCCCTTTCCAT	59.761	20	AGTACGGGTTCGGATTGTTG	59.853	20	216	25	240
F01.PB6909	1	p3	(GCA)10	30	182	211	AGATGGGGAGACTTTCGGTT	59.935	20	TTCCTTGTTCACGTGGAGTG	59.72	20	263	158	420	TCAAGTCGAGATGGGGAGAC	60.199	20	TTCCTTGTTCACGTGGAGTG	59.72	20	271	150	420	GGGAAGCAGGCATCAAATTA	60.038	20	GGATGATGGTTGCACAAGAA	59.502	20	204	39	242
F01.PB6910	1	p1	(T)16	16	1	16	--
F01.PB6912	1	p1	(A)54	54	994	1047	--
F01.PB6920	1	p1	(T)12	12	22	33	--
F01.PB6920	2	p2	(TA)9	18	1045	1062	--
F01.PB6921	1	c	(ATG)6(AGG)5	33	472	504	ATGGACTGGCTCTGGTCCTA	59.679	20	GTGGAGGAGCCAAAGATGAA	60.195	20	233	349	581	ATGGACTGGCTCTGGTCCTA	59.679	20	TGGAGGAGCCAAAGATGAAG	60.331	20	232	349	580	TGAATCTTGTGTTCATGGGG	59.343	20	TGGTTGCCTGCTACTTTGTG	59.904	20	262	394	655
F01.PB6923	1	c	(ATA)5attataattatggttcttataataataatgatcaggctccgaacccgtatccttattcgggtggggctccgagtggatac(AAT)5	110	579	688	ACAGCAGGCTTATGGTGGAC	60.142	20	TCCACGTAATCGAAACCCTC	59.933	20	273	537	809	ACAGCAGGCTTATGGTGGAC	60.142	20	AATCGAAACCCTCCGCTAAT	59.93	20	266	537	802	CTCCACAGCAGGCTTATGGT	60.277	20	TAATGCAAGTCCACCCAACA	59.964	20	254	533	786
F01.PB6923	2	p3	(TAA)5	15	896	910	TGTTGGGTGGACTTGCATTA	59.964	20	TTTCCAATCAGGAAACAGCC	60.051	20	199	767	965	GAGGGTTTCGATTACGTGGA	59.933	20	TTTCCAATCAGGAAACAGCC	60.051	20	176	790	965	TGTTGGGTGGACTTGCATTA	59.964	20	AACAGCCGGTAATAACAGCG	60.152	20	186	767	952
F01.PB6924	1	p1	(T)11	11	65	75	GACCTCCGTGCGTAATTGTT	60	20	CTTCCTGGCGTTTACTTGGA	60.241	20	162	30	191	GACCTCCGTGCGTAATTGTT	60	20	GACAAGCTTCCTGGCGTTTA	60.386	20	168	30	197	GACCTCCGTGCGTAATTGTT	60	20	TCCTGGCGTTTACTTGGAAT	59.569	20	160	30	189
F01.PB6925	1	p3	(TAT)6	18	1040	1057	--
F01.PB6939	1	p2	(AT)6	12	116	127	CGATCGATCAAGAAAAACACA	58.759	21	AAGTTTGGACGGTGGAAATG	59.83	20	142	37	178	TGTGTGTTTGTTTGTTTGCTTG	59.714	22	AAGTTTGGACGGTGGAAATG	59.83	20	116	63	178	CGATCGATCAAGAAAAACACAC	59.615	22	AAGTTTGGACGGTGGAAATG	59.83	20	142	37	178
F01.PB6941	1	p4	(TATT)5	20	1566	1585	--
F01.PB6947	1	p3	(ATT)6	18	1151	1168	AGCGATGATGATTGGGAGAC	60.042	20	CACCACCCAACACAAAACAC	59.745	20	277	943	1219	ATGTTCTTGCCGAAGCAGTT	59.882	20	CACCACCCAACACAAAACAC	59.745	20	138	1082	1219	CTTGCCGAAGCAGTTTTCTC	60.132	20	CACCACCCAACACAAAACAC	59.745	20	133	1087	1219
F01.PB6949	1	p2	(AC)8	16	1	16	--
F01.PB6949	2	c	(AAC)5aataacacaaacc(ACA)5	43	259	301	CGCAAGACACAATCCAACAG	60.301	20	GGTGTGAAATGAATGGGAGG	60.173	20	276	109	384	TTCTCCCCCTCATTCCTTCT	60.008	20	GAGTGATGGTCAGGGTCAGC	60.689	20	229	214	442	CGCAAGACACAATCCAACAG	60.301	20	AAATCGAGGGGGAATCTGAG	60.401	20	256	109	364
F01.PB6953	1	c	(TTC)5tacactcaccatttttatttctttcatcacttctttctctagcttccctcat(TC)11	89	132	220	TCGCCAAATTTAACACGACA	60.111	20	CACTTCAATTTGGGCATCAA	59.518	20	276	43	318	TCCGCCAAATAAATCAATCC	59.735	20	CACTTCAATTTGGGCATCAA	59.518	20	224	95	318	ACACATCTGTCTTCTCCGCC	60.269	20	CACTTCAATTTGGGCATCAA	59.518	20	238	81	318
F01.PB6955	1	p2	(GT)7	14	68	81	tcCAAGATCTCGAATTTCCAA	59.631	21	CAGGAGGGTCTTGATGCAAT	60.073	20	160	2	161	tcCAAGATCTCGAATTTCCAA	59.631	21	GGAGTATCATCAGGCCCAAA	59.894	20	236	2	237	tcCAAGATCTCGAATTTCCAA	59.631	21	GGCGTTGACATCTTGAAACA	59.697	20	107	2	108
F01.PB6960	1	p2	(GA)6	12	7	18	--
F01.PB6961	1	p2	(GA)8	16	22	37	ATCGCCTTCTCAAACCTCG	60.346	19	GCCTTAGTGCGACGAATCTC	59.985	20	280	0	279	ATCGCCTTCTCAAACCTCG	60.346	19	CAGCGTTAATAGCCACAGCA	60.037	20	261	0	260	ATCGCCTTCTCAAACCTCG	60.346	19	TTGAATAGCGGCGGTAATGT	60.476	20	203	0	202
F01.PB6967	1	p2	(AG)9	18	40	57	GGGTTTTACAAGTTGCGTTCA	60.025	21	TTTGTTACGCTTTGATTTCGG	60.116	21	101	9	109	GGGTTTTACAAGTTGCGTTCA	60.025	21	TTGTTACGCTTTGATTTCGG	58.816	20	100	9	108	GGGTTTTACAAGTTGCGTTCA	60.025	21	TCACTGCTTTGTTACGCTTTG	59.167	21	108	9	116
F01.PB6969	1	c	(A)11ccctgttacctaatcaaagtgtaaattaaccagatgggcaagggcaacaaatcaaaacacacaaaaatgt(A)10	91	123	213	CCAACTATCAACCCATAAAGCA	59.01	22	AGAAAGCTCAAGCCTTTCATT	57.391	21	255	40	294	GATCAAACCAACTATCAACCCA	58.812	22	AGAAAGCTCAAGCCTTTCATT	57.391	21	262	33	294	TGATCAAACCAACTATCAACCC	58.812	22	AGAAAGCTCAAGCCTTTCATT	57.391	21	263	32	294
F01.PB6977	1	p1	(T)16	16	1182	1197	CAAGATTCCCGTTGCCTAGA	60.206	20	CCAGGGAATTTCTTGATTTTT	57.233	21	257	975	1231	CAAGATTCCCGTTGCCTAGA	60.206	20	ACCAGGGAATTTCTTGATTTTT	58.068	22	258	975	1232	GATTCCCGTTGCCTAGAATG	59.528	20	CCAGGGAATTTCTTGATTTTT	57.233	21	254	978	1231
F01.PB6982	1	p2	(TC)8	16	13	28	--
F01.PB6986	1	p2	(AC)10	20	31	50	--
F01.PB6987	1	p1	(T)10	10	1389	1398	--
F01.PB6993	1	c	(CAA)5ctagtataaatagtagttgtatgtataatcttaagtcatgggcgcaaatgaggagtttat(GTG)6	93	132	224	GGATAGGGGGAGCATTTAGC	59.894	20	AATATTAGTGTGGGCGGCTG	59.982	20	191	62	252	GTTGGATAGGGGGAGCATTT	60.152	20	AATATTAGTGTGGGCGGCTG	59.982	20	194	59	252	AGTTGGATAGGGGGAGCATT	59.789	20	AATATTAGTGTGGGCGGCTG	59.982	20	195	58	252
F01.PB6997	1	c	(TTG)5atcgaatacatcttgtatagtctacaacgttgatcaagatgtttgtcataa(T)12	78	856	933	TTATGTTGCTCAAGGGGCTC	60.214	20	GAAGAGCACTCTGCTCACCC	60.143	20	204	775	978	TTTATGTTGCTCAAGGGGCT	59.708	20	GAAGAGCACTCTGCTCACCC	60.143	20	205	774	978	TTATGTTGCTCAAGGGGCTC	60.214	20	AGAGCACTCTGCTCACCCTC	59.738	20	202	775	976
F01.PB6998	1	p1	(A)11	11	1093	1103	TTGCCGGACTTTTTGTACCT	59.609	20	GAACGTAACGTCGGATCTGC	60.667	20	264	1035	1298	TTGCCGGACTTTTTGTACCT	59.609	20	GCTTGAGAACGTAACGTCGG	60.827	20	270	1035	1304	TTGCCGGACTTTTTGTACCT	59.609	20	CGGATCTGCAGACTGAAAAA	58.999	20	253	1035	1287
F01.PB7002	1	p1	(T)15	15	1411	1425	CTGGCAACTTAATGGTCGGT	59.993	20	CCATGGATAAAGGGTTCATTG	59.145	21	125	1368	1492	CTGGCAACTTAATGGTCGGT	59.993	20	ACCATGGATAAAGGGTTCATTG	59.945	22	126	1368	1493	CTGGCAACTTAATGGTCGGT	59.993	20	TGACCATGGATAAAGGGTTCAT	60.431	22	128	1368	1495
F01.PB7007	1	p2	(AC)9	18	178	195	CCCTAGCTTTATCTTGGCCC	60.055	20	TCTTATCGGCTTTCGATGCT	59.945	20	129	110	238	GGGTTTTACAAAAGCTGCCA	60.11	20	TCTTATCGGCTTTCGATGCT	59.945	20	220	19	238	CCCTAGCTTTATCTTGGCCC	60.055	20	ACAACAGAATCACCACGCAA	60.16	20	259	110	368
F01.PB7010	1	p2	(AC)7	14	81	94	AAACCTCAATTCCCAAACCC	60.032	20	GTCACCAGTGCCTTCTCCAT	60.12	20	102	20	121	AAACCTCAATTCCCAAACCC	60.032	20	TGTTGTGCCTTTCTCCAGTG	59.873	20	121	20	140	AAACCTCAATTCCCAAACCC	60.032	20	TTCTCCAGTGTCACCAGTGC	59.872	20	111	20	130
F01.PB7019	1	p2	(CT)6	12	148	159	AACCCATACCTCCCATCTCC	60.015	20	AAACTGGTTTTGGTGTTGCC	59.875	20	245	122	366	AACCCATACCTCCCATCTCC	60.015	20	TGGCTGTTTGGTGAGTTTGA	60.278	20	165	122	286	TTCAATCCCCGTTGTTTCTC	59.91	20	TGGCTGTTTGGTGAGTTTGA	60.278	20	202	85	286
F01.PB7019	2	p1	(T)11	11	996	1006	GGGTCTTAAAGCAGCGAGTG	60.015	20	TGATTGAAAAAGCACAGAACAAA	59.787	23	161	875	1035	CAGGGTCTTAAAGCAGCGAG	60.147	20	TGATTGAAAAAGCACAGAACAAA	59.787	23	163	873	1035	GGGTCTTAAAGCAGCGAGTG	60.015	20	TGATTGAAAAAGCACAGAACAA	58.464	22	161	875	1035
F01.PB7022	1	p1	(A)12	12	51	62	CCGCTCTCCTCTACTCCGTA	59.592	20	AGAAAAGGGGTCGTTGTGTG	60.005	20	205	18	222	CCGCTCTCCTCTACTCCGTA	59.592	20	GAAAAGGGGTCGTTGTGTGT	59.867	20	204	18	221	CCGCTCTCCTCTACTCCGTA	59.592	20	TTTCCAATACTGAGCGGCTT	59.845	20	125	18	142
F01.PB7032	1	p1	(A)15	15	1213	1227	AGGACAGGATGACACTTGGG	59.962	20	TTTGCGGTATTTTCCTCACC	59.938	20	268	1048	1315	AGGATGACACTTGGGAGACG	60.112	20	TTTGCGGTATTTTCCTCACC	59.938	20	263	1053	1315	AGGACAGGATGACACTTGGG	59.962	20	CCTCACCACGTTTCCAGACT	60.151	20	255	1048	1302
F01.PB7033	1	p3	(AAG)5	15	774	788	GCATTGTCTCCTATGCCGAT	60.066	20	TAGACCCTTGCTGCGAAAAT	59.845	20	241	686	926	GCATTGTCTCCTATGCCGAT	60.066	20	ACTCTAGACCCTTGCTGCGA	60.156	20	245	686	930	CCTATGCCGATTTCAGCTTC	59.807	20	TAGACCCTTGCTGCGAAAAT	59.845	20	232	695	926
F01.PB7038	1	p2	(AC)9	18	1	18	--
F01.PB7059	1	p1	(T)11	11	995	1005	GCAAATGCAGAATCCTCCTC	59.78	20	CCCGCATTCTTGTTTACTCC	59.569	20	225	945	1169	CTTGCCCAACAGTCGAGAAT	60.255	20	CCCGCATTCTTGTTTACTCC	59.569	20	260	910	1169	GGATACTTGCCCAACAGTCG	60.517	20	CCCGCATTCTTGTTTACTCC	59.569	20	265	905	1169
F01.PB7061	1	p1	(A)12	12	167	178	TTTGTTTGATGCATGTGGGT	59.823	20	GCATAATTTCAGCAAAAACTTGG	60.019	23	248	108	355	GTTTGTTTGATGCATGTGGG	59.823	20	GCATAATTTCAGCAAAAACTTGG	60.019	23	249	107	355	TTTGTTTGATGCATGTGGGT	59.823	20	TTTCAGCAAAAACTTGGTTGT	57.47	21	242	108	349
F01.PB7062	1	p3	(GCA)6	18	729	746	TAGCTCCACCAGTACCCCAC	59.989	20	CCTTGTAGCTTGCATTGGGT	60.132	20	225	618	842	GTGCCATTAGCTCCACCAGT	60.142	20	CCTTGTAGCTTGCATTGGGT	60.132	20	232	611	842	AGTGCCATTAGCTCCACCAG	60.277	20	CCTTGTAGCTTGCATTGGGT	60.132	20	233	610	842
F01.PB7064	1	p2	(GA)8	16	33	48	TATTATTGCCGGCGAGAGAG	60.323	20	CAACCGTAACGCATTTGATG	59.992	20	181	5	185	TATTATTGCCGGCGAGAGAG	60.323	20	ATTGTCAAACACAGTCGGCA	60.16	20	270	5	274	TATTATTGCCGGCGAGAGAG	60.323	20	GTCAAACACAGTCGGCACAT	59.603	20	267	5	271
F01.PB7075	1	p2	(TC)8	16	40	55	TCTCTCTCTGCAAAATTCGG	58.173	20	TGTAACCGCTCTCTCCCCTA	59.83	20	255	3	257	TCTCTCTCTGCAAAATTCGG	58.173	20	TCGCTCACATCCTTTTCCTT	59.813	20	173	3	175	TCTCTCTCTGCAAAATTCGG	58.173	20	CGCTCACATCCTTTTCCTTC	59.813	20	172	3	174
F01.PB7083	1	p1	(T)10	10	746	755	CGTCATGTGAAGCTTGATGG	60.263	20	ACAGAGAGGAGCCATGGAAA	59.803	20	256	600	855	CGTCATGTGAAGCTTGATGG	60.263	20	AACAGAGAGGAGCCATGGAA	59.803	20	257	600	856	GGAGGAGCAAATTGCCTATG	59.668	20	AACAGAGAGGAGCCATGGAA	59.803	20	159	698	856
F01.PB7083	2	p3	(CAC)8	24	1098	1121	AGGAGATGATCATGCAACCC	59.893	20	CTCCAGCCAATCATCCAACT	60.073	20	171	1036	1206	AGGAGATGATCATGCAACCC	59.893	20	AGCCAATCATCCAACTCGTC	60.081	20	167	1036	1202	CACCAACAAGAAGCTGGTCA	59.873	20	CTCCAGCCAATCATCCAACT	60.073	20	152	1055	1206
F01.PB7090	1	p2	(TA)6	12	410	421	ACCGAGGAGGAGCTTAGAGG	59.972	20	CCACCTCAGCACACTAACCA	59.745	20	235	254	488	CCGAGGAGGAGCTTAGAGGT	59.972	20	CCACCTCAGCACACTAACCA	59.745	20	234	255	488	TATGATGGTGCTGATCCCAA	59.883	20	CCACCTCAGCACACTAACCA	59.745	20	214	275	488
F01.PB7091	1	p1	(A)17	17	1217	1233	--
F01.PB7095	1	p2	(CA)6	12	45	56	CAACAATGTTTCTAGAGAATCAAAATG	59.543	27	GTTAAATGGGGGTCTTGGGT	59.919	20	229	2	230	CAACAATGTTTCTAGAGAATCAAAATG	59.543	27	ATAAGCAGAGGAGCAGCCAA	60.118	20	116	2	117	CAACAATGTTTCTAGAGAATCAAAATG	59.543	27	GATGGGTTAAATGGGGGTCT	59.881	20	234	2	235
F01.PB7097	1	p1	(T)11	11	1005	1015	ACTGATCCCTCTGCCTTTCA	59.803	20	CGGAAGTTAGCTTCAGATGAACA	60.774	23	214	841	1054	TGATCCCTCTGCCTTTCATT	59.629	20	CGGAAGTTAGCTTCAGATGAACA	60.774	23	212	843	1054	GGACTCAATCTCAGTGGCCT	59.258	20	CGGAAGTTAGCTTCAGATGAACA	60.774	23	240	815	1054
F01.PB7101	1	p3	(AGC)10	30	90	119	ACACAAAAGTGCGTACTGCG	59.974	20	GACGATAACGAGGGTACCGA	59.955	20	263	16	278	CAAAAGTGCGTACTGCGAAA	60.052	20	GACGATAACGAGGGTACCGA	59.955	20	260	19	278	ACACAAAAGTGCGTACTGCG	59.974	20	CGGAGACGATAACGAGGGTA	60.088	20	267	16	282
F01.PB7101	2	p1	(T)10	10	345	354	TCGGTACCCTCGTTATCGTC	59.955	20	GTAAAAGCCCGGAACAAACA	59.975	20	205	259	463	TACCCTCGTTATCGTCTCCG	60.088	20	GTAAAAGCCCGGAACAAACA	59.975	20	201	263	463	CGTTATCGTCTCCGGTGTCT	60.134	20	GTAAAAGCCCGGAACAAACA	59.975	20	195	269	463
F01.PB7103	1	p3	(CAG)5	15	89	103	CCACCTCCATAAACCCCTTT	60.046	20	GCCCATCTCGATCTTCAGTC	59.768	20	243	30	272	AAACCACCTCCATAAACCCC	59.919	20	GCCCATCTCGATCTTCAGTC	59.768	20	246	27	272	CCACCTCCATAAACCCCTTT	60.046	20	GGAAGGTGGGGATGAGAACT	60.314	20	140	30	169
F01.PB7104	1	p2	(AC)8	16	88	103	ATTCTCACCCGCTAGCTCAA	59.978	20	GATTCCGATGTTGACGCTTT	60.081	20	215	18	232	AATTCTCACCCGCTAGCTCA	59.978	20	GATTCCGATGTTGACGCTTT	60.081	20	216	17	232	ATTCTCACCCGCTAGCTCAA	59.978	20	TCGATTTTCACCCTGATTCC	59.871	20	229	18	246
F01.PB7108	1	p2	(TC)7	14	26	39	ACCGCTCAAAGTCACATAATTT	57.826	22	GAGTTGACCGGAGCAATCAT	60.081	20	269	0	268	ACCGCTCAAAGTCACATAATTT	57.826	22	GACCGGAGCAATCATAGACG	60.624	20	264	0	263	ACCGCTCAAAGTCACATAATTT	57.826	22	TTGACCGGAGCAATCATAGA	59.226	20	266	0	265
F01.PB7109	1	p2	(GA)6	12	9	20	--
F01.PB7113	1	p2	(CA)6	12	11	22	--
F01.PB7122	1	p3	(GAT)8	24	25	48	acagTTGAAAAATCAAGCAGTG	57.096	22	TGAACCCCCATTCAAATGAT	59.991	20	190	0	189	acagTTGAAAAATCAAGCAGTG	57.096	22	CAAGTCTGATTCAAACGCCA	59.84	20	138	0	137	acagTTGAAAAATCAAGCAGTG	57.096	22	TGTTTGGTTCCCAAAACACA	59.834	20	227	0	226
F01.PB7133	1	p3	(CTA)6	18	140	157	AGGTCCGCATTGATATCGTC	59.923	20	GGACCCCAACAGGGTAAGTT	60.088	20	231	2	232	AGGTCCGCATTGATATCGTC	59.923	20	ACAGGGTAAGTTGTCCACGG	59.884	20	223	2	224	AGGTCCGCATTGATATCGTC	59.923	20	CAGGGTAAGTTGTCCACGGT	59.884	20	222	2	223
F01.PB7136	1	p2	(TA)7	14	782	795	TTAACAAGGACTTGGGTCGG	59.964	20	TCACTCAAGTCTGCGACCAT	59.42	20	204	616	819	TTAACAAGGACTTGGGTCGG	59.964	20	TTCACTCAAGTCTGCGACCA	60.593	20	205	616	820	CTCCGGTGTGGGATTAATTG	60.184	20	AACTAGCTTCCACTGGGCTG	59.496	20	238	682	919
F01.PB7139	1	p2	(GA)7	14	85	98	CTTCCTCACCCACACCCTTA	59.959	20	TCTCTCGGTCTCTCTCTCGG	59.81	20	270	37	306	CTTCCTCACCCACACCCTTA	59.959	20	TCGGTCTCTCTCTCGGTCTC	59.663	20	266	37	302	CTTCCTCACCCACACCCTTA	59.959	20	TCTCGGTCTCTCTCTCGGTC	59.663	20	268	37	304
F01.PB7139	2	p2	(GA)6	12	276	287	CTTCCTCACCCACACCCTTA	59.959	20	TCTCTCGGTCTCTCTCTCGG	59.81	20	270	37	306	CTTCCTCACCCACACCCTTA	59.959	20	TCGGTCTCTCTCTCGGTCTC	59.663	20	266	37	302	CTTCCTCACCCACACCCTTA	59.959	20	TCTCGGTCTCTCTCTCGGTC	59.663	20	268	37	304
F01.PB7144	1	p3	(ACC)5	15	114	128	GCCCCTCGGGTTACAATTAC	60.562	20	TGGGGCTGATGAGTATAGGG	59.91	20	158	88	245	GCCCCTCGGGTTACAATTAC	60.562	20	GAGCAGATGCGTGTTGGTTA	59.871	20	213	88	300	GCCCCTCGGGTTACAATTAC	60.562	20	ATAGGGAGGGTGGTAGTGGC	60.212	20	144	88	231
F01.PB7144	2	p1	(A)21	21	1253	1273	--
F01.PB7156	1	p4	(ATTT)5	20	31	50	--
F01.PB7163	1	p3	(ATA)5	15	598	612	TCTTGGAAATGATGGCACAA	60.049	20	GGAAAGGATGGAGCAGATGA	60.158	20	174	478	651	TCTTGGAAATGATGGCACAA	60.049	20	GATGAGGAAAGGATGGAGCA	60.158	20	179	478	656	TCTTGGAAATGATGGCACAA	60.049	20	TGTTGTCCAAACCCAATCCT	60.21	20	231	478	708
F01.PB7171	1	p2	(AT)9	18	5	22	--
F01.PB7173	1	p2	(TC)8	16	34	49	AAGAGGCCCGCTCAAACT	59.95	18	CCCGTCCATCATTCCTATGT	59.629	20	125	2	126	AAGAGGCCCGCTCAAACT	59.95	18	CTACCAACGAAATAAGCCCG	59.603	20	141	2	142	AAGAGGCCCGCTCAAACT	59.95	18	TACCAACGAAATAAGCCCGT	59.474	20	140	2	141
F01.PB7189	1	p2	(AC)18	36	134	169	GCGGCTGAATTTTGATCTCT	59.415	20	ATTGGGCACGCCATTACTAC	59.851	20	259	2	260	AGCGGCTGAATTTTGATCTC	59.415	20	ATTGGGCACGCCATTACTAC	59.851	20	260	1	260	GAGCGGCTGAATTTTGATCT	59.415	20	ATTGGGCACGCCATTACTAC	59.851	20	261	0	260
F01.PB7195	1	p2	(TC)12	24	34	57	GAAAGCCACTCCACAACTCC	59.703	20	CTCTCCAATTTCAAGAGCCG	59.948	20	278	4	281	GAAAGCCACTCCACAACTCC	59.703	20	TCTTTTCTTTCTTCTCGCCG	59.702	20	145	4	148	CACTCCACAACTCCCCAGTC	60.563	20	CTCTCCAATTTCAAGAGCCG	59.948	20	272	10	281
F01.PB7198	1	p1	(T)12	12	728	739	GGTTGGCGCTTTCATACAAT	59.967	20	CCATACCGGCAAAAAGATGT	59.823	20	280	683	962	GGTTGGCGCTTTCATACAAT	59.967	20	CCGCATCCAAGCAATAAAAG	60.58	20	188	683	870	GGTTGGCGCTTTCATACAAT	59.967	20	ATAAGTCCGCATCCAAGCAA	60.606	20	194	683	876
F01.PB7198	2	p1	(T)10	10	842	851	GGTTGGCGCTTTCATACAAT	59.967	20	CCATACCGGCAAAAAGATGT	59.823	20	280	683	962	GGTTGGCGCTTTCATACAAT	59.967	20	CCGCATCCAAGCAATAAAAG	60.58	20	188	683	870	GGTTGGCGCTTTCATACAAT	59.967	20	ATAAGTCCGCATCCAAGCAA	60.606	20	194	683	876
F01.PB7207	1	p2	(TG)9	18	1222	1239	AGCAATCCTCCGATTTCCTT	60.039	20	tcaTGGTCAATGTCTCTTCTTTTT	59.177	24	209	1089	1297	AGCAATCCTCCGATTTCCTT	60.039	20	ttcaTGGTCAATGTCTCTTCTTTT	59.177	24	210	1089	1298	TAGCAGCAATCCTCCGATTT	59.807	20	tcaTGGTCAATGTCTCTTCTTTTT	59.177	24	213	1085	1297
F01.PB7208	1	p2	(TC)18	36	49	84	AGCGACAACACACTCAGCAG	60.251	20	CGTGTGACGAAATGGAGAGA	59.831	20	271	6	276	AGCAGCGACAACACACTCAG	60.251	20	CGTGTGACGAAATGGAGAGA	59.831	20	274	3	276	CAACACACTCAGCAGCAACA	59.642	20	CGTGTGACGAAATGGAGAGA	59.831	20	266	11	276
F01.PB7209	1	p3	(TGA)5	15	413	427	TGAGCAGCAAGGTGAAGAGA	59.855	20	GGCGATTCGATGAACACTTT	60.081	20	264	352	615	TGAGCAGCAAGGTGAAGAGA	59.855	20	TCTTGTAATCCTCCGTCGCT	59.836	20	206	352	557	TGAGCAGCAAGGTGAAGAGA	59.855	20	TTCTTGTAATCCTCCGTCGC	60.214	20	207	352	558
F01.PB7218	1	p1	(T)14	14	1320	1333	AGAACAAAACTGCGAGCGAT	60.022	20	GCTTTCTCGCCATTCAAAAA	60.323	20	198	1248	1445	CAGCGAGGGAATCACTTCTC	59.95	20	GCTTTCTCGCCATTCAAAAA	60.323	20	270	1176	1445	AGAACAAAACTGCGAGCGAT	60.022	20	CGTAATCTCGAACTCCCCAC	59.55	20	224	1248	1471
F01.PB7219	1	p2	(AT)10	20	1544	1563	--
F01.PB7221	1	p2	(TA)6	12	1086	1097	--
F01.PB7224	1	p1	(A)13	13	1180	1192	--
F01.PB7228	1	p3	(ATT)5	15	10	24	--
F01.PB7236	1	p1	(A)10	10	1473	1482	ATTCACAGAATGGGGCAGTC	59.934	20	GGTCTTCAAAACAGGGCATC	59.532	20	270	1318	1587	ATTCACAGAATGGGGCAGTC	59.934	20	TGGTCTTCAAAACAGGGCAT	60.495	20	271	1318	1588	ATTCACAGAATGGGGCAGTC	59.934	20	AGATTAACAAGGCAGAGCCG	59.476	20	247	1318	1564
F01.PB7236	2	p1	(A)10	10	1726	1735	--
F01.PB7237	1	p2	(TC)11	22	185	206	ACACTCTGTGTCAGATGCGG	59.897	20	CAAAAGAACAATCAGTTGCTTCC	60.156	23	271	79	349	GATGCGGACGACGTAGTTTT	60.14	20	CAAAAGAACAATCAGTTGCTTCC	60.156	23	258	92	349	GCGGACGACGTAGTTTTCAT	60.14	20	CAAAAGAACAATCAGTTGCTTCC	60.156	23	255	95	349
F01.PB7240	1	p2	(CT)7	14	1	14	--
F01.PB7240	2	p3	(TCC)6	18	483	500	CTCCTGATGACGACGAATGA	59.787	20	GTGCATCGGCTTGGAGTATT	60.103	20	208	332	539	CTCCTGATGACGACGAATGA	59.787	20	TAGAGGTAGGTGCATCGGCT	59.859	20	217	332	548	GTCCAATTTCGCCCTCCTAT	60.286	20	GTGCATCGGCTTGGAGTATT	60.103	20	239	301	539
F01.PB7245	1	p2	(CA)6	12	19	30	--
F01.PB7254	1	c	(CT)6ccctctctctccctctctctcc(CT)7	48	97	144	TCAAAACCCTAGCTTTTGCAC	59.393	21	TGGCGCTGACAGCATATAAA	60.378	20	209	63	271	TCAAAACCCTAGCTTTTGCAC	59.393	21	CGCCTTTCGGAACTTGTAGT	59.378	20	254	63	316	TCAAAACCCTAGCTTTTGCAC	59.393	21	ATCAGCTTCGCTCTTCGTTG	60.678	20	171	63	233
F01.PB7257	1	c	(TG)7tatgtgta(TG)18	58	396	453	TTAGGGTTTTTGATGGAGCG	60.067	20	TCACTCACACCAGATCAAAAGAA	59.766	23	277	226	502	TTTGATGGAGCGATTCAGGT	60.603	20	CAAAAATCACTCACACCAGATCA	60.023	23	275	234	508	GGTTTTTGATGGAGCGATTC	59.51	20	TCACTCACACCAGATCAAAAGAA	59.766	23	273	230	502
F01.PB7259	1	p2	(TC)19	38	40	77	--
F01.PB7263	1	p1	(T)11	11	1022	1032	CAACGAGAGGAGATGGGAGA	60.34	20	TGCAAGATTTGAGCCTTTACC	59.352	21	277	843	1119	CAACGAGAGGAGATGGGAGA	60.34	20	GCAAGATTTGAGCCTTTACCA	59.352	21	276	843	1118	CGAGAGGAGATGGGAGAAGA	59.48	20	TGCAAGATTTGAGCCTTTACC	59.352	21	274	846	1119
F01.PB7264	1	p1	(A)27	27	1532	1558	GAGGCGAGCAATGTAAGAGG	59.978	20	CTTCGAACTGTCGACTTGGA	59.007	20	157	1445	1601	GAGGCGAGCAATGTAAGAGG	59.978	20	ACTTCGAACTGTCGACTTGGA	59.899	21	158	1445	1602	ATGAATTAGCGTCGGCTTTG	60.23	20	CTTCGAACTGTCGACTTGGA	59.007	20	280	1322	1601
F01.PB7267	1	p2	(CA)7	14	47	60	GGCTCACTCTTCCAAACACC	59.703	20	TTCTTCATTAATCCAGGCCG	60.031	20	188	23	210	GGCTCACTCTTCCAAACACC	59.703	20	TCATTAATCCAGGCCGTCTC	60.036	20	184	23	206	GGCTCACTCTTCCAAACACC	59.703	20	TTCGCCTTGTCTTCGATCTT	59.955	20	143	23	165
F01.PB7269	1	p1	(A)10	10	491	500	GTGAAAGCCTTGAAACCTGG	59.711	20	CCTGTTCCGTGGTGATTCTT	59.966	20	238	416	653	GTGAAAGCCTTGAAACCTGG	59.711	20	TAATCAGTGCCTTCCCCAAC	59.933	20	168	416	583	GCCTTGGTTCATCTGGAAAG	59.67	20	TAATCAGTGCCTTCCCCAAC	59.933	20	260	324	583
F01.PB7273	1	p2	(TA)6	12	780	791	GCCAATTTGGAAAAGTCGAA	60.053	20	AAAGAGCCAAAACCGAAACC	60.463	20	222	612	833	TGCAGAAGGGAGGAAGAAAA	59.926	20	AAAGAGCCAAAACCGAAACC	60.463	20	268	566	833	TTGCAGAAGGGAGGAAGAAA	59.926	20	AAAGAGCCAAAACCGAAACC	60.463	20	269	565	833
F01.PB7284	1	p2	(AC)13	26	82	107	TCCCATTTCTGATACACACACA	58.9	22	CCGATCGACCCAGATTATTG	60.288	20	144	2	145	TCCCATTTCTGATACACACACA	58.9	22	TGTCGAAGAAATTGACACCG	59.691	20	264	2	265	TCCCATTTCTGATACACACACA	58.9	22	TCACGACAACATTGGAGGAG	59.676	20	241	2	242
F01.PB7291	1	p2	(AC)14	28	1	28	--
F01.PB7306	1	p2	(AC)14	28	174	201	ATCCAGAACCATCACCCAAA	60.173	20	GAGATCGAATCTGGGACCAA	60.011	20	210	96	305	ATCCAGAACCATCACCCAAA	60.173	20	AATTGGCCAAAACAGTCAGG	59.971	20	265	96	360	CCCAAACAACAAGATCCACC	60.21	20	GAGATCGAATCTGGGACCAA	60.011	20	196	110	305
F01.PB7307	1	p3	(TTC)5	15	238	252	CGTTATGGATGCAGGATCAG	59.101	20	CTAGACGGGGAACTGACAGC	59.867	20	216	213	428	CGTTATGGATGCAGGATCAG	59.101	20	TGCGTAGTCGAAGTCCATTG	59.864	20	154	213	366	CGTTATGGATGCAGGATCAG	59.101	20	ACCTTTCCTTGCCTCTGTCA	59.844	20	184	213	396
F01.PB7310	1	p2	(AC)7	14	49	62	TCGTAATTACATACATACAAAATGGTG	58.403	27	CCCAAGGACCTCATCACAGT	59.962	20	196	7	202	CGTAATTACATACATACAAAATGGTGA	58.403	27	CCCAAGGACCTCATCACAGT	59.962	20	195	8	202	CGTAATTACATACATACAAAATGGTGA	58.403	27	GCTCAGCCTCTGTTGGATTC	59.957	20	218	8	225
F01.PB7313	1	p2	(TG)6	12	37	48	AAGAAGGTCCCATTCTTGATTC	58.578	22	AACCCCATCAAAGCAATCAC	59.797	20	209	12	220	AGAAGGTCCCATTCTTGATTC	57.179	21	AACCCCATCAAAGCAATCAC	59.797	20	208	13	220	AAGAAGGTCCCATTCTTGATTC	58.578	22	ATCAACCCCATCAAAGCAAT	59.249	20	212	12	223
F01.PB7322	1	p3	(TAT)5	15	916	930	GCCGAAAGTGACCTGGTTTA	60.11	20	TGAACAAGGCAGACAATGAAA	59.307	21	208	788	995	CATGGAGAAGTGCAAGAGCA	60.136	20	TGAACAAGGCAGACAATGAAA	59.307	21	255	741	995	GGAGAAGTGCAAGAGCAGGT	59.604	20	TGAACAAGGCAGACAATGAAA	59.307	21	252	744	995
F01.PB7323	1	p2	(AC)13	26	1	26	--
F01.PB7324	1	p1	(T)10	10	1111	1120	TCAACCATTTACCCCCTCTT	58.359	20	CAAGCTGCCAACTCTTTTGTT	59.548	21	256	1014	1269	TCAACCATTTACCCCCTCTT	58.359	20	AAGCTGCCAACTCTTTTGTTG	59.548	21	255	1014	1268	TCAACCATTTACCCCCTCTT	58.359	20	GCTGCCAACTCTTTTGTTGTT	59.415	21	253	1014	1266
F01.PB7338	1	p3	(GAT)5	15	322	336	GGCTGATCATCCCAAAGAAA	60.014	20	TGAATAGCCATCCCTTGCTC	60.177	20	273	251	523	GGCTGATCATCCCAAAGAAA	60.014	20	GAATAGCCATCCCTTGCTCA	60.177	20	272	251	522	GGGCCTGAACCTATTAAGCC	59.93	20	TGAATAGCCATCCCTTGCTC	60.177	20	230	294	523
F01.PB7340	1	p2	(GA)7	14	33	46	AAAAATCAAGTGCGTGTCTGT	57.402	21	CCCTAGAAACCATCCGTCAA	59.926	20	246	7	252	AAAAATCAAGTGCGTGTCTGT	57.402	21	AAATTTCAGCTCCCGAGTCA	59.813	20	210	7	216	AAAAATCAAGTGCGTGTCTGT	57.402	21	AATTGCAGGTGGAGATCGTT	59.556	20	109	7	115
F01.PB7340	2	p3	(CTG)5	15	359	373	AGTTGACTCGGGAGCTGAAA	59.989	20	GCCATATACCCATGTGGAGG	60.036	20	246	194	439	AGTTGACTCGGGAGCTGAAA	59.989	20	CCATATACCCATGTGGAGGC	60.036	20	245	194	438	TTGACGGATGGTTTCTAGGG	59.926	20	GCCATATACCCATGTGGAGG	60.036	20	207	233	439
F01.PB7352	1	p1	(T)10	10	1016	1025	AAGCAGGAGGAACAGGGTTT	60.11	20	AAGACGAATTCTGCACCCAG	60.255	20	151	913	1063	CATTCAGGTCCACCAAGGTT	59.82	20	AAGACGAATTCTGCACCCAG	60.255	20	236	828	1063	GATTTTGGAAGGGGGAAAGA	60.237	20	AAGACGAATTCTGCACCCAG	60.255	20	128	936	1063
F01.PB7352	2	p1	(T)10	10	1152	1161	CTGGGTGCAGAATTCGTCTT	60.255	20	ATCCCCACGCATAAGCAATA	60.31	20	244	1044	1287	CTGGGTGCAGAATTCGTCTT	60.255	20	CCCCACGCATAAGCAATATC	60.31	20	242	1044	1285	CTGGGTGCAGAATTCGTCTT	60.255	20	CCCACGCATAAGCAATATCA	59.543	20	241	1044	1284
F01.PB7353	1	p2	(GA)7	14	983	996	GTTTTGAGGAGGGTTGTGGA	59.943	20	TCTTTCCCTTTTCTTTCGCA	59.931	20	273	927	1199	TTTTGAGGAGGGTTGTGGAC	59.943	20	TCTTTCCCTTTTCTTTCGCA	59.931	20	272	928	1199	GTGGACAGAGCCATGAAGGT	60.12	20	TCTTTCCCTTTTCTTTCGCA	59.931	20	258	942	1199
F01.PB7354	1	p2	(AC)8	16	50	65	TCACCCCTCAAATCTCTCCA	60.59	20	TTGAGCAAGAAGGTCCCCTA	59.807	20	118	9	126	TCACCCCTCAAATCTCTCCA	60.59	20	TTTGGTTTTCAAATCCCCAG	59.772	20	164	9	172	TCACCCCTCAAATCTCTCCA	60.59	20	TTGGTTGAGCAAGAAGGTCC	60.232	20	122	9	130
F01.PB7356	1	p2	(AT)8	16	1051	1066	--
F01.PB7357	1	p1	(T)11	11	1442	1452	TGAAGCATCACAGGCTGAGT	59.577	20	GTGCTTGGTTTGGAAGCAAT	60.118	20	106	1407	1512	AGTGAAGCATCACAGGCTGA	59.577	20	GTGCTTGGTTTGGAAGCAAT	60.118	20	108	1405	1512	TTGCTTCTGGAAACCTGGAC	60.232	20	ACAAAAGCTGCACAGCAAAA	59.656	20	198	1288	1485
F01.PB7382	1	p2	(AC)8	16	208	223	AGCTTGTTTCTGGTGGGTTG	60.149	20	AACCAGGAGACCCAGGAAAC	60.349	20	229	122	350	GCGCACTTTCTATATCCCCA	60.06	20	ATTGGTTGAAGTGGAAGGCA	60.495	20	216	34	249	GCGCACTTTCTATATCCCCA	60.06	20	TTGGTTGAAGTGGAAGGCAT	60.495	20	215	34	248
F01.PB7384	1	p1	(T)12	12	879	890	GAGCAGGGAAGTCTACTCGG	59.04	20	TCAACCGGTAACAAACAGAAAA	59.531	22	235	681	915	AGAGCAGGGAAGTCTACTCGG	60.024	21	TCAACCGGTAACAAACAGAAAA	59.531	22	236	680	915	AAAATTGTTGTGCCTCATTTTG	59.033	22	ATAATCTTCACCAGCGAGGC	59.297	20	228	817	1044
F01.PB7384	2	p1	(A)13	13	1418	1430	AGATCGATGCTGGAGGAATG	60.181	20	ACCACAAATGCACTCCATGA	59.967	20	160	1344	1503	TCAGATGTTCGGGAGCTTTT	59.813	20	ACCACAAATGCACTCCATGA	59.967	20	208	1296	1503	GAAATCAGATGTTCGGGAGC	59.635	20	ACCACAAATGCACTCCATGA	59.967	20	212	1292	1503
F01.PB7393	1	p3	(AAG)5	15	545	559	AGGGTCGGGACCAATTAAAC	60.053	20	TGCTGGTGTCCATTTTGTGT	60.008	20	201	423	623	CACACTTCAGATGAGGCCAA	59.831	20	TGCTGGTGTCCATTTTGTGT	60.008	20	279	345	623	AGGGTCGGGACCAATTAAAC	60.053	20	TGCCTTTGCTCCGAAATACT	59.845	20	247	423	669
F01.PB7394	1	p2	(AC)7	14	159	172	CACTCCCCTTGCCATCTCTA	60.21	20	TTGTAATCAGCAGCGGTGAG	60.011	20	271	7	277	CACTCCCCTTGCCATCTCTA	60.21	20	GTGTCCTCTCACGATCGCTT	60.418	20	239	7	245	CACTCCCCTTGCCATCTCTA	60.21	20	AGCAGCGGTGAGTAAACCAG	60.453	20	263	7	269
F01.PB7394	2	p1	(A)10	10	1301	1310	TCAGAACCAGAAGTCCAGGG	60.229	20	TCACACGATCATTTGTGTTCA	58.529	21	213	1185	1397	GGATATCTGAGTGCGTGGCT	60.249	20	TCACACGATCATTTGTGTTCA	58.529	21	232	1166	1397	CATGAGGTTAAGGGAGCAGG	59.688	20	TCACACGATCATTTGTGTTCA	58.529	21	270	1128	1397
F01.PB7405	1	p2	(AC)8	16	51	66	CATGAAAAATCAATAAAACTGGGT	58.428	24	CCCATGGAATATCCCTGTTG	60.006	20	117	13	129	CATGAAAAATCAATAAAACTGGG	57.644	23	GAACATTCGAACATAGGCCG	60.469	20	245	13	257	ACATGAAAAATCAATAAAACTGGGT	59.161	25	CCCATGGAATATCCCTGTTG	60.006	20	118	12	129
F01.PB7413	1	c	(ATAC)5acacatgtatgtatatataataatataaatatctaggtacttattcaactcttcgttt(A)10	88	59	146	TCAAAATTAGGAAGTGCTGGTC	58.378	22	GGCGGTAGGATTAACACCAA	59.823	20	210	12	221	TCAAAATTAGGAAGTGCTGGTCT	59.317	23	GGCGGTAGGATTAACACCAA	59.823	20	210	12	221	TCAAAATTAGGAAGTGCTGGTC	58.378	22	CCTGACGTGCCTTGATGTAA	59.716	20	256	12	267
F01.PB7414	1	p2	(TC)12	24	28	51	GGCTTTGGTATTTGGATCTTTC	58.997	22	GAGTTCCTGACTCGGATGGA	60.199	20	176	1	176	GGCTTTGGTATTTGGATCTTTC	58.997	22	TCCTGACTCGGATGGAACTC	60.199	20	172	1	172	GCTTTGGTATTTGGATCTTTCC	58.997	22	GAGTTCCTGACTCGGATGGA	60.199	20	175	2	176
F01.PB7416	1	p3	(AGC)5	15	421	435	ACCAGGCTCTGCTTCAAAAA	59.993	20	GCTGCAAATCCTGCACTGTA	60.019	20	231	284	514	ACCAGGCTCTGCTTCAAAAA	59.993	20	CCCTGTGCATGGTGTTGTAG	60.025	20	262	284	545	ACCAGGCTCTGCTTCAAAAA	59.993	20	TGAGTGAAAACAGGCTGCTG	60.175	20	181	284	464
F01.PB7417	1	p2	(TC)6	12	156	167	ACTTCTTCGTTGGTCGCTGT	59.914	20	CTGACAGGCTTCTTTCGACC	59.989	20	189	46	234	GACGCCCAAACCCTAATTTT	60.184	20	CTGACAGGCTTCTTTCGACC	59.989	20	138	97	234	ACTTCTTCGTTGGTCGCTGT	59.914	20	GCTGACAGGCTTCTTTCGAC	60.142	20	190	46	235
F01.PB7417	2	p3	(TGA)5	15	761	775	TCAGCTTTTGATGCACTTGG	59.988	20	ACCATCACCCCCTTTCTTCT	59.795	20	156	683	838	TCAGCTTTTGATGCACTTGG	59.988	20	TGACGGTTTCTTCTTCCCTG	60.224	20	129	683	811	TCAGCTTTTGATGCACTTGG	59.988	20	CGGTTTCTTCTTCCCTGTCA	60.224	20	126	683	808
F01.PB7425	1	p2	(TG)8	16	317	332	TGTGATGTGATGAAATGGGG	60.177	20	ACATCCCCAACCACAAACAT	59.95	20	173	246	418	TGTGATGTGATGAAATGGGG	60.177	20	TACATCCCCAACCACAAACA	59.667	20	174	246	419	TGTGATGTGATGAAATGGGG	60.177	20	CATCCCCAACCACAAACATT	60.474	20	172	246	417
F01.PB7426	1	p1	(T)11	11	1163	1173	TCTACCCAATATCCGACCCA	60.148	20	TCAGGATTCAAAAATTCGCA	59.232	20	158	1043	1200	GTGCAGGAATGAAGTGGACA	59.682	20	TCAGGATTCAAAAATTCGCA	59.232	20	137	1064	1200	GGTGCAGGAATGAAGTGGAC	60.52	20	TCAGGATTCAAAAATTCGCA	59.232	20	138	1063	1200
F01.PB7429	1	p2	(CA)7	14	60	73	GAATCTTTGCCTGTTTCCGT	59.174	20	CCCCAAGAAATCCTTAAGCC	59.903	20	267	28	294	AATCTTTGCCTGTTTCCGTC	59.174	20	CCCCAAGAAATCCTTAAGCC	59.903	20	266	29	294	ATGTGGTGGTGAACAACTGG	59.283	20	GAGAGAGGAAAGGGGGCTTA	59.783	20	104	1	104
F01.PB7432	1	p2	(TC)7	14	7	20	--
F01.PB7433	1	c	(TC)6tgaaaaagacacaaacttta(CT)6	44	21	64	--
F01.PB7434	1	p3	(ATC)5	15	115	129	ACCGGTACGATGATAATGGG	59.528	20	TGACCACACCAAGGAGCATA	60.112	20	200	52	251	ACCGGTACGATGATAATGGG	59.528	20	ATTCGAAAAGGGCAGTAGCA	59.845	20	253	52	304	ACCGGTACGATGATAATGGG	59.528	20	CGATTCGAAAAGGGCAGTAG	59.839	20	255	52	306
F01.PB7445	1	p3	(GGA)8	24	511	534	TCAATGGCTTTCAACTTCCC	60.051	20	TGGCTGAAGCTTCCTCTTGT	60.134	20	142	475	616	ACATCACTCAAGCGATGACG	59.862	20	TGGCTGAAGCTTCCTCTTGT	60.134	20	219	398	616	TTTCAACTTCCCGCAGTAGC	60.386	20	TGGCTGAAGCTTCCTCTTGT	60.134	20	134	483	616
F01.PB7447	1	p2	(TG)9	18	1253	1270	GGCCGGAAAGTTGTACGTTA	59.996	20	ATACGTGCGTGTTTGTTGGA	60.035	20	217	1153	1369	CGTTATGCACATGTGAACCC	59.847	20	ATACGTGCGTGTTTGTTGGA	60.035	20	202	1168	1369	CGTGCCAAATGGTTATTCCT	59.823	20	ATACGTGCGTGTTTGTTGGA	60.035	20	241	1129	1369
F01.PB7451	1	p1	(T)11	11	1434	1444	ACCCCAACCATTGTCATTGT	59.95	20	TGTCTCACCACCACATTCCT	58.94	20	252	1217	1468	TTGCTTCCATTTTCTCCCTG	60.184	20	TGTCTCACCACCACATTCCT	58.94	20	218	1251	1468	AAAACCGTACCCCAACCATT	60.332	20	TGTCTCACCACCACATTCCT	58.94	20	260	1209	1468
F01.PB7459	1	p2	(AC)12	24	66	89	GGCTGTACAGGATCTCAACCA	60.126	21	TCTTGTTTGGAGAGATGGGG	60.042	20	179	15	193	GGCTGTACAGGATCTCAACCA	60.126	21	GGCTTCAATTTGGGTTTTGA	59.916	20	274	15	288	GGCTGTACAGGATCTCAACCA	60.126	21	GTGTGTGGGATGTAAAGGGG	60.088	20	134	15	148
F01.PB7474	1	p1	(A)10	10	109	118	CGCCATCAGTATCATTCAACTC	59.597	22	CGATTTCTGCGAATTCCTTC	59.784	20	163	21	183	CGCCATCAGTATCATTCAACTC	59.597	22	ATTTTTGCTGCGATTTCTGC	60.351	20	173	21	193	CGCCATCAGTATCATTCAACTC	59.597	22	TCTTCGGAGATTTTTGCTGC	60.469	20	182	21	202
F01.PB7477	1	p2	(GT)8	16	1502	1517	ATCCCGGTTCCAGCTTAGTT	59.962	20	CTCAATCTTGGGAGAGGTGC	59.803	20	276	1334	1609	AATTTGAGATTGGCAGTGGG	59.933	20	CTCAATCTTGGGAGAGGTGC	59.803	20	255	1355	1609	ATCCCGGTTCCAGCTTAGTT	59.962	20	CGACAACATGCTCACAGGAT	59.707	20	246	1334	1579
F01.PB7494	1	p2	(AC)6	12	146	157	GCAGGAGCCTCTTTTGTTTG	59.993	20	AGCCCAGCTGAGAAAATGAA	59.955	20	248	42	289	GCAGGAGCCTCTTTTGTTTG	59.993	20	AAGCCCAGCTGAGAAAATGA	59.955	20	249	42	290	GCAGGAGCCTCTTTTGTTTG	59.993	20	GCCCAGCTGAGAAAATGAAC	59.82	20	247	42	288
F01.PB7505	1	p3	(GGA)6	18	279	296	GGTGAGTGCTCGACAAGTGA	60.03	20	TTCATCTCCCTCAAGCTCGT	59.95	20	123	227	349	GACAGGTGAGTGCTCGACAA	60.03	20	TTCATCTCCCTCAAGCTCGT	59.95	20	127	223	349	GGATGGTGTTGATGATGCTG	59.925	20	TTCATCTCCCTCAAGCTCGT	59.95	20	220	130	349
F01.PB7508	1	p3	(ATT)6	18	53	70	--
F01.PB7509	1	p3	(CAC)5	15	174	188	CAAGCATCTCTTGGGGTCAT	60.073	20	AGAATGCACTGGAGGTGGAG	60.261	20	248	8	255	GGACCAAAATGGCTCCTCTT	60.443	20	TAATGGTAAGGAGGGGGAGG	60.138	20	280	50	329	CAAGCATCTCTTGGGGTCAT	60.073	20	ATGGTATGGTGGTGGTGGAG	60.51	20	212	8	219
F01.PB7509	2	p3	(CAC)5	15	336	350	CCTCCCCCTCCTTACCATTA	60.138	20	AGGAGGAGGTGGTGGAGATT	59.929	20	144	310	453	CTCCACCTCCAGTGCATTCT	60.261	20	AGGAGGAGGTGGTGGAGATT	59.929	20	218	236	453	CCTCCCCCTCCTTACCATTA	60.138	20	TGGTGGTGGAGAGTGAACTG	59.705	20	213	310	522
F01.PB7509	3	p3	(CAC)5	15	786	800	ACCCCCACCATACCACTACA	59.966	20	GATGAGGAGGAGGAGGTGAA	59.18	20	269	612	880	TCCCCCACCTTACCACTACA	60.224	20	TGATGAGGAGGAGGAGGTGA	60.762	20	120	762	881	TCCCCCACCTTACCACTACA	60.224	20	GATGAGGAGGAGGAGGTGAA	59.18	20	119	762	880
F01.PB7519	1	p1	(A)22	22	1122	1143	TTTGATGAGCAGGCCTCTTT	59.955	20	AGCAGTGGTATCAACGCAGA	59.47	20	187	980	1166	AGATGGGTTCATGGAAGTCG	59.927	20	AGCAGTGGTATCAACGCAGA	59.47	20	238	929	1166	TTTGATGAGCAGGCCTCTTT	59.955	20	AAAGCAGTGGTATCAACGCA	59.347	20	189	980	1168
F01.PB7521	1	c	(CA)10gtccttctctcaagtctcagcaagacttttgaatatcaatacaaatccccaacccaattatagtatcattttaagaacacccaattaatcaaacaacttt(A)12	132	5	136	--
F01.PB7527	1	p3	(AGA)7	21	907	927	AGAAGGCCCATTTTGGAGAT	59.903	20	CGCATTCACTGCCATTACAA	60.665	20	186	783	968	TTTGTTGCAGTCTTTGTCCG	59.881	20	CGCATTCACTGCCATTACAA	60.665	20	127	842	968	AGAAGGCCCATTTTGGAGAT	59.903	20	GCCATTACAACCACAGCCAT	60.786	20	176	783	958
F01.PB7534	1	c	(TC)12(GCTC)5	44	95	138	TTTTGTATTCAACACCGGGA	58.866	20	TGAGCTGGTGCCATAACTTG	59.864	20	178	71	248	TTTTGTATTCAACACCGGGA	58.866	20	CCGGGTGTGAATTTCGTAGT	59.853	20	116	71	186	TTTTTGTATTCAACACCGGGA	60.209	21	TGAGCTGGTGCCATAACTTG	59.864	20	179	70	248
F01.PB7544	1	p2	(GT)13	26	90	115	TGGATTCGAAAAACACCAAA	58.987	20	AGCATGTTTCTCCATCTGGG	60.073	20	168	23	190	TGGATTCGAAAAACACCAAAG	59.961	21	AGCATGTTTCTCCATCTGGG	60.073	20	168	23	190	CTGGATTCGAAAAACACCAAA	59.961	21	AGCATGTTTCTCCATCTGGG	60.073	20	169	22	190
F01.PB7551	1	c	(AC)9(AT)8	34	70	103	TGTATTTGCATTTTGTGTTTCTCT	57.949	24	CCAATCCATCAACAGATCCC	60.135	20	217	11	227	TGTATTTGCATTTTGTGTTTCTCT	57.949	24	CCCAGCAAAATGAAGGCTAA	60.202	20	176	11	186	TGTATTTGCATTTTGTGTTTCTCT	57.949	24	CATCAACAGATCCCTGAGCA	59.787	20	211	11	221
F01.PB7552	1	p2	(CT)9	18	55	72	ATTGTTGATTGACTTGCCCC	59.797	20	CAATTCCCTGACACTTGGGT	59.82	20	279	23	301	tgACAGACGAGGGTGATGAG	59.82	20	TGCATCTTTATCAACGACCG	59.688	20	124	1	124	ATTGTTGATTGACTTGCCCC	59.797	20	TGCATCTTTATCAACGACCG	59.688	20	102	23	124
F01.PB7567	1	p2	(TC)11	22	301	322	AGGGGGTTTTGTGTGAATGA	60.21	20	AGCCTTGCTTTCATCTGCAT	59.985	20	279	103	381	AAGGGGGTTTTGTGTGAATG	59.688	20	AGCCTTGCTTTCATCTGCAT	59.985	20	280	102	381	AGCAAGCAAGAACAAGGAGG	59.615	20	AGCCTTGCTTTCATCTGCAT	59.985	20	189	193	381
F01.PB7582	1	p2	(TG)10	20	154	173	CGAAACGATGCCAAGGTATT	59.96	20	TTGCAAACATTGGAGCAGAG	59.988	20	238	121	358	TCAGTTTGTCCGAAACGATG	59.691	20	TTGCAAACATTGGAGCAGAG	59.988	20	248	111	358	CGAAACGATGCCAAGGTATT	59.96	20	TGCAAACATTGGAGCAGAGA	60.539	20	237	121	357
F01.PB7583	1	p2	(GA)10	20	16	35	--
F01.PB7588	1	p3	(GAT)5	15	293	307	CCATCGATCAAGGCGATAAT	59.885	20	ACCACCCCATACCCACACTA	59.966	20	218	245	462	CCATCGATCAAGGCGATAAT	59.885	20	CGACGCACATAAGACCAGAA	59.864	20	246	245	490	CCATCGATCAAGGCGATAAT	59.885	20	TAGTTGATGACAAGGCGACG	59.864	20	261	245	505
F01.PB7594	1	p1	(C)17	17	1246	1262	--
F01.PB7604	1	c	(TTC)6attgtcaatg(CCT)8	52	155	206	CTGATCACGACGACATCTCC	59.212	20	AGGGTATGAGTCAGCGATGG	60.096	20	200	108	307	TCCTGATCACGACGACATCT	59.212	20	AGGGTATGAGTCAGCGATGG	60.096	20	202	106	307	TCCTGATCACGACGACATCT	59.212	20	CCAGGGTATGAGTCAGCGAT	60.096	20	204	106	309
F01.PB7604	2	p3	(GAG)5	15	372	386	CCATCGCTGACTCATACCCT	60.096	20	AATGGCTTGTTTGAGTTGGG	59.971	20	274	288	561	ATCGCTGACTCATACCCTGG	60.096	20	AATGGCTTGTTTGAGTTGGG	59.971	20	272	290	561	TTTCACACCCTGGAAACCAT	60.21	20	AATGGCTTGTTTGAGTTGGG	59.971	20	245	317	561
F01.PB7608	1	p2	(GA)6	12	98	109	TTTGTGTTTGTTTCTTGCCG	59.746	20	ATTTACCATGCACCCTCAGC	59.962	20	109	39	147	TTGTGTTTGTTTCTTGCCGA	60.271	20	ATTTACCATGCACCCTCAGC	59.962	20	108	40	147	TTTGTGTTTGTTTCTTGCCG	59.746	20	TACCCCGGAAACCAAAAAGT	60.564	20	278	39	316
F01.PB7614	1	p2	(CT)22	44	63	106	TGGCCAACTTCCTCTCCTAA	59.807	20	CGAAATCAGAGTTGATGCCA	59.799	20	250	39	288	ACTGGCCAACTTCCTCTCCT	60.252	20	CGAAATCAGAGTTGATGCCA	59.799	20	252	37	288	GCCAAAAGCATTTGTGTTGA	59.712	20	GCTTTTTGATTCAGGGACGA	60.192	20	256	2	257
F01.PB7614	2	p1	(T)10	10	952	961	CAACCGTTCCCTGTTGTTTT	59.869	20	TGTTTTAATTTTGGATAATGGCA	58.478	23	249	748	996	TTCTTTCTGGTGGTGGCTCT	59.844	20	TGTTTTAATTTTGGATAATGGCA	58.478	23	161	836	996	CTTCTTTCTGGTGGTGGCTC	59.844	20	TGTTTTAATTTTGGATAATGGCA	58.478	23	162	835	996
F01.PB7619	1	p1	(A)11	11	144	154	CCAACATTCAACCCAGAACC	60.21	20	CAATCTGATCGCCCATTCTT	60.036	20	134	44	177	CCAACATTCAACCCAGAACC	60.21	20	CCAGCTTGATCCCATGACTT	60.073	20	276	44	319	GCCAACATTCAACCCAGAAC	60.362	20	CAATCTGATCGCCCATTCTT	60.036	20	135	43	177
F01.PB7627	1	c	(T)19g(T)21	41	362	402	CCGGAATTGACATTGCTCTT	60.074	20	TTGCATCCATTTCTCCTTCC	60.014	20	270	258	527	GATAACGCCGGAATTGACAT	59.791	20	TTGCATCCATTTCTCCTTCC	60.014	20	277	251	527	ACGCCAAAAACACCGTAAAG	60.032	20	GCAAATCCCCACAAGAAGAG	59.67	20	269	178	446
F01.PB7642	1	p4	(ATAC)6	24	17	40	--
F01.PB7646	1	p2	(AC)7	14	59	72	GCTTCGTCAACATCTCAGCA	60.144	20	TTGGACGTCATCTCCAACAA	60.088	20	190	32	221	TTCGTCAACATCTCAGCACC	59.837	20	TTGGACGTCATCTCCAACAA	60.088	20	188	34	221	GCTTCGTCAACATCTCAGCA	60.144	20	ATCCCAAGTTCCCCATCTTC	60.133	20	171	32	202
F01.PB7649	1	p2	(AG)8	16	1	16	--
F01.PB7652	1	p2	(GT)14	28	881	908	TGATCGCCAAATGTTTACCA	59.93	20	ACATCCCAGGCAAAATTCAA	60.309	20	217	717	933	TGATCGCCAAATGTTTACCA	59.93	20	CATCCCAGGCAAAATTCAAG	60.439	20	216	717	932	TGATCGCCAAATGTTTACCA	59.93	20	ATCCCAGGCAAAATTCAAGA	59.505	20	215	717	931
F01.PB7656	1	p3	(GCT)7	21	66	86	AAAAATTGAAGGGTGTAAAATAACAA	58.529	26	AAGGGCAGGAATGGAAGAGT	60.074	20	151	13	163	AAAAATTGAAGGGTGTAAAATAACAA	58.529	26	CAGGGCAATTCCAATCCTAA	59.894	20	112	13	124	AAAATTGAAGGGTGTAAAATAACAA	57.392	25	AAGGGCAGGAATGGAAGAGT	60.074	20	150	14	163
F01.PB7657	1	p2	(CT)6	12	27	38	--
F01.PB7659	1	p2	(GT)9	18	7	24	--
F01.PB7661	1	p4	(ATAC)5	20	56	75	CGACGACCAATCGATAGATACA	59.982	22	AATCAAGTCCATACCAGCCG	59.955	20	115	2	116	CGACGACCAATCGATAGATACA	59.982	22	TTCTTCTCCCGACTCAGCAT	59.95	20	256	2	257	CGACGACCAATCGATAGATACA	59.982	22	CAGCGCCAAATCCATTAGTT	60.096	20	182	2	183
F01.PB7663	1	p1	(A)19	19	414	432	GTGCTCAAAAATCAGCGACA	59.995	20	AACATTGCACGCATCTCTTG	59.871	20	263	205	467	GCTCGATCTGATGTCGTTGA	59.95	20	AACATTGCACGCATCTCTTG	59.871	20	227	241	467	TCGATCTGATGTCGTTGAGC	59.95	20	AACATTGCACGCATCTCTTG	59.871	20	225	243	467
F01.PB7670	1	p2	(AC)21	42	58	99	AATCACTTTCCCCCAAAACC	60.032	20	GTTGAAAGAGCTCGTGAGGG	59.989	20	222	25	246	AATCACTTTCCCCCAAAACC	60.032	20	CTTTGAGCAAGGTCCCATGT	60.111	20	254	25	278	AATCACTTTCCCCCAAAACC	60.032	20	CAGACATCGCGATCGTAAAA	59.833	20	178	25	202
F01.PB7671	1	p1	(T)10	10	371	380	TACCTATGCCGGAAAGTTGC	60.096	20	AACCCGATCGGAGTACAGTG	59.989	20	278	193	470	ACCTATGCCGGAAAGTTGCT	61.006	20	AACCCGATCGGAGTACAGTG	59.989	20	277	194	470	TACCTATGCCGGAAAGTTGC	60.096	20	TAACCCGATCGGAGTACAGTG	60.001	21	279	193	471
F01.PB7682	1	c	(CT)10gtatctatctctctcgccaatatacacacaaatacatttatattgaagagatggatgctatggatatgagcggcgtgggaggacat(GAA)6	124	47	170	TAGCAGCTCCTTCCATCACC	60.362	20	GTTGGGAGCTTTGAGTGGAG	59.844	20	232	1	232	GCAGCTCCTTCCATCACCTA	60.362	20	GTTGGGAGCTTTGAGTGGAG	59.844	20	230	3	232	TAGCAGCTCCTTCCATCACC	60.362	20	GGCCGAGACGAGTGAGATTA	60.362	20	272	1	272
F01.PB7702	1	p1	(A)10	10	1474	1483	TTGGGAAGAACTCAAATCCG	60.044	20	CAGCTCCCAGGTTCTCTCTG	60.127	20	188	1429	1616	TCCCCGAAATCTCAGAACAC	60.05	20	CAGCTCCCAGGTTCTCTCTG	60.127	20	233	1384	1616	CTGCGGTTCTGGAATGTTTT	60.11	20	CAGCTCCCAGGTTCTCTCTG	60.127	20	257	1360	1616
F01.PB7705	1	p2	(CT)9	18	2	19	--
F01.PB7706	1	p1	(A)25	25	1352	1376	GGTGAACCCAACCTTGTCAT	59.679	20	CACGGCAGCAGCAGTAGTTA	60.217	20	108	1300	1407	GGAGAGGTGAACCCAACCTT	60.349	20	CACGGCAGCAGCAGTAGTTA	60.217	20	113	1295	1407	CATGGAGAGGTGAACCCAAC	60.363	20	CACGGCAGCAGCAGTAGTTA	60.217	20	116	1292	1407
F01.PB7712	1	p3	(GTG)5	15	377	391	GGACGTGACGGCTATGATTT	59.962	20	TGACACGATAATCTGACCGC	59.679	20	172	261	432	ATGCTATGAGGGGACGTGAC	59.957	20	TGACACGATAATCTGACCGC	59.679	20	183	250	432	ATGCTATGAGGGGACGTGAC	59.957	20	GATAATCTGACCGCCTCGAC	59.658	20	177	250	426
F01.PB7713	1	p1	(T)10	10	775	784	TAATGCAATGGAGCCTGTCA	60.22	20	GTGCTGCACTCTGATGCAAT	60.024	20	238	728	965	GCAATGGAGCCTGTCAAAGT	60.263	20	GTGCTGCACTCTGATGCAAT	60.024	20	234	732	965	TAATGCAATGGAGCCTGTCA	60.22	20	TCTGGCTGAAGAAACAACGA	59.566	20	126	728	853
F01.PB7715	1	p2	(CA)7	14	1510	1523	--
F01.PB7716	1	p2	(TC)7	14	33	46	TCACAGAGACATTTACATACACAACA	58.681	26	CAACCAACCATGAGAACACG	60.001	20	255	4	258	TCACAGAGACATTTACATACACAACA	58.681	26	ACAAAAGGACGGAGAGCAGA	59.989	20	210	4	213	TCACAGAGACATTTACATACACAACA	58.681	26	GTAACGCGCATCCCAGTAAT	59.988	20	142	4	145
F01.PB7724	1	p1	(T)14	14	1161	1174	GCCCATCGTTACATGTCTCC	60.348	20	CAATCAGGTGTGCATATTGGA	59.41	21	182	1099	1280	CCAATTTTGCAGTTTAGCCC	59.586	20	CAATCAGGTGTGCATATTGGA	59.41	21	198	1083	1280	TTTGCAGTTTAGCCCATCGT	60.637	20	CAATCAGGTGTGCATATTGGA	59.41	21	193	1088	1280
F01.PB7725	1	p3	(CTT)6	18	164	181	CCCTGAAGGTGGAAGTGGTA	59.959	20	CCCTGATGCAGCCAAGTATT	60.096	20	280	131	410	CCCTGAAGGTGGAAGTGGTA	59.959	20	TACGCTGTTGATGTCTCCCA	60.263	20	246	131	376	CCCTGAAGGTGGAAGTGGTA	59.959	20	AAGTGGACACCCCAAAACAC	59.721	20	154	131	284
F01.PB7730	1	p1	(T)12	12	1156	1167	TACAACGTGGTTGTGGAGGA	60.001	20	tCCCCAATAATAGATCATGTCG	58.785	22	278	945	1222	GAGGAGCTGCCATCAAATGT	60.226	20	tCCCCAATAATAGATCATGTCG	58.785	22	263	960	1222	AGGAGCTGCCATCAAATGTT	59.7	20	tCCCCAATAATAGATCATGTCG	58.785	22	262	961	1222
F01.PB7732	1	p3	(TTA)5	15	1304	1318	GCTCACCAGTTATTGCCTCC	59.7	20	CGAAAAGTAAATTCGGATCG	57.404	20	253	1090	1342	GGCTCACCAGTTATTGCCTC	59.7	20	CGAAAAGTAAATTCGGATCG	57.404	20	254	1089	1342	GCTCACCAGTTATTGCCTCC	59.7	20	ACGAAAAGTAAATTCGGATCG	58.262	21	254	1090	1343
F01.PB7736	1	p3	(ATA)6	18	1628	1645	--
F01.PB7741	1	p2	(AC)7	14	97	110	TCATTCCATGTTATCCAGTCACA	60.242	23	AGCTGATGATTTCCATCCAA	58.088	20	265	7	271	CATTCCATGTTATCCAGTCACAG	59.369	23	AGCTGATGATTTCCATCCAA	58.088	20	264	8	271	CATTCCATGTTATCCAGTCACA	58.352	22	AGCTGATGATTTCCATCCAA	58.088	20	264	8	271
F01.PB7743	1	p3	(ATC)5	15	1159	1173	CTTGGAATTCAGGCCTTCTG	59.807	20	TTGGGACAATGATGATTGGAT	60.006	21	223	1008	1230	CTTGGAATTCAGGCCTTCTG	59.807	20	TGGGACAATGATGATTGGATT	60.006	21	222	1008	1229	CTTGGAATTCAGGCCTTCTG	59.807	20	CAAGCAGCATCTATCACACCA	59.879	21	252	1008	1259
F01.PB7745	1	p2	(AC)9	18	12	29	--
F01.PB7760	1	p1	(A)21	21	1133	1153	--
F01.PB7762	1	p2	(TA)6	12	1654	1665	--
F01.PB7768	1	p5	(TCCCT)5	25	23	47	--
F01.PB7768	2	p3	(ACC)5	15	190	204	TACGCGCCTCTGTGTTGATA	60.423	20	TGGGGCTGATGAGTATAGGG	59.91	20	250	72	321	TACGCGCCTCTGTGTTGATA	60.423	20	ATAGGGAGGGTGGTAGTGGC	60.212	20	236	72	307	GCCCCTCGGGTTACAATTAC	60.562	20	TGGGGCTGATGAGTATAGGG	59.91	20	158	164	321
F01.PB7771	1	p2	(AC)9	18	40	57	CTGCCGCACAGTCCATTAT	59.688	19	GAATTTCCACCGGATGTACG	60.192	20	227	16	242	CTGCCGCACAGTCCATTAT	59.688	19	TGGCCTAGTAAGAACTGCCG	60.399	20	247	16	262	TTCTTTCTCGAGCTGCCTG	59.405	19	GAATTTCCACCGGATGTACG	60.192	20	243	0	242
F01.PB7771	2	c	(C)12(A)14	26	1008	1033	--
F01.PB7779	1	p3	(GGT)5	15	683	697	AGATTGCCAACCATCAAAGG	59.933	20	GCCACTTCCACAAGTTCCAT	59.973	20	155	593	747	CCAACCATCAAAGGAAAGGA	59.903	20	GCCACTTCCACAAGTTCCAT	59.973	20	149	599	747	CACCCTAGATTGCCAACCAT	59.813	20	GCCACTTCCACAAGTTCCAT	59.973	20	161	587	747
F01.PB7785	1	p2	(AC)11	22	1	22	--
F01.PB7786	1	p3	(TCA)6	18	1178	1195	AGCACAATATGGGGGTTTTG	59.685	20	ACCTGCAAACACCTACCTGG	60.028	20	273	993	1265	TGGGTTGTGATATGATGGGA	59.579	20	ACTTCCATGGACCTGCAAAC	59.973	20	243	1033	1275	TGGGTTGTGATATGATGGGA	59.579	20	ACCTGCAAACACCTACCTGG	60.028	20	233	1033	1265
F01.PB7788	1	p2	(TC)7	14	8	21	--
F01.PB7798	1	p3	(GAT)5	15	43	57	CAGGGATGCTGGTTTAGGAA	60.066	20	TGGATGGTTCATCTTCCACA	59.893	20	275	5	279	CAGGGATGCTGGTTTAGGAA	60.066	20	GGCCAATGCCACTTTCTATC	59.533	20	239	5	243	CAGGGATGCTGGTTTAGGAA	60.066	20	TGGCCAATGCCACTTTCTAT	60.469	20	240	5	244
F01.PB7800	1	p3	(GGC)7	21	136	156	TCAGCAACAGCGTACTGGAC	60.056	20	GCGACGAAGGACAAGAGAAC	59.997	20	123	74	196	CTCAGCAACAGCGTACTGGA	60.199	20	GCGACGAAGGACAAGAGAAC	59.997	20	124	73	196	TCAGCAACAGCGTACTGGAC	60.056	20	AACCAAAACCAGAGCGAAGA	59.853	20	145	74	218
F01.PB7809	1	p2	(GA)13	26	62	87	CAAAGGCCAGCAGTTTTCTT	59.494	20	AGAGGTTTTGGCTTTGCCTT	60.242	20	111	5	115	CAAAGGCCAGCAGTTTTCTT	59.494	20	AAGAGGTTTTGGCTTTGCCT	60.242	20	112	5	116	CAAAGGCCAGCAGTTTTCTT	59.494	20	ACCTGCACCCATTTTTCAAT	59.292	20	160	5	164
F01.PB7817	1	c	(TC)7gcaactacccatttctttcttccgctttt(CA)11	65	17	81	--
F01.PB7823	1	p2	(TC)12	24	27	50	--
F01.PB7832	1	p2	(TA)6	12	47	58	AGTGGAGACATCTTGCGAGG	60.408	20	GTGCTTGAGAGCATCCACAA	59.992	20	268	10	277	CTTGCGAGGAAGTGTCCAGT	60.444	20	GTGCTTGAGAGCATCCACAA	59.992	20	257	21	277	CACAGTGGAGACATCTTGCG	60.463	20	GTGCTTGAGAGCATCCACAA	59.992	20	271	7	277
F01.PB7842	1	p2	(GA)9	18	28	45	ACCTTGGGAGAGAGAGCCAG	60.921	20	CGCTGACCTCCTGAGAAATC	59.95	20	173	0	172	ACCTTGGGAGAGAGAGCCAG	60.921	20	TCCCTGCTTCATTGGAAAAC	60.051	20	259	0	258	ACCTTGGGAGAGAGAGCCAG	60.921	20	AGCACGGAGTTTGAGATCGT	59.874	20	139	0	138
F01.PB7844	1	p2	(AC)7	14	32	45	--
F01.PB7851	1	p2	(AC)6	12	70	81	cTCCAACACATCCTGAACCC	60.363	20	AGAGTGGATGAGACGACGCT	60.017	20	221	1	221	cTCCAACACATCCTGAACCC	60.363	20	ATGAGACGACGCTGATTGTG	59.862	20	214	1	214	cTCCAACACATCCTGAACCC	60.363	20	CTGGGAACGGGACACATACT	59.844	20	112	1	112
F01.PB7865	1	p1	(A)14	14	1014	1027	--
F01.PB7870	1	p3	(GGA)5	15	590	604	TCTCCTCTTCCCAAAAACCA	59.641	20	ATCAGCAGCCACTCTGGACT	60.017	20	249	464	712	TCTCCTCTTCCCAAAAACCA	59.641	20	CCACTCTGGACTCCAACCAT	59.962	20	241	464	704	TCTCCTCTTCCCAAAAACCA	59.641	20	AAGGCCCTAGAGGTCCAAAA	60.068	20	216	464	679
F01.PB7875	1	p2	(GA)10	20	50	69	GCAGTTCTCCACTGAAGCAG	58.752	20	AGCGAGCCAATCGTAAAGAA	59.982	20	142	25	166	CTGCAGTTCTCCACTGAAGC	58.752	20	AGCGAGCCAATCGTAAAGAA	59.982	20	144	23	166	GCAGTTCTCCACTGAAGCAG	58.752	20	GGCCAGACGAGATTGTGATT	60.081	20	162	25	186
F01.PB7875	2	p1	(T)13	13	1598	1610	TGCTGCAGATGCTTGTTTTT	59.614	20	tcAAATAAGTGATGCGTTCTAGC	58.603	23	161	1527	1687	TGCTGCAGATGCTTGTTTTT	59.614	20	aatcAAATAAGTGATGCGTTCTAGC	60.065	25	163	1527	1689	TGCTGCAGATGCTTGTTTTT	59.614	20	atcAAATAAGTGATGCGTTCTAGC	58.909	24	162	1527	1688
F01.PB7880	1	p5	(TTCTT)5	25	812	836	GTAGCAAGGGACACACAGCA	59.905	20	AGATCCCTCCTGCTTCCATT	60.037	20	171	699	869	AAGCAGCAAGGCCATAGAGA	60.118	20	AGATCCCTCCTGCTTCCATT	60.037	20	150	720	869	GAAGCAGCAAGGCCATAGAG	60.118	20	AGATCCCTCCTGCTTCCATT	60.037	20	151	719	869
F01.PB7881	1	p1	(T)11	11	348	358	GCTCGCCTTCTTTGAATTCTT	59.979	21	TACCCAAGCGTTGGTTTCTC	60.11	20	277	112	388	GCTCGCCTTCTTTGAATTCTT	59.979	21	CAAGCGTTGGTTTCTCCTTC	59.853	20	273	112	384	TTCACGTCTCGGTTTATGAGG	60.118	21	TACCCAAGCGTTGGTTTCTC	60.11	20	258	131	388
F01.PB7881	2	p2	(TG)6	12	633	644	TTGTTTATGTGTTTCCTGAGGC	59.134	22	TGGAAACTGAGCCAATACGA	59.272	20	189	532	720	TTGTTTATGTGTTTCCTGAGGCT	60.048	23	TGGAAACTGAGCCAATACGA	59.272	20	189	532	720	TGTTTATGTGTTTCCTGAGGCT	58.767	22	TGGAAACTGAGCCAATACGA	59.272	20	188	533	720
F01.PB7882	1	p1	(A)25	25	1152	1176	--
F01.PB7885	1	p4	(CACT)5	20	31	50	TCAAATCCCATTTCAGTAACCA	59.315	22	AATTAAAGAGGTGGGGTGGG	60.046	20	112	3	114	TCAAATCCCATTTCAGTAACCA	59.315	22	ATGGTGAGTTGGAGGTCGAG	60.112	20	225	3	227	TCAAATCCCATTTCAGTAACCA	59.315	22	AAATGGGGAGAAGATTTGGG	60.124	20	145	3	147
F01.PB7892	1	p2	(TG)8	16	29	44	GCGAGCAAGAGATATTCTCATAA	57.834	23	AGCTTAGGCGGTAAAAAGGG	59.752	20	125	3	127	AGCGAGCAAGAGATATTCTCATAA	58.761	24	AGCTTAGGCGGTAAAAAGGG	59.752	20	126	2	127	GCGAGCAAGAGATATTCTCATAA	57.834	23	GGTAAAAAGGGAAGGCAGGA	60.423	20	116	3	118
F01.PB7894	1	p3	(TCA)5	15	126	140	CTGGTGGTTCAATTCCCACT	59.82	20	TTGGCTGCTGTTGAAAATTG	59.849	20	252	64	315	ACTGGTGGTTCAATTCCCAC	59.679	20	TGATGCACTCATTGGGAAAA	60.049	20	186	63	248	ACCACTGGTGGTTCAATTCC	59.679	20	TGATGCACTCATTGGGAAAA	60.049	20	189	60	248
F01.PB7894	2	p3	(GCA)5	15	576	590	GACCCCGTCTAACGAAATGA	59.933	20	GGACTGAAGGGGTCTCCTCT	59.661	20	190	455	644	TCGAGGATGGTTTCTTGGAG	60.187	20	ATTCCGGACATTGAAGATGG	59.75	20	260	483	742	TCTCGAGGATGGTTTCTTGG	60.187	20	ATTCCGGACATTGAAGATGG	59.75	20	262	481	742
F01.PB7895	1	p3	(TGA)6	18	303	320	TTCCGTTCCCTTTTAGACCC	60.291	20	GTCCCAAATCCACCAACAAC	60.073	20	271	118	388	TTCCGTTCCCTTTTAGACCC	60.291	20	AGTCCCAAATCCACCAACAA	60.21	20	272	118	389	TTCCGTTCCCTTTTAGACCC	60.291	20	CAAGCAAAACCCCAGCTAAA	60.236	20	246	118	363
F01.PB7896	1	p2	(TC)6	12	69	80	GAGGATTCACACCGAAGGAA	60.05	20	CTGGCCAAATCCATCAGAAT	59.894	20	192	27	218	GAGGATTCACACCGAAGGAA	60.05	20	GCTTCTCGGGCTCTATTTCA	59.551	20	151	27	177	GAGGATTCACACCGAAGGAA	60.05	20	TGCTTCTCGGGCTCTATTTC	59.551	20	152	27	178
F01.PB7897	1	p1	(T)16	16	57	72	GGTCAACCCAATCCTATTTTTC	58.735	22	GTGTACCGAGCGAATGAGGT	60.142	20	267	1	267	GGTCAACCCAATCCTATTTTTC	58.735	22	CGTATCAATGCTGTCGGCTA	59.856	20	108	1	108	GGTCAACCCAATCCTATTTTTC	58.735	22	CGACGACGTATCAATGCTGT	59.746	20	114	1	114
F01.PB7899	1	p2	(TG)8	16	1368	1383	TCAGATGCCAAAGAATGCTG	59.948	20	agctgcaTTTTGACATGAACA	59.336	21	280	1129	1408	GATGCCAAAGAATGCTGGTT	60.081	20	agctgcaTTTTGACATGAACA	59.336	21	277	1132	1408	ATGCCAAAGAATGCTGGTTC	60.081	20	agctgcaTTTTGACATGAACA	59.336	21	276	1133	1408
F01.PB7905	1	p1	(A)11	11	1108	1118	TTTGTGCGAACAGGTCAAAG	59.881	20	TAATCCCCACAAAATCACCC	59.481	20	272	874	1145	GTTTTGTGCGAACAGGTCAA	59.74	20	TAATCCCCACAAAATCACCC	59.481	20	274	872	1145	TTTTGTGCGAACAGGTCAAA	60.271	20	TAATCCCCACAAAATCACCC	59.481	20	273	873	1145
F01.PB7907	1	p1	(C)15	15	1490	1504	--
F01.PB7910	1	p2	(CT)9	18	95	112	CGACCCTTGTACTCCTTTTCC	59.984	21	CGACTATAGGCAACCGGAGA	60.227	20	109	64	172	CGACCCTTGTACTCCTTTTCC	59.984	21	GCTACTGGATCCTCGTGTCC	59.685	20	219	64	282	CGACCCTTGTACTCCTTTTCC	59.984	21	CTATAGGCAACCGGAGATCG	59.685	20	106	64	169
F01.PB7911	1	p3	(AGA)5	15	932	946	ATTGATTCGATGGATCAGGC	59.861	20	TCCTCAGCATCTCAATTTGC	58.953	20	250	732	981	CAAGGGAGCACAACAACAAG	59.335	20	TCCTGCGAAGTTTGTCACAT	59.293	20	236	857	1092	ATTGATTCGATGGATCAGGC	59.861	20	AGCTCACTCATCATCCTCAGC	59.575	21	263	732	994
F01.PB7913	1	c	(A)45ggtacatataaaatcaagagatagaatcttgaataaagcacacaataattg(A)21ggaatcctagtgtgtaga(T)98	233	1006	1238	--
F01.PB7916	1	c	(CT)6(AT)6gcacttcacctcctcata(TC)6	54	42	95	TCTGTTTCTAATTTATCTCCTCCGA	59.67	25	CCCGAAACTCACGATCAAAT	59.933	20	201	13	213	TCTGTTTCTAATTTATCTCCTCCGA	59.67	25	AAACTCACGATCAAATCGCC	60.081	20	197	13	209	TCTGTTTCTAATTTATCTCCTCCGA	59.67	25	CGATCAAATCGCCTCCTTTA	60.167	20	190	13	202
F01.PB7923	1	p4	(TATC)5	20	75	94	CCATCTCTCCAAACTCTTCTGC	60.382	22	TTTCAACAGGAGGGAAATGC	60.051	20	101	24	124	CCATCTCTCCAAACTCTTCTGC	60.382	22	TTTCGAGCTCCTGTTCAAGC	60.657	20	152	24	175	TTTCATTCTCTCCATCTCTCCA	58.861	22	GCTCCTGTTCAAGCTTTTGG	59.993	20	157	13	169
F01.PB7930	1	p2	(AC)9	18	27	44	TTGCTAGTCAATCCAAGGATCA	59.708	22	TTCCCTTTCTCCCCTCAACT	60.045	20	179	1	179	TTGCTAGTCAATCCAAGGATCA	59.708	22	TGCTTTTGTTGCTGTCAACC	59.888	20	200	1	200	TTGCTAGTCAATCCAAGGATCA	59.708	22	CTCCCCTCAACTCTGTGGAA	60.229	20	171	1	171
F01.PB7934	1	p2	(AC)7	14	129	142	taactcccctcatctcccct	59.89	20	CATTGTGGGATGGAACACAA	60.216	20	185	43	227	taactcccctcatctcccct	59.89	20	TTGTGGGATGGAACACAATG	60.216	20	183	43	225	taactcccctcatctcccct	59.89	20	TTATTGCATTGTGGGATGGA	59.745	20	191	43	233
F01.PB7935	1	p2	(AC)10	20	37	56	GCTCAGACGTAGAGAAGACGC	59.396	21	TGCATTAGCTGGAAGCTCCT	60.118	20	204	5	208	GCTCAGACGTAGAGAAGACGC	59.396	21	TTGCATCTCCTTACTGGCAA	59.42	20	177	5	181	GCTCAGACGTAGAGAAGACGC	59.396	21	GCATTAGCTGGAAGCTCCTC	59.178	20	203	5	207
F01.PB7941	1	p2	(TC)6	12	106	117	TAAATGTGACCTCCCACACG	59.415	20	ATTCAGAGAGAGATGGCGGA	59.91	20	232	4	235	TAAATGTGACCTCCCACACG	59.415	20	GATTCAGAGAGAGATGGCGG	59.91	20	233	4	236	TAAATGTGACCTCCCACACG	59.415	20	GATGGCGGAGAGAGATTCAG	59.91	20	221	4	224
F01.PB7941	2	c	(TC)6taaatctctctccgccatctctc(CT)6	47	276	322	TGAATCTCTCTCCGCCATCT	59.91	20	CTGTCAAAGCCTTTTCAGCC	59.993	20	213	206	418	CTGAATCTCTCTCCGCCATC	59.91	20	CTGTCAAAGCCTTTTCAGCC	59.993	20	214	205	418	TCTGAATCTCTCTCCGCCAT	59.91	20	CTGTCAAAGCCTTTTCAGCC	59.993	20	215	204	418
F01.PB7942	1	p3	(TCT)5	15	133	147	TCGTCAACAACGCTTCACTC	60.032	20	AGCGCTCAATCACATAGGCT	60.007	20	174	97	270	TCAACAACGCTTCACTCGTC	60.032	20	AGCGCTCAATCACATAGGCT	60.007	20	171	100	270	TCGTCAACAACGCTTCACTC	60.032	20	CCAAAGCGCTCAATCACATA	59.833	20	178	97	274
F01.PB7946	1	c*	(TA)6(TATG)5*	30	635	664	AGTCAGTGTGGGCGGTAAAG	60.171	20	AGGAAACCAAAGTCCTGCTT	57.909	20	217	498	714	TATTTGAAGGCCACCCATTC	59.762	20	AGGAAACCAAAGTCCTGCTT	57.909	20	251	464	714	CCAGAACTACCATGAAGCGG	60.647	20	ACACCAATCTTGTCTTGCGT	58.215	20	277	596	872
F01.PB7947	1	p3	(GAA)5	15	84	98	AATCACCTTGTTGTTACCCCC	59.969	21	TTTGGCATCGGAAAGGTTAG	60.067	20	130	49	178	AATCACCTTGTTGTTACCCCC	59.969	21	CATGTGATTGAGGAAAGCGA	59.799	20	259	49	307	AATCACCTTGTTGTTACCCCC	59.969	21	TTAGGGCTGGGGAACCTAAT	59.793	20	114	49	162
F01.PB7948	1	p2	(TC)17	34	30	63	--
F01.PB7949	1	p2	(TA)8	16	91	106	GACTTCCTTAAGATGAAAGCTTGG	59.806	24	AAACACCACCACCCAAGAAC	59.721	20	275	1	275	GACTTCCTTAAGATGAAAGCTTGG	59.806	24	CACCACCCAAGAACCAGAAG	60.536	20	269	1	269	GACTTCCTTAAGATGAAAGCTTGG	59.806	24	CCAAGAACCAGAAGCCATTG	60.626	20	263	1	263
F01.PB7950	1	p1	(T)10	10	1175	1184	TGAGGTTTATCGTGGCGATT	60.469	20	TCAATGTTAGGTATGCATGGTACA	59.32	24	249	972	1220	TGAGGTTTATCGTGGCGATT	60.469	20	TTCAATGTTAGGTATGCATGGT	57.076	22	250	972	1221	AATCGTCCCTTGCAGATCAT	59.513	20	TTCAATGTTAGGTATGCATGGT	57.076	22	272	950	1221
F01.PB7952	1	p2	(TA)10	20	28	47	--
F01.PB7954	1	p1	(T)10	10	202	211	ACAACCGTAACCGACCCATA	60.11	20	TGCACTTATGCTTTAATCCCC	59.091	21	265	57	321	ACAACCGTAACCGACCCATA	60.11	20	CTGCACTTATGCTTTAATCCCC	59.99	22	266	57	322	ACAACCGTAACCGACCCATA	60.11	20	CCTGCACTTATGCTTTAATCCC	59.99	22	267	57	323
F01.PB7958	1	c	(A)12gtgggtgaagaagatgatgaagattatgaacctgaaggtgattttgaaagtgaagga(GAT)6	87	343	429	AAGCAAGAATGGAGGCAATG	60.214	20	TTAGTCCCAGAAGAACCCCC	60.298	20	214	244	457	GCAATGGGGTTGCATAAAAT	59.666	20	TTAGTCCCAGAAGAACCCCC	60.298	20	200	258	457	AATGGGGTTGCATAAAATGG	59.525	20	TTAGTCCCAGAAGAACCCCC	60.298	20	198	260	457
F01.PB7959	1	p1	(T)29	29	1	29	--
F01.PB7969	1	p1	(T)10	10	1507	1516	TTGCCTGGTTGACTATTCCC	59.933	20	GGCTGTTCAAAATTTCAATATCAA	59.42	24	105	1441	1545	GGCCAATTTCGTGTGCTAGT	60.14	20	GGCTGTTCAAAATTTCAATATCAA	59.42	24	268	1278	1545	ATCATGTGGAGGCCAATTTC	59.756	20	GGCTGTTCAAAATTTCAATATCAA	59.42	24	278	1268	1545
F01.PB7972	1	p2	(GT)6	12	430	441	GATCTTTTTAGATCTGGGTGCAA	59.622	23	GGAGCTCTGATGTCCCTGTC	59.799	20	202	342	543	TTGATCTTTTTAGATCTGGGTGC	59.622	23	GGAGCTCTGATGTCCCTGTC	59.799	20	204	340	543	GATCTTTTTAGATCTGGGTGCAA	59.622	23	ATGGAGCTCTGATGTCCCTG	60.223	20	204	342	545
F01.PB7976	1	p2	(TC)11	22	123	144	CCCCACTCTCCCCTTAATTT	59.28	20	AAAGCAAGATGGTGGTGGAT	59.41	20	188	31	218	TATAGCATCCACTCTCCCCC	58.959	20	TGAAAAGCAAGATGGTGGTG	59.691	20	207	15	221	CCCCCACTCTCCCCTTAAT	60.132	19	TGAAAAGCAAGATGGTGGTG	59.691	20	192	30	221
F01.PB7978	1	p2	(TG)7	14	480	493	CAGGGACCACTATGCCTCAT	59.95	20	TGAAGTGTACCCCAACACCA	59.848	20	220	417	636	GGGACCACTATGCCTCATGT	59.81	20	TGAAGTGTACCCCAACACCA	59.848	20	218	419	636	CAGGGACCACTATGCCTCAT	59.95	20	TACATCTTGTCCCCGCAAAT	60.331	20	251	417	667
F01.PB7979	1	p1	(A)29	29	1417	1445	CAGGGTTCAAGGGAGTTCAA	60.081	20	CTGCTTGCTTCCTGGCTACT	59.78	20	244	1253	1496	CAGGGTTCAAGGGAGTTCAA	60.081	20	GCTTGCTTCCTGGCTACTGA	60.678	20	242	1253	1494	CAGGGTTCAAGGGAGTTCAA	60.081	20	GCTTCCTGGCTACTGAAGCA	60.678	20	238	1253	1490
F01.PB7981	1	p2	(TA)6	12	49	60	TCGCAAGTCTACACAATCGC	60.019	20	CAACAGCTGGTGAGCAAAGA	60.175	20	280	24	303	TCGCAAGTCTACACAATCGC	60.019	20	TCCGTTACACCAATTCCCTC	59.79	20	129	24	152	TCGCAAGTCTACACAATCGC	60.019	20	CGTTCCGTTACACCAATTCC	60.227	20	132	24	155
F01.PB7981	2	p1	(A)10	10	1384	1393	TGAAGAAGGCATTTTTGGAA	58.334	20	GGGACGGAGGGAGTACAAA	59.911	19	274	1147	1420	TGAAGAAGGCATTTTTGGAAC	59.192	21	GGGACGGAGGGAGTACAAA	59.911	19	274	1147	1420	TGAAGAAGGCATTTTTGGAA	58.334	20	GGACGGAGGGAGTACAAAAG	58.644	20	273	1147	1419
F01.PB7982	1	p2	(AG)10	20	16	35	--
F01.PB7984	1	p3	(AGC)6	18	660	677	AAACAAGCCAGTATCGGTGC	60.14	20	ATTCCGTCTTGATTTGGCAG	60.074	20	267	509	775	AAGGCATAAGCGTACCCTCC	60.471	20	TTCCGCAAACAAATTCTTCC	60.053	20	231	573	803	AAGGCATAAGCGTACCCTCC	60.471	20	GGATGCCATCAACTGTCCTT	59.934	20	276	573	848
F01.PB7993	1	p3	(AAG)8	24	50	73	AAATCTGCTCTTGATTGTGCAG	59.522	22	TTGGCCCAGTTACATGTTCA	59.964	20	263	21	283	AAATCTGCTCTTGATTGTGCAG	59.522	22	TGGCCCAGTTACATGTTCAA	59.964	20	262	21	282	AAATCTGCTCTTGATTGTGCAG	59.522	22	TGAAAGAACTTGTCCTCGCC	60.375	20	211	21	231
F01.PB7993	2	p1	(T)11	11	1430	1440	CGGAGAAAACGTGATTGTCA	59.691	20	CCTGGTTTCACCTTCACTGG	60.536	20	216	1264	1479	CGGAGAAAACGTGATTGTCA	59.691	20	GCCTGGTTTCACCTTCACTG	60.69	20	217	1264	1480	ATCTATTCCCCCTGGAACGA	60.652	20	CCTGGTTTCACCTTCACTGG	60.536	20	247	1233	1479
F01.PB7999	1	p2	(TA)7	14	37	50	ATTGGCGCCCTTTCTCTAAC	60.582	20	TCGACATCGCTGCGTAATAG	59.999	20	121	0	120	ATTGGCGCCCTTTCTCTAAC	60.582	20	GAAGTTTTACCAACCCCGCT	60.352	20	182	0	181	GGCGCCCTTTCTCTAACAG	59.963	19	TCGACATCGCTGCGTAATAG	59.999	20	118	3	120
F01.PB8000	1	p2	(AT)6	12	1107	1118	--
F01.PB8002	1	p2	(CA)21	42	66	107	TTTGAATCTCAAACGCACCA	60.234	20	AAAGATGTCTTCCCAACCCC	60.169	20	188	12	199	TTTGAATCTCAAACGCACCA	60.234	20	TCTTTGGTCAAGAAATCGGC	60.192	20	263	12	274	TTTGAATCTCAAACGCACCA	60.234	20	GTCGCCGAGAATGATGACTT	60.226	20	165	12	176
F01.PB8017	1	p3	(TGA)5	15	871	885	CAAAGGCTGATGAGCACAAA	59.988	20	CGTTCACTTCCTTTGCGAAT	60.249	20	222	725	946	CGATTTTTGGTTTTAGGCCA	59.937	20	CGTTCACTTCCTTTGCGAAT	60.249	20	240	707	946	GGGAGGATCGCAATTATTCA	59.862	20	AGGTGGCAATTCCATCATGT	60.203	20	227	842	1068
F01.PB8028	1	p2	(GT)8	16	50	65	CCTTCACTTACAGACCCTCCC	59.98	21	GATGCGTTACTCCCAAGGAA	60.074	20	205	12	216	CCCTTCACTTACAGACCCTCC	59.98	21	GATGCGTTACTCCCAAGGAA	60.074	20	206	11	216	CCCTTCACTTACAGACCCTCC	59.98	21	GGAACCGTTTCATCAGTGCT	60.119	20	190	11	200
F01.PB8032	1	p2	(AC)12	24	109	132	GAAACCAGACAATTTGAGTTGC	58.745	22	ACGCCATCTTCAATCAGTCC	60.081	20	114	56	169	GAAACCAGACAATTTGAGTTGC	58.745	22	CCAACCCAGGAATACACCAC	60.088	20	259	56	314	GAAACCAGACAATTTGAGTTGC	58.745	22	CACCCAAGCGATGCTTTAAT	60.096	20	235	56	290
F01.PB8039	1	p2	(TA)9	18	1418	1435	ACGAAGCAAGGTTGAGGAAA	59.853	20	TGATACAAGTGCTAGAAATGCAC	57.177	23	264	1198	1461	ACGAAGCAAGGTTGAGGAAA	59.853	20	CTGATACAAGTGCTAGAAATGCAC	58.176	24	265	1198	1462	ACGAAGCAAGGTTGAGGAAA	59.853	20	ACTGATACAAGTGCTAGAAATGCAC	58.968	25	266	1198	1463
F01.PB8053	1	p2	(AT)6	12	1117	1128	--
F01.PB8054	1	p2	(CA)16	32	33	64	--
F01.PB8063	1	p2	(AC)6	12	19	30	--
F01.PB8082	1	p2	(CT)7	14	39	52	TCACACACTACTTTTTATCTCAACCTT	58.846	27	CTCAGCATCATCTCCTTCCA	58.905	20	113	2	114	TCACACACTACTTTTTATCTCAACCT	57.649	26	CTCAGCATCATCTCCTTCCA	58.905	20	113	2	114	TCACACACTACTTTTTATCTCAACCTT	58.846	27	TCAGCATCATCTCCTTCCATT	59.644	21	112	2	113
F01.PB8088	1	p1	(T)10	10	1052	1061	--
F01.PB8092	1	p2	(CA)9	18	17	34	--
F01.PB8099	1	p4	(CACT)7	28	55	82	GGGCGAGAGTCGAGAGTAAA	59.574	20	AAGTTTTCCCACGATTGCAG	60.11	20	112	5	116	GGGCGAGAGTCGAGAGTAAA	59.574	20	ACGATTGCAGAGCAGTGTCA	60.627	20	102	5	106	GGGCGAGAGTCGAGAGTAAA	59.574	20	CACGATTGCAGAGCAGTGTC	60.627	20	103	5	107
F01.PB8100	1	p2	(CA)9	18	141	158	TTTGAATCTCAAACGCACCA	60.234	20	AAAGATGTCTTCCCAACCCC	60.169	20	164	87	250	TTTGAATCTCAAACGCACCA	60.234	20	GTCGCCGAGAATGATGACTT	60.226	20	141	87	227	ACAAGCCCTTTGCCTCATAA	59.708	20	AAAGATGTCTTCCCAACCCC	60.169	20	141	110	250
F01.PB8102	1	c	(C)18accccccaccc(A)10	39	1598	1636	TTCCCCTAGTGTTTCATGGC	59.933	20	TTGGAATCGATACCTTCCTACA	58.58	22	152	1529	1680	TTCCCCTAGTGTTTCATGGC	59.933	20	CTTGGAATCGATACCTTCCTACA	59.51	23	153	1529	1681	AGAGCTTCGAGGAGCAGATG	59.851	20	TTGGAATCGATACCTTCCTACA	58.58	22	219	1462	1680
F01.PB8105	1	p1	(T)10	10	716	725	GCACCTTGCAAAGTCAACAA	59.888	20	GGAGAAGATGGGGACAATCA	59.862	20	157	686	842	GCACCTTGCAAAGTCAACAA	59.888	20	ATCAGGAGAAGATGGGGACA	59.46	20	161	686	846	GCACCTTGCAAAGTCAACAA	59.888	20	TCAGGAGAAGATGGGGACAA	60.59	20	160	686	845
F01.PB8120	1	p2	(CT)6	12	28	39	CACATCTCTCTCTTGACCCCT	58.327	21	TTGGTCTTTGGCTTTTGGAC	60.088	20	229	4	232	ACACATCTCTCTCTTGACCCCT	59.224	22	TTGGTCTTTGGCTTTTGGAC	60.088	20	230	3	232	CACATCTCTCTCTTGACCCC	57.183	20	TTGGTCTTTGGCTTTTGGAC	60.088	20	229	4	232
F01.PB8120	2	p3	(ATT)5	15	252	266	GTCCAAAAGCCAAAGACCAA	60.088	20	TAAATCCAACGGGAAGTTGC	59.938	20	122	213	334	GTCCAAAAGCCAAAGACCAA	60.088	20	ACCTGGCAAAAGAGAGGGAT	60.074	20	253	213	465	GTCCAAAAGCCAAAGACCAA	60.088	20	TACCTGGCAAAAGAGAGGGA	59.807	20	254	213	466
F01.PB8130	1	p3	(ATA)9	27	120	146	ACCATCTCCTCGCTGAAGAA	59.95	20	AAGGCATGCGTATTTTCCAC	59.967	20	113	92	204	ACCATCTCCTCGCTGAAGAA	59.95	20	ACAAGGCATGCGTATTTTCC	59.967	20	115	92	206	GGAGACAGTTGGGCAAGAGA	60.386	20	AAGGCATGCGTATTTTCCAC	59.967	20	159	46	204
F01.PB8137	1	c	(CT)9caaagaacaaaataaattctctctatagctgcagcagctgcagctcaagataaatcagtatcagcagccttctcg(CT)8	109	7	115	--
F01.PB8140	1	c	(AG)8g(GA)6	29	6	34	--
F01.PB8145	1	c	(TC)9(AC)8aattttac(AT)8	58	75	132	CGAAAAGTAGGCAGTGGATTG	59.755	21	GAAAACCAAAGACGCCATGT	59.978	20	169	1	169	CGAAAAGTAGGCAGTGGATTG	59.755	21	CGGCTTCCCATTGTCATTAT	59.784	20	274	1	274	CGAAAAGTAGGCAGTGGATTG	59.755	21	CGCCAAATTGCACTTAATGA	59.702	20	241	1	241
F01.PB8146	1	p2	(AG)6	12	1	12	--
F01.PB8150	1	p2	(AC)9	18	1031	1048	GCGTCATTCCTTTCGAAAACT	60.607	21	TTCACTTCCATTCCAACATCAG	59.971	22	248	880	1127	CTAATGCGTCATTCCTTTCG	58.387	20	TTCACTTCCATTCCAACATCAG	59.971	22	253	875	1127	GCGTCATTCCTTTCGAAAACT	60.607	21	TTCACTTCCATTCCAACATCA	58.961	21	248	880	1127
F01.PB8157	1	p4	(CTCA)5	20	47	66	CCCACAGAGTTTACTTATAACGACTTC	59.916	27	GAAGAGGGTTGAATTGGGGT	60.169	20	214	10	223	CCCACAGAGTTTACTTATAACGACTTC	59.916	27	TCCAAAGACGAAGAGGGTTG	60.224	20	223	10	232	CCCACAGAGTTTACTTATAACGACTTC	59.916	27	CCAAAGACGAAGAGGGTTGA	60.224	20	222	10	231
F01.PB8162	1	p2	(GT)9	18	38	55	aCCTCCACAACATTTCTATTAGTAGTT	57.201	27	TTCACCGGCGATTTATTCTC	60.038	20	199	0	198	aCCTCCACAACATTTCTATTAGTAGTT	57.201	27	AACAGGCTTCTCTCTGCCAA	60.134	20	272	0	271	aCCTCCACAACATTTCTATTAGTAGTT	57.201	27	CAGGCTTCTCTCTGCCAAAC	60.134	20	270	0	269
F01.PB8168	1	p2	(TG)8	16	152	167	GGTTACTGCGGATGGACAAT	59.82	20	TATGCCCTTCAAATTCTCGG	60.031	20	177	129	305	GGTTACTGCGGATGGACAAT	59.82	20	TCAAATTCTCGGGAAACACC	59.91	20	169	129	297	GGTTACTGCGGATGGACAAT	59.82	20	TTTCTTTTCAACGAGGCACC	60.227	20	136	129	264
F01.PB8169	1	p2	(TC)6	12	229	240	CCAGAAACCTCCCTTTCCTT	59.548	20	TCTAGGCGTAGCAGAATCGG	60.502	20	248	146	393	CCAGAAACCTCCCTTTCCTT	59.548	20	TTAGGGCGCTTAGAATTTCG	59.472	20	268	146	413	AACCAGAAACCTCCCTTTCC	59.415	20	TCTAGGCGTAGCAGAATCGG	60.502	20	250	144	393
F01.PB8175	1	p3	(CAC)6	18	120	137	ATGGCTAGCTGCTTTATGGC	59.483	20	AGCTGTGGTGCTTGACATTG	59.905	20	256	51	306	ATGGCTAGCTGCTTTATGGC	59.483	20	CAGCTGTGGTGCTTGACATT	59.905	20	257	51	307	TTATGGCATCAGCTGCTTGT	59.449	20	AGCTGTGGTGCTTGACATTG	59.905	20	243	64	306
F01.PB8179	1	p2	(GA)8	16	61	76	AAACTACCAGAGCTATTATTGCCG	60.065	24	CAACCGTAACGCATTTGATG	59.992	20	190	34	223	AACTACCAGAGCTATTATTGCCG	58.916	23	CAACCGTAACGCATTTGATG	59.992	20	189	35	223	ACTACCAGAGCTATTATTGCCG	57.654	22	CAACCGTAACGCATTTGATG	59.992	20	188	36	223
F01.PB8180	1	p1	(C)16	16	14	29	--
F01.PB8183	1	p1	(A)10	10	25	34	--
F01.PB8187	1	p3	(GGA)5	15	430	444	GGTGTTGGTTTATGCCGAGT	59.859	20	CCTCCAGAAACCACCCAATA	59.784	20	237	336	572	GTCGAGGCGAATTATGAGGA	60.177	20	CCTCCAGAAACCACCCAATA	59.784	20	173	400	572	TGTCAGGAGAGGTGTCGATG	59.82	20	CCTCCAGAAACCACCCAATA	59.784	20	201	372	572
F01.PB8195	1	p2	(AG)6	12	141	152	AGTCTCCACCGCCCTACTCT	60.274	20	GTGGCTGAAATCTCTCTCGC	60.104	20	197	0	196	ATTACCCATCGGTCTCCCTT	59.651	20	GTGGCTGAAATCTCTCTCGC	60.104	20	121	76	196	CCCTTCCCCTTTTCTTTTCA	60.395	20	GTGGCTGAAATCTCTCTCGC	60.104	20	106	91	196
F01.PB8197	1	p1	(T)15	15	1205	1219	CAAGATTCCCGTTGCCTAGA	60.206	20	CCAGGGAATTTCTTGATTTTT	57.233	21	257	997	1253	GCCCATCGTTACATGTCTCC	60.348	20	CCAGGGAATTTCTTGATTTTT	57.233	21	111	1143	1253	CAAGATTCCCGTTGCCTAGA	60.206	20	ACCAGGGAATTTCTTGATTTTT	58.068	22	258	997	1254
F01.PB8199	1	p2	(TA)8	16	104	119	GTCGTCGTCTTGTAGAGCCC	59.874	20	GACTCCGGCGTACTCATGTT	60.142	20	191	70	260	GTCGTCGTCTTGTAGAGCCC	59.874	20	AGGCCTCTTCCTACGCCTAA	60.352	20	240	70	309	CTCAAGAGGTCGTTCGTCGT	60.444	20	GACTCCGGCGTACTCATGTT	60.142	20	206	55	260
F01.PB8216	1	p3	(ACA)8	24	155	178	AACAAAATGGTGTTCGCCTC	59.978	20	ACTAGTGGGCTTGTTTTGCG	60.305	20	226	31	256	AACAAAATGGTGTTCGCCTC	59.978	20	GGCTTGTTTTGCGCTTTTTA	60.367	20	219	31	249	AAAATGGTGTTCGCCTCTTG	60.11	20	ACTAGTGGGCTTGTTTTGCG	60.305	20	223	34	256
F01.PB8216	2	p3	(GAT)8	24	375	398	TAAAAAGCGCAAAACAAGCC	60.367	20	GACTGATAAGAAGCCGCCTG	59.978	20	197	230	426	CTTCAATTCAGCTGTCACGC	59.596	20	GACTGATAAGAAGCCGCCTG	59.978	20	243	184	426	TCGATAAAAAGCGCAAAACA	59.466	20	GACTGATAAGAAGCCGCCTG	59.978	20	201	226	426
F01.PB8227	1	p3	(CCT)5	15	336	350	CCGTTTCCTCCTCTCCTTTC	60.183	20	AGATCCCAATCACGCATAGC	60.066	20	259	261	519	CCGTTTCCTCCTCTCCTTTC	60.183	20	CCCAAACAGGCTCAGTCAAT	60.111	20	153	261	413	CCGTTTCCTCCTCTCCTTTC	60.183	20	AGGGAAAACAACGAGCTTCA	59.853	20	212	261	472
F01.PB8235	1	p2	(AG)10	20	120	139	TACACAAAAGCGACGACGAG	60.05	20	GCCTGCTCGAATAGACTTGG	59.978	20	148	29	176	TACACAAAAGCGACGACGAG	60.05	20	CATCTCCTCGCACTGTCTCA	60.138	20	239	29	267	TACACAAAAGCGACGACGAG	60.05	20	ACCCCTTTCTCACCATTTCC	60.169	20	210	29	238
F01.PB8244	1	p1	(A)31	31	1305	1335	--
F01.PB8247	1	p2	(AG)6	12	31	42	CGAGAAAGAGAGGGGGAGTT	59.811	20	GAAGTGGCTTGACAGCATCA	59.992	20	245	1	245	CGAGAAAGAGAGGGGGAGTT	59.811	20	TCCTCGAGCAGTAACGAGGT	60.012	20	220	1	220	CGAGAAAGAGAGGGGGAGTT	59.811	20	ACCTCCTCGAGCAGTAACGA	60.012	20	223	1	223
F01.PB8259	1	p3	(AGA)6	18	938	955	ATTGATTCGATGGATCAGGC	59.861	20	TCCTCAGCATCTCAATTTGC	58.953	20	256	732	987	CAAGGGAGCACAACAACAAG	59.335	20	TCCTGCGAAGTTTGTCACAT	59.293	20	242	857	1098	ATTGATTCGATGGATCAGGC	59.861	20	AGCTCACTCATCATCCTCAGC	59.575	21	269	732	1000
F01.PB8266	1	p6	(TGTTTG)5	30	209	238	TGTGGAGCTTAAAATTGGAGG	59.211	21	CGATATGTGGTTGAAGCGAA	59.688	20	268	134	401	TGTGGAGCTTAAAATTGGAGG	59.211	21	TGGTTGAAGCGAAAATGTGT	59.174	20	261	134	394	TGTGGAGCTTAAAATTGGAGG	59.211	21	GTGGTTGAAGCGAAAATGTG	59.174	20	262	134	395
F01.PB8267	1	p3	(CTG)5	15	445	459	ACCCAATCCTGAGTTTGTGC	59.973	20	TAGACCAGCTTTCCCTGCAT	59.836	20	226	358	583	ACCCAATCCTGAGTTTGTGC	59.973	20	TACAGATTGCAGCCCTGATG	59.823	20	163	358	520	ACCCAATCCTGAGTTTGTGC	59.973	20	CAGATTGCAGCCCTGATGTA	59.823	20	161	358	518
F01.PB8273	1	p1	(A)24	24	1294	1317	TTGCACGAGCTTATTTGTGG	59.872	20	ttttagaactATGGTATCAACGCA	57.99	24	236	1110	1345	GGGATATAATTGTGCCGACG	60.175	20	ttttagaactATGGTATCAACGCA	57.99	24	218	1128	1345	TTGCACGAGCTTATTTGTGG	59.872	20	ttttagaactATGGTATCAACGCAG	58.87	25	236	1110	1345
F01.PB8278	1	p1	(T)10	10	1552	1561	GTTTATCGTTTGGTCGGGAA	59.801	20	TGCCACTGCTAATCCACTAGG	60.277	21	168	1488	1655	TTATCGTTTGGTCGGGAAAC	59.801	20	TGCCACTGCTAATCCACTAGG	60.277	21	166	1490	1655	TTTATCGTTTGGTCGGGAAA	60.294	20	TGCCACTGCTAATCCACTAGG	60.277	21	167	1489	1655
F01.PB8281	1	p2	(AT)10	20	1474	1493	--
F01.PB8292	1	p3	(ATC)6	18	485	502	CGTAGGCGTAGAGTTAGGCG	60.054	20	CGATCCCTGTTGCTCTCATT	60.218	20	263	399	661	ACGCGATGGAGATGAAGAAC	60.226	20	TGATCAGAATCACACGCTCC	59.794	20	254	446	699	CGTAGGCGTAGAGTTAGGCG	60.054	20	CTACTGCGATCCCTGTTGCT	60.419	20	269	399	667
F01.PB8297	1	p2	(AC)7	14	38	51	ATCAAATCTCTCCACGTCGC	60.226	20	CCAGTAGCCACAAGTCCCAT	59.989	20	248	11	258	ATCAAATCTCTCCACGTCGC	60.226	20	GACCATTGCCCATTCTGATT	59.756	20	127	11	137	ATCAAATCTCTCCACGTCGC	60.226	20	CATCTTTCGCACGTTTACCA	59.729	20	166	11	176
F01.PB8318	1	p4	(CACT)5	20	4	23	--
F01.PB8319	1	p3	(TCT)5	15	300	314	TCCAAAAACAAACACGACGA	60.127	20	TCGGGTAAAACCGCATTAAG	59.958	20	254	254	507	TCCAAAAACAAACACGACGA	60.127	20	AACCGCATTAAGCTCTTCCA	59.845	20	246	254	499	TCCAAAAACAAACACGACGA	60.127	20	GCAAGTTGTTGGAGCCTCTT	59.478	20	107	254	360
F01.PB8322	1	p1	(T)10	10	957	966	CAATCCATCAGCCAAAACG	60.057	19	GACATCGGACGACGAAATCT	60.081	20	279	776	1054	CAACTCAATCCATCAGCCAA	59.648	20	CGGACGACGAAATCTGAAAA	61.137	20	279	771	1049	CAACTCAATCCATCAGCCAA	59.648	20	CGGACGACGAAATCTGAAA	59.783	19	279	771	1049
F01.PB8326	1	p3	(ATT)5	15	88	102	AAGTTGAAATCCAACAGCCG	60.11	20	TTCTTCGAGGAAGCTACCGA	60.088	20	235	22	256	CCACCACCCATTCTTGTTCT	59.82	20	TTCTTCGAGGAAGCTACCGA	60.088	20	213	44	256	CCACCACCCATTCTTGTTCT	59.82	20	GTTAGGGTCTGGTCGTCGAA	60.111	20	260	44	303
F01.PB8337	1	p2	(AC)6	12	37	48	CTGCAATTCCTCACATCCAA	59.648	20	GCCTTTGTTGTTCCCACAAT	59.836	20	190	4	193	CTGCAATTCCTCACATCCAA	59.648	20	TTGGGAACTGGGAGAAGAGA	59.773	20	158	4	161	CTGCAATTCCTCACATCCAA	59.648	20	TGGGAACTGGGAGAAGAGAA	59.773	20	157	4	160
F01.PB8337	2	p1	(A)11	11	1262	1272	CGGAAGGGTCATGATTGAGT	59.927	20	TGCAACATTCGGATTTGAAG	59.664	20	111	1225	1335	GTAGAAGCGAACAACCGGAA	60.249	20	TGCAACATTCGGATTTGAAG	59.664	20	126	1210	1335	TAGAAGCGAACAACCGGAAG	60.378	20	TGCAACATTCGGATTTGAAG	59.664	20	125	1211	1335
F01.PB8341	1	c	(ATA)9aactgcatggaagattttgagagggtagtgaagatc(TCA)5	78	4	81	--
F01.PB8345	1	p1	(A)10	10	1488	1497	TAAATGAAATCCCTTGCGGA	60.395	20	AAAAAGGAAACCATACTCGCA	58.753	21	161	1425	1585	CCCTTGCGGATTATTGTGTT	59.823	20	CCATACTCGCAACTTTAAGCAA	59.446	22	141	1435	1575	TCGATGGATGAGCAAACAGT	59.245	20	AAAAAGGAAACCATACTCGCAA	60.004	22	225	1361	1585
F01.PB8346	1	p2	(AC)7	14	314	327	CGTTGATACAAATTCAGGCAAA	60	22	GCTCGGCTTTCAATTCTGTT	59.457	20	275	90	364	CGTTGATACAAATTCAGGCAA	58.688	21	GCTCGGCTTTCAATTCTGTT	59.457	20	275	90	364	CGTTGATACAAATTCAGGCAAA	60	22	AGCTCGGCTTTCAATTCTGT	59.08	20	276	90	365
F01.PB8351	1	p3	(AGC)5	15	203	217	TCAAACCCATCGATCAACAA	59.9	20	ACCGTTGATTCCTGCGTAAA	60.502	20	213	106	318	TTCAAACCCATCGATCAACA	59.9	20	ACCGTTGATTCCTGCGTAAA	60.502	20	214	105	318	TGATTCAAACCCATCGATCA	59.859	20	ACCGTTGATTCCTGCGTAAA	60.502	20	217	102	318
F01.PB8354	1	p2	(TC)8	16	34	49	TTCTCTTGACACTTCCGTTGT	57.434	21	TTTCCGACCTCACAAAAAGG	60.081	20	129	5	133	TTCTCTTGACACTTCCGTTGT	57.434	21	CCGTGTCTTGGTATTTTCCG	60.357	20	143	5	147	TTCTCTTGACACTTCCGTTGT	57.434	21	ACAAGACTTTGACGGGACCA	60.545	20	215	5	219
F01.PB8359	1	p2	(AT)8	16	92	107	CCGAGTGTTCAATAGGAGGG	59.545	20	GGATCTGTGTCCGTGGAGTT	59.969	20	180	3	182	CCGAGTGTTCAATAGGAGGG	59.545	20	TCCGTGGAGTTCCTTGAATC	60.05	20	171	3	173	CCGAGTGTTCAATAGGAGGG	59.545	20	CTGTGTCCGTGGAGTTCCTT	60.151	20	176	3	178
F01.PB8360	1	p1	(A)10	10	44	53	GGTCTTGTGGGTTTGATTCTTT	59.371	22	TCCAGCCAAGAACCAAGTTT	59.711	20	206	2	207	GGTCTTGTGGGTTTGATTCTT	58.015	21	TCCAGCCAAGAACCAAGTTT	59.711	20	206	2	207	AAGGTCTTGTGGGTTTGATTC	58.015	21	TCCAGCCAAGAACCAAGTTT	59.711	20	208	0	207
F01.PB8360	2	p2	(AT)7	14	529	542	ATGGGGAATTCACGTAACCA	60.051	20	CGACACTCTGCCTCCAGTTT	60.444	20	194	373	566	TCGATGATTTTTGCAGATCG	59.769	20	CGACACTCTGCCTCCAGTTT	60.444	20	151	416	566	TGTGTTCTCGATCATTTGCC	59.654	20	CGACACTCTGCCTCCAGTTT	60.444	20	129	438	566
F01.PB8360	3	p2	(GA)9	18	1320	1337	TTCAAATCTGGACTGGGCTC	60.195	20	TTTGTGAAAACCTTCTCCCG	60.081	20	223	1206	1428	TTCAAATCTGGACTGGGCTC	60.195	20	CCCGCTACTTTGATTTGCTC	59.845	20	190	1206	1395	TTCAAATCTGGACTGGGCTC	60.195	20	CCGCTACTTTGATTTGCTCC	59.845	20	189	1206	1394
F01.PB8362	1	p2	(AC)7	14	24	37	--
F01.PB8372	1	c	(CAACAC)5caacaaatgttattattacaccagcaaatgcaacaacaaaaacaccat(CAA)6	96	158	253	ATGGAGAGAGCGATGGAAGA	59.91	20	GGGTTGTAGAGGACGGTGAA	59.966	20	258	52	309	GATGGAGAGAGCGATGGAAG	59.91	20	GGGTTGTAGAGGACGGTGAA	59.966	20	259	51	309	AGATGGAGAGAGCGATGGAA	59.91	20	GGGTTGTAGAGGACGGTGAA	59.966	20	260	50	309
F01.PB8376	1	p3	(CCG)6	18	89	106	CCCAATCGGAAAATGATGTC	60.133	20	AGTCTGCAAATCACCGATCC	60.081	20	278	61	338	AACCCAATCGGAAAATGATG	59.622	20	AGTCTGCAAATCACCGATCC	60.081	20	280	59	338	CCTAACAACCCAATCGGAAA	59.795	20	TAGCCACTGCTGTTGCTGTT	59.664	20	103	53	155
F01.PB8376	2	p3	(CAA)5	15	247	261	CCCAATCGGAAAATGATGTC	60.133	20	AGTCTGCAAATCACCGATCC	60.081	20	278	61	338	AACCCAATCGGAAAATGATG	59.622	20	AGTCTGCAAATCACCGATCC	60.081	20	280	59	338	CCTAACAACCCAATCGGAAA	59.795	20	TAGCCACTGCTGTTGCTGTT	59.664	20	103	53	155
F01.PB8379	1	p2	(CA)7	14	30	43	TCCTGCAAATATTAAAAGCTGTC	57.692	23	TGACATCCCCTTGTATTGGG	60.572	20	100	2	101	CTCCTGCAAATATTAAAAGCTGTC	58.597	24	TGACATCCCCTTGTATTGGG	60.572	20	101	1	101	TCCTGCAAATATTAAAAGCTGTC	57.692	23	TGTGCGTGTGTTGTCTCAAT	58.706	20	238	2	239
F01.PB8379	2	p1	(A)10	10	247	256	AGCTGTCAAGGCACACACAC	59.948	20	CCCATCATCCCCATAACTTG	60.006	20	266	18	283	CAAGGCACACACACACACAG	59.811	20	CCCATCATCCCCATAACTTG	60.006	20	260	24	283	TCCCAATACAAGGGGATGTC	59.605	20	TGCTATCTCCGCCTTCAGTT	59.978	20	276	81	356
F01.PB8380	1	p2	(AC)6	12	71	82	GGGGGTAGCTAGGGTTTGAA	60.312	20	ATCGAGCTCAATTGCCTTGT	59.843	20	253	31	283	GGGGGTAGCTAGGGTTTGAA	60.312	20	TCCGAAACATTGCTCTTTCC	60.192	20	211	31	241	GGGGGTAGCTAGGGTTTGAA	60.312	20	TTAGGTTTTGGGGATTCGTG	59.795	20	149	31	179
F01.PB8390	1	p3	(AAT)7	21	1	21	--
F01.PB8395	1	p2	(TC)6	12	137	148	ACCTACTCCCTCCGATTCCA	60.842	20	AATTGAAACGCAAACAAGGG	59.975	20	175	54	228	ACCTACTCCCTCCGATTCCA	60.842	20	GCTACTTGATTGGCCTCTGG	59.836	20	226	54	279	CCTACTCCCTCCGATTCCA	60.011	19	AATTGAAACGCAAACAAGGG	59.975	20	174	55	228
F01.PB8395	2	p3	(TAA)6	18	283	300	CCAGAGGCCAATCAAGTAGC	59.836	20	ATTTGTCAGAATCAAGGCGG	60.074	20	177	260	436	AGTCTCCAGAGGCCAATCAA	59.803	20	ATTTGTCAGAATCAAGGCGG	60.074	20	182	255	436	TCTCCAGAGGCCAATCAAGT	59.803	20	ATTTGTCAGAATCAAGGCGG	60.074	20	180	257	436
F01.PB8400	1	p3	(CCT)7	21	98	118	TATTACGCTCCTCCACCACC	59.955	20	CCTCGTCGTAGTTAGGCTGC	60.037	20	205	46	250	TATTACGCTCCTCCACCACC	59.955	20	CTGCGGGAAAAGAGATTGAG	59.948	20	189	46	234	CCTATTACGCTCCTCCACCA	60.088	20	CCTCGTCGTAGTTAGGCTGC	60.037	20	207	44	250
F01.PB8404	1	p1	(T)87	87	539	625	ATGGACCTGGTGACAGAACC	59.817	20	CCTTGGTTGTTGTACTGCGA	59.758	20	279	500	778	GTGGTACCAATGCGAAGGAT	59.82	20	GCTAGCGTTTTGTCGCTCTC	60.3	20	231	437	667	ATGGACCTGGTGACAGAACC	59.817	20	GCTAGCGTTTTGTCGCTCTC	60.3	20	168	500	667
F01.PB8424	1	p6	(CAAAAT)5	30	20	49	--
F01.PB8424	2	p3	(AGA)6	18	790	807	TTTGTTGCAGTCTTTGTCCG	59.881	20	ATTCACTGCCATCACAACCA	59.967	20	118	728	845	TTTGTTGCAGTCTTTGTCCG	59.881	20	CATTCACTGCCATCACAACC	59.967	20	119	728	846	CAGTCTTTGTCCGCATCCTT	60.255	20	CATTCACTGCCATCACAACC	59.967	20	112	735	846
F01.PB8425	1	p2	(TA)9	18	929	946	GATATCAAGGCCGCTCTCTG	59.939	20	CTACTTCCACCCTCCACCTG	59.568	20	196	867	1062	TGCTTGGGTCGGTAAAAATC	59.938	20	CTACTTCCACCCTCCACCTG	59.568	20	178	885	1062	GCTTGGGTCGGTAAAAATCA	59.938	20	CTACTTCCACCCTCCACCTG	59.568	20	177	886	1062
F01.PB8427	1	p3	(CAG)6	18	84	101	ATCTCATGCTCAGACCCAGC	60.381	20	GTACTGGTGGAGGAAGTGGC	59.579	20	192	43	234	ATCTCATGCTCAGACCCAGC	60.381	20	GGTACTGGTGGAGGAAGTGG	59.425	20	193	43	235	ATCTCATGCTCAGACCCAGC	60.381	20	AAGCCATTTGCATTGCAGTA	59.329	20	122	43	164
F01.PB8427	2	p1	(A)28	28	1334	1361	CTTGCCTGCTTGTCAATGAA	59.988	20	cAAGCAGTGTATCAACGCAGA	60.065	21	187	1199	1385	TGCCTGCTTGTCAATGAAAC	59.847	20	cAAGCAGTGTATCAACGCAGA	60.065	21	185	1201	1385	GGGAAGCGTGTAGTTTCGTC	59.74	20	cAAGCAGTGTATCAACGCAGA	60.065	21	144	1242	1385
F01.PB8429	1	p1	(T)10	10	327	336	CTCATGAGAAGCCTCCGTTC	59.95	20	ATTGCTAAAGGCGTCGTGAT	59.736	20	221	170	390	GACCTTAAGAAAGCCGTCCC	60.074	20	ATTGCTAAAGGCGTCGTGAT	59.736	20	192	199	390	GACCTTAAGAAAGCCGTCCC	60.074	20	GACGCCTGTGGCTAATTTTC	59.713	20	279	199	477
F01.PB8436	1	p2	(TA)12	24	100	123	CAACCTCCATTGAAATCGCT	60.074	20	GTTCCGCTGCTTGCTACTTC	60.162	20	195	42	236	CTCCATTGAAATCGCTCGTT	60.214	20	GGGGAGTTTGGGGATTAGAA	60.124	20	280	46	325	CAACCTCCATTGAAATCGCT	60.074	20	TTCCGCTGCTTGCTACTTCT	60.292	20	194	42	235
F01.PB8446	1	p2	(CT)6	12	49	60	CTGTCAACTCCACACAAAAACA	58.725	22	GCCGTCATAATTCCCCTTCT	60.286	20	110	23	132	CTGTCAACTCCACACAAAAACA	58.725	22	GTAATCTCCCTGTTGCTCCG	59.694	20	133	23	155	TGTCAACTCCACACAAAAACA	57.621	21	GCCGTCATAATTCCCCTTCT	60.286	20	109	24	132
F01.PB8450	1	p2	(CA)9	18	83	100	TCATTCTGTCCCTCCCTTTG	60.042	20	CTTGGGTCGGGTCTTGTTTA	59.964	20	215	9	223	CATTCTGTCCCTCCCTTTGA	60.042	20	CTTGGGTCGGGTCTTGTTTA	59.964	20	214	10	223	CATTCTGTCCCTCCCTTTGA	60.042	20	TGGAAAATACCCGAAGCAAC	59.938	20	236	10	245
F01.PB8450	2	p1	(C)12	12	1208	1219	TTCTTTGCTGGTGTGTGCTC	60.032	20	AATTGCCAATCCAAATGCAC	60.711	20	260	1055	1314	TCTGCCTTTCTTTCTCTCGG	59.688	20	AATTGCCAATCCAAATGCAC	60.711	20	164	1151	1314	TGAAGATTGATGGCAACCAG	59.648	20	AATTGCCAATCCAAATGCAC	60.711	20	202	1113	1314
F01.PB8453	1	p2	(CG)6	12	48	59	--
F01.PB8457	1	p1	(T)11	11	34	44	--
F01.PB8460	1	p1	(A)26	26	1171	1196	--
F01.PB8461	1	p3	(TCA)5	15	880	894	CCCTGCAGCCAGTGTAAGAT	60.277	20	TGGATGTTTTTGCTGCTCTG	59.988	20	202	801	1002	CCCTGCAGCCAGTGTAAGAT	60.277	20	TCACTGGATGTTTTTGCTGC	59.847	20	206	801	1006	CCCTGCAGCCAGTGTAAGAT	60.277	20	GTTTTTGCTGCTCTGCTCCT	59.763	20	197	801	997
F01.PB8462	1	p2	(CA)17	34	21	54	--
F01.PB8464	1	c*	(CT)8(CTCTCC)5*	42	294	335	CCCAAATCACCCGATCATAC	60.014	20	GAACTCCGATTCGTGTCCAT	59.934	20	204	218	421	GTTCCTTCGCTTCTCCTCCT	59.957	20	GAACTCCGATTCGTGTCCAT	59.934	20	166	256	421	AGGTTCCTTCGCTTCTCCTC	59.957	20	GAACTCCGATTCGTGTCCAT	59.934	20	168	254	421
F01.PB8464	2	p1	(C)11	11	1417	1427	GATTTGTGGCCGTCCTGTAT	59.82	20	GATTCATTGCCATATCGCCT	59.891	20	242	1267	1508	GATTTGTGGCCGTCCTGTAT	59.82	20	TGAACTTCGATTCATTGCCA	60.197	20	250	1267	1516	GATTTGTGGCCGTCCTGTAT	59.82	20	CGAGGCAGGAGTAGGAATGA	60.353	20	187	1267	1453
F01.PB8466	1	p2	(AC)7	14	12	25	--
F01.PB8478	1	p2	(AC)7	14	129	142	GCGGGCTTGAAATAAAAACA	60.075	20	CTCTCTTGCGTCCAAACTCC	59.989	20	216	5	220	GCGGGCTTGAAATAAAAACA	60.075	20	CCTCTCTTGCGTCCAAACTC	59.989	20	217	5	221	GCGGGCTTGAAATAAAAACA	60.075	20	CGCCGTCTTGTCTACCTCTC	60.012	20	231	5	235
F01.PB8481	1	p2	(CT)8	16	74	89	CGTCACTAATCTCTCTCCCTCAA	59.893	23	ACTCTTGCAACCAATCGTCC	60.119	20	143	35	177	TCGAGTTTTAGCAATCTCTCTCG	60.156	23	ACTCTTGCAACCAATCGTCC	60.119	20	164	14	177	TGCTCGAGTTTTAGCAATCTCTC	60.163	23	ACTCTTGCAACCAATCGTCC	60.119	20	167	11	177
F01.PB8481	2	p1	(T)61	61	784	844	CTGGAGAGGTGGAAGAGCTG	60.127	20	ACATCCACAGTAGGAACCCG	59.844	20	208	706	913	CTGGAGAGGTGGAAGAGCTG	60.127	20	TGAGATCAACCACCGAGACA	60.246	20	225	706	930	CAAGGACTGGAGAGGTGGAA	60.229	20	ACATCCACAGTAGGAACCCG	59.844	20	214	700	913
F01.PB8482	1	p1	(A)10	10	117	126	GGAGCCTTGTATGTGGAAGC	59.7	20	ATCGCCATTGATCAGGACAT	60.312	20	280	57	336	GGAGCCTTGTATGTGGAAGC	59.7	20	CTTTAGTGAATGCCGCTGCT	60.543	20	242	57	298	GGAGCCTTGTATGTGGAAGC	59.7	20	TAGTGAATGCCGCTGCTGTA	60.566	20	239	57	295
F01.PB8483	1	p2	(CT)10	20	13	32	--
F01.PB8483	2	p3	(CTG)7	21	686	706	TGCTGGGATATTTCAGCCTC	60.177	20	CGTAGCAACCTGATCATCCA	59.673	20	205	641	845	CTTTCATCCCACTGATGGGT	59.779	20	CGTAGCAACCTGATCATCCA	59.673	20	233	613	845	GGGTATGGAGTATGCTGGGA	59.773	20	CGTAGCAACCTGATCATCCA	59.673	20	217	629	845
F01.PB8488	1	p3	(CTA)6	18	123	140	CCGCTGGCAATATACGACTC	60.626	20	CTTACCCACGCGAACAATTT	59.996	20	177	80	256	CCGCTGGCAATATACGACTC	60.626	20	TCGATTGCCTTCTTACCCAC	60.074	20	188	80	267	CCGCTGGCAATATACGACTC	60.626	20	CATCCCCTTGTGATTTTCGT	59.79	20	127	80	206
F01.PB8493	1	p3	(AAT)5	15	22	36	--
F01.PB8498	1	p3	(AAT)5	15	1149	1163	--
F01.PB8499	1	p2	(CT)6	12	36	47	CATACATCCCTCTCTCCCTCT	57.263	21	GTGAGCTGGTGAAACACTGG	59.31	20	232	12	243	CATACATCCCTCTCTCCCTCT	57.263	21	TGAGCTGGTGAAACACTGGT	59.31	20	231	12	242	CATACATCCCTCTCTCCCTCT	57.263	21	GGTGTGGGTGTGTGAGGTAA	59.283	20	186	12	197
F01.PB8503	1	p3	(AGC)6	18	69	86	TTTTCACAATCCAAACACGC	59.566	20	TGAATGATTCTGGTCTCCCC	59.862	20	256	24	279	TTTTCACAATCCAAACACGC	59.566	20	GACATGCTTTGGAGCCAGAT	60.226	20	280	24	303	TTTTCACAATCCAAACACGC	59.566	20	CACTTGAATTAACGGTGCGA	59.729	20	175	24	198
F01.PB8509	1	p1	(T)10	10	1754	1763	AGTTGAAAGGCGGAGAATGA	59.813	20	TCAACAGCTAATGCCATCCA	60.22	20	203	1589	1791	TTGGTAGTTGAAAGGCGGAG	60.241	20	TCAACAGCTAATGCCATCCA	60.22	20	208	1584	1791	AGTTGAAAGGCGGAGAATGA	59.813	20	CAACAGCTAATGCCATCCAA	59.688	20	202	1589	1790
F01.PB8513	1	p1	(T)10	10	1330	1339	GATGAGAGTCCGATGGAAGC	59.768	20	CGTTTAACAATCCCACAGCA	59.585	20	258	1129	1386	ATGATGAAAAGCCCCAATCA	60.274	20	CGTTTAACAATCCCACAGCA	59.585	20	167	1220	1386	TGATGATGAAAAGCCCCAAT	60.274	20	CGTTTAACAATCCCACAGCA	59.585	20	169	1218	1386
F01.PB8517	1	p2	(AC)9	18	32	49	--
F01.PB8525	1	c	(T)35g(T)25	61	285	345	GGTTCAGTACCTATGCCGGA	59.955	20	CTTTTCACCGAACATGGCTT	60.11	20	260	188	447	TACCTATGCCGGAAAGTTGC	60.096	20	CTTTTCACCGAACATGGCTT	60.11	20	253	195	447	GACGGACGAAGAGCTTATGG	59.836	20	CTTTTCACCGAACATGGCTT	60.11	20	278	170	447
F01.PB8525	2	p1	(T)58	58	720	777	GACTGTCGGAACCTACCCAA	59.966	20	CTGTACTAGCAACTCCGCCC	59.898	20	208	656	863	CGGAACCTACCCAACAAAGA	59.964	20	CTGTACTAGCAACTCCGCCC	59.898	20	202	662	863	TCGGAACCTACCCAACAAAG	59.964	20	CTGTACTAGCAACTCCGCCC	59.898	20	203	661	863
F01.PB8528	1	p2	(CT)9	18	37	54	CAAAACACGCTTTCAAACCA	59.746	20	ACCAGATCTTGTCGGATTGG	59.927	20	272	10	281	CAAAACACGCTTTCAAACCA	59.746	20	CTTTGGCGAGAGAGATGAGG	60.088	20	110	10	119	CAAAACACGCTTTCAAACCA	59.746	20	GACATCGGGGTGATGAAGAT	59.744	20	135	10	144
F01.PB8530	1	p2	(CA)6	12	1316	1327	CGTTGCCCTTATATCTCCGA	60.053	20	CTGAGATCCAAATGCAGCAA	59.948	20	265	1158	1422	ATCATCTTCACTCGTTGCCC	60.081	20	CTGAGATCCAAATGCAGCAA	59.948	20	277	1146	1422	CGTTGCCCTTATATCTCCGA	60.053	20	TGGAACTGAGCAAATGACCA	60.24	20	222	1158	1379
F01.PB8534	1	c	(TC)22attttctctctgcaaaacccaaat(A)13	81	24	104	CCGACACCCACTTGCTTT	59.676	18	AGCAAGTGAAGCCAGACCAT	59.874	20	188	2	189	CCGACACCCACTTGCTTT	59.676	18	CAAGTGAAGCCAGACCATCA	59.831	20	186	2	187	CCGACACCCACTTGCTTT	59.676	18	ATCCAGAGAAACCAGCCTCC	60.596	20	213	2	214
F01.PB8542	1	c	(TC)7(AC)7	28	36	63	CGCCGTTTCACTCAATTTTC	60.617	20	GGAAGCTTCTGGATGAGCTG	60.096	20	237	1	237	CGCCGTTTCACTCAATTTTC	60.617	20	CGTTGTCATCATCAACGAGG	60.112	20	206	1	206	CGCCGTTTCACTCAATTTTC	60.617	20	AAACGTCGTCGTTGTCATCA	60.16	20	215	1	215
F01.PB8546	1	p1	(T)10	10	1368	1377	GGGCCAGATTGAGTGGAGTA	60.073	20	CACCTGAACAAAGCAGGACA	59.873	20	207	1264	1470	AGATTGGGCCAGATTGAGTG	60.073	20	CACCTGAACAAAGCAGGACA	59.873	20	212	1259	1470	AGATTGGGCCAGATTGAGTG	60.073	20	CAAAGAGAAGCGAGGCTGTT	59.757	20	175	1259	1433
F01.PB8562	1	p2	(CA)17	34	30	63	TTCAGCCTTCATTTCTCTGTACTT	58.654	24	TTTGAAGCGTAACCAGCCTT	59.883	20	117	1	117	TTCAGCCTTCATTTCTCTGTACTT	58.654	24	GCACTCCTGTAACCTCTCGG	59.867	20	171	1	171	TTCAGCCTTCATTTCTCTGTACTT	58.654	24	GCGATTAAGGTGAAAGCCTG	59.845	20	257	1	257
F01.PB8563	1	p1	(A)14	14	1113	1126	--
F01.PB8570	1	p1	(T)10	10	1340	1349	ATGATGAAAAGCCCCAATCA	60.274	20	ACGCTTAACAATCCCACAGC	60.14	20	168	1230	1397	TGATGATGAAAAGCCCCAAT	60.274	20	ACGCTTAACAATCCCACAGC	60.14	20	170	1228	1397	TGATGAAAAGCCCCAATCAT	60.274	20	ACGCTTAACAATCCCACAGC	60.14	20	167	1231	1397
F01.PB8573	1	p6	(GCCACC)5	30	83	112	GGTCCGAAACAAATGGCTAA	59.938	20	GGGAAGACGGTGGTGAGTTA	59.966	20	186	10	195	GGTCCGAAACAAATGGCTAA	59.938	20	ACGAGAGGAGGAGGGAAGAC	59.807	20	198	10	207	GGTCCGAAACAAATGGCTAA	59.938	20	CGGTGGTGAGTTAAAGGAGG	59.587	20	179	10	188
F01.PB8580	1	p3	(GCT)5	15	4	18	--
F01.PB8584	1	p1	(T)10	10	83	92	AAAAATTTCTTGGAATCCTAATCG	59.004	24	CAAGAGTGGTGAAAAGGGGA	60.081	20	250	36	285	AAAATTTCTTGGAATCCTAATCG	57.824	23	CAAGAGTGGTGAAAAGGGGA	60.081	20	249	37	285	AAATTGAAAAATTTCTTGGAATCCT	59.667	25	CAAGAGTGGTGAAAAGGGGA	60.081	20	256	30	285
F01.PB8588	1	p2	(GA)8	16	53	68	TGCATATGCTATGTCACGGAA	60.111	21	CTGACTTCCATAGGCCCTCA	60.21	20	153	7	159	TGCATATGCTATGTCACGGAA	60.111	21	TGACTTCCATAGGCCCTCAG	60.21	20	152	7	158	TTGCATATGCTATGTCACGGA	60.111	21	CTGACTTCCATAGGCCCTCA	60.21	20	154	6	159
F01.PB8591	1	c	(T)23a(T)28	52	225	276	GTAGCGAGGGAGTTGAGTGC	60.02	20	CTGCCATCTGAAGCTTCTCC	60.096	20	265	94	358	GTTATGTTTTCAAGCGCCGT	60.138	20	CTGCCATCTGAAGCTTCTCC	60.096	20	168	191	358	ACGTTATGTTTTCAAGCGCC	60.138	20	CTGCCATCTGAAGCTTCTCC	60.096	20	170	189	358
F01.PB8592	1	p2	(TG)10	20	1756	1775	GCTCAAGGCTATTGAAAGCG	60.117	20	GGATAAACTTACAAGCCAGGCA	60.489	22	257	1544	1800	GCGCTCAAGGCTATTGAAAG	60.117	20	GGATAAACTTACAAGCCAGGCA	60.489	22	259	1542	1800	GAGACCTGGAGGGTGATGAG	59.638	20	GGATAAACTTACAAGCCAGGCA	60.489	22	109	1692	1800
F01.PB8596	1	p2	(AC)8	16	1	16	--
F01.PB8603	1	p3	(GGC)5	15	668	682	GATGAGAAGTCGATGCGTGA	59.95	20	CCTCCACCTTCTCTTCTCCC	60.186	20	245	523	767	CAACATCACCGTCAACGAAG	60.152	20	TCCACCTTCATTTCCACCTC	59.903	20	232	582	813	TGATGCGATTGAAGGAATGA	60.159	20	TCCACCTTCATTTCCACCTC	59.903	20	274	540	813
F01.PB8611	1	p1	(A)13	13	786	798	GACTTGAAGGACCGGAGTTG	59.697	20	ACACAGGAAGAGTGCTGCAA	59.622	20	176	674	849	AATCTGTGTGGACCAATCCC	59.636	20	ACACAGGAAGAGTGCTGCAA	59.622	20	249	601	849	ATCTGTGTGGACCAATCCCT	59.232	20	ACACAGGAAGAGTGCTGCAA	59.622	20	248	602	849
F01.PB8615	1	p1	(A)26	26	967	992	--
F01.PB8618	1	p6	(GATTCT)5	30	344	373	CCCTGCCACTAACGTCTTTT	59.238	20	CCGTGATCTTGTTCGTTTCA	59.691	20	269	312	580	AACAGTTTCGCCGTTTCACT	59.78	20	TAAGAATCAATCGGAGTGCG	58.869	20	131	266	396	TCCTTTTCAACAGTTTCGCC	60.227	20	TAAGAATCAATCGGAGTGCG	58.869	20	139	258	396
F01.PB8620	1	p2	(AC)8	16	63	78	CAATTGAGAAAGACAAGAACAAGG	59.343	24	TTCCCCCATAGATTGAAGCA	60.405	20	115	12	126	CAATTGAGAAAGACAAGAACAAGG	59.343	24	TCCCCCATAGATTGAAGCAA	60.405	20	114	12	125	CAATTGAGAAAGACAAGAACAAGG	59.343	24	CTGGAGCTTCCCCCATAGAT	60.422	20	122	12	133
F01.PB8625	1	p2	(CT)6	12	81	92	TCTCTCACACTCTCTCCCCC	59.352	20	GGGCTAGAAATGGGGTTGAA	61.173	20	106	26	131	CCCCTGTCCACTAATCTCTGA	59.148	21	CAGGGGAAGAAACAGAGTGC	59.844	20	131	46	176	CCCCCTGTCCACTAATCTCTG	60.877	21	CAGGGGAAGAAACAGAGTGC	59.844	20	132	45	176
F01.PB8627	1	p4	(GTAT)7	28	7	34	--
F01.PB8627	2	p2	(CA)6	12	214	225	GGGTCAAGTTGTTGGAGCAT	59.973	20	TGCCTTGTAGGATCCAGGAC	60.073	20	174	147	320	GGGTCAAGTTGTTGGAGCAT	59.973	20	TTTTGGCATTTCAGCATTGA	60.193	20	263	147	409	GGGTCAAGTTGTTGGAGCAT	59.973	20	TTTCAGCATTGATCTCCACG	59.799	20	255	147	401
F01.PB8636	1	p3	(GGT)5	15	257	271	CACCTTCCCAACTTCCAAAA	59.942	20	TCCTCCCATCATCACTCACA	60.046	20	222	74	295	CACCTTCCCAACTTCCAAAA	59.942	20	GAATCCAGTTCCTCCCATCA	59.862	20	231	74	304	ATTCATTTCAAGCACACCCC	59.797	20	TCCTCCCATCATCACTCACA	60.046	20	137	159	295
F01.PB8638	1	p2	(TG)7	14	84	97	TCCTTCACAGGTCAGACAGG	58.803	20	GAGAATAAAAGGGCTTCGCC	60.171	20	255	21	275	TTCCTTCACAGGTCAGACAGG	60.282	21	GAGAATAAAAGGGCTTCGCC	60.171	20	256	20	275	TCCTTCACAGGTCAGACAGG	58.803	20	TGAGAATAAAAGGGCTTCGC	59.433	20	256	21	276
F01.PB8646	1	p2	(AG)7	14	60	73	AGGGAGAGAGGAGAGAGGGA	59.489	20	TTCGCCTTGTACACCTTTCC	60.11	20	176	10	185	GAGGGAGAGAGGAGAGAGGG	59.489	20	TTCGCCTTGTACACCTTTCC	60.11	20	177	9	185	aGGGAGAGAGGGAGAGAGGA	59.489	20	TTCGCCTTGTACACCTTTCC	60.11	20	184	2	185
F01.PB8646	2	p3	(AAG)5	15	395	409	GCTCTTCGCGAGATTTCATT	59.556	20	CCTAGGGTTAGCCCCTTACG	59.974	20	230	262	491	GCTCTTCGCGAGATTTCATT	59.556	20	AGGCAGAGGCCTAGGGTTAG	59.864	20	239	262	500	GCTCTTCGCGAGATTTCATT	59.556	20	AGGGTTAGCCCCTTACGATG	60.332	20	227	262	488
F01.PB8648	1	p1	(A)11	11	1436	1446	GGCAAGGATGTAGGACTGGA	60.073	20	AAAATCCAATGAGGCCATGA	60.274	20	270	1204	1473	TCCCCGCTAACTGCAATAAA	60.58	20	AAAATCCAATGAGGCCATGA	60.274	20	170	1304	1473	ATCCTGAATGGCAAGGATGT	59.366	20	AAAATCCAATGAGGCCATGA	60.274	20	279	1195	1473
F01.PB8652	1	p2	(CA)15	30	2	31	--
F01.PB8661	1	p2	(CT)7	14	983	996	ACAACCAACATTCCTCAGGC	59.973	20	CGGTGGATAGTGAAACACGA	59.566	20	192	835	1026	ACAACCAACATTCCTCAGGC	59.973	20	TCGGTGGATAGTGAAACACG	59.566	20	193	835	1027	TACAGGGCAGATAAAACGGG	59.953	20	CGGTGGATAGTGAAACACGA	59.566	20	141	886	1026
F01.PB8670	1	p3	(AAG)5	15	714	728	AAACGGAGCTATTCGGGTTT	59.966	20	TTGCGAATTAAGCTGCAGTG	60.155	20	272	643	914	AAACGGAGCTATTCGGGTTT	59.966	20	TTAACGAAGCTGATGGAGGG	60.206	20	174	643	816	TCGGGTTTATTTACGCGAAG	60.089	20	TTGCGAATTAAGCTGCAGTG	60.155	20	260	655	914
F01.PB8674	1	p2	(AT)9	18	198	215	CTCTTCAACCTGAGGAGGGA	59.375	20	AAGTCAACCAAACAATCTCCAAA	59.9	23	237	113	349	TCTCTTCAACCTGAGGAGGG	59.375	20	AAAGTCAACCAAACAATCTCCAA	59.9	23	239	112	350	CTTCAACCTGAGGAGGGAGA	59.375	20	AAGTCAACCAAACAATCTCCAAA	59.9	23	235	115	349
F01.PB8680	1	p2	(AC)7	14	1	14	--
F01.PB8688	1	p2	(AC)7	14	32	45	--
F01.PB8693	1	p3	(ATC)5	15	101	115	TCAAAAACAAACTCCAGGGC	60.088	20	GCGGAAAGCGAAGATGATAG	59.945	20	243	14	256	TCAAAAACAAACTCCAGGGC	60.088	20	GGTGATTCGGAGATTGTCGT	59.934	20	264	14	277	TCAAAAACAAACTCCAGGGC	60.088	20	TGATTGAAGGTAGGGTTGCC	59.933	20	176	14	189
F01.PB8698	1	p2	(AC)10	20	172	191	GATCAACCACCAAAACGAGG	60.353	20	CGGCGAGTATTATTTTTCCG	59.581	20	227	34	260	AACGAGGGATCTCTCCCAAC	60.456	20	CGGCGAGTATTATTTTTCCG	59.581	20	214	47	260	ACCACCAAAACGAGGGATCT	60.746	20	CGGCGAGTATTATTTTTCCG	59.581	20	222	39	260
F01.PB8701	1	p1	(C)40	40	20	59	--
F01.PB8710	1	c	(CT)8(CA)7	30	29	58	ATCTCTCTCGCTCGCTCTCT	58.621	20	CTCCTTTGCCCAGATTGTGT	60.111	20	199	6	204	ATCTCTCTCGCTCGCTCTCT	58.621	20	CAGCCACAGCTGAGAAATCA	60.136	20	261	6	266	ATCTCTCTCGCTCGCTCTCT	58.621	20	AAATCAAACGGATTTGTCGG	59.801	20	247	6	252
F01.PB8718	1	p1	(A)24	24	1601	1624	CTAGCATGTGGGGCCTGTAT	59.978	20	tgaaCGCACATTTTATAGAACTGAA	60.07	25	196	1475	1670	ATGTGGGGCCTGTATGAAAG	59.813	20	tgaaCGCACATTTTATAGAACTGAA	60.07	25	191	1480	1670	AGCAAGCATGAATGGTGATG	59.679	20	tgaaCGCACATTTTATAGAACTGAA	60.07	25	250	1421	1670
F01.PB8723	1	p1	(T)10	10	54	63	TTTCATTCAGATGATATTGCTGC	59.229	23	GAGCATAACTCAAGGGCTGC	59.985	20	119	28	146	TTTCATTCAGATGATATTGCTGC	59.229	23	TTCAGATCCTCACTCCCACC	60.048	20	192	28	219	TTTCATTCAGATGATATTGCTGC	59.229	23	ATCCTCACTCCCACCTCCTT	59.929	20	187	28	214
F01.PB8734	1	p2	(AC)7	14	109	122	AAATCGCTCGCTACTCCTCA	60.118	20	CTAGCCATACAGCTGCACCA	60.035	20	147	74	220	AAATCGCTCGCTACTCCTCA	60.118	20	GATGTTACCCTTGCAGCGAT	60.103	20	280	74	353	AAATCGCTCGCTACTCCTCA	60.118	20	CTTGCAGCGATACTAAGGGG	59.861	20	271	74	344
F01.PB8739	1	p3	(CAC)7	21	295	315	CAATAAACACCAAGGGCCTC	59.429	20	CACCCTTGCCTCTCTTCTCA	60.523	20	278	195	472	CCACAATAAACACCAAGGGC	60.227	20	ACCCTTGCCTCTCTTCTCAA	59.014	20	280	192	471	CCACAATAAACACCAAGGGC	60.227	20	GAAATTTCCAACTGGTGGTGA	59.822	21	148	192	339
F01.PB8743	1	p1	(T)13	13	1435	1447	CCTGCCTGCTTTTTAGTTGC	60.018	20	TTTTGGTTCAACTTCGGAGC	60.227	20	207	1309	1515	CAACAATGGTTGCCATCAAG	59.964	20	TTTTGGTTCAACTTCGGAGC	60.227	20	155	1361	1515	CCACTCAACACATCTCCCCT	59.962	20	TTTTGGTTCAACTTCGGAGC	60.227	20	179	1337	1515
F01.PB8748	1	p1	(A)17	17	1536	1552	ATTGTGGACTGGAGAGGTGG	59.962	20	ttgaaagagacTGCATTGATAAAA	58.14	24	199	1388	1586	GAGGTGGGTCCGGCTATATT	60.173	20	ttgaaagagacTGCATTGATAAAA	58.14	24	186	1401	1586	GTCCGGGAATTGTCCTTTCT	60.306	20	ttgaaagagacTGCATTGATAAAA	58.14	24	161	1426	1586
F01.PB8754	1	p3	(GAA)5	15	22	36	--
F01.PB8758	1	p2	(TC)10	20	95	114	TTTGCCTCGTTTGTGTTCAG	59.881	20	AGCAGGAAGCCACACATTCT	59.874	20	221	29	249	CTTTGCCTCGTTTGTGTTCA	59.881	20	AGCAGGAAGCCACACATTCT	59.874	20	222	28	249	GGTCATTCCCTCAGCACACT	60.12	20	AGCAGGAAGCCACACATTCT	59.874	20	240	10	249
F01.PB8760	1	p2	(AC)12	24	126	149	CAACTTGGAGAAGCGAAACC	59.853	20	CAATGTTTGTAGGCTTGCGA	59.872	20	184	101	284	CAACTTGGAGAAGCGAAACC	59.853	20	CAGATCGTTTTCTTCGGGAG	59.807	20	126	101	226	CAACTTGGAGAAGCGAAACC	59.853	20	ACTGCCAAAGCAGCATAACC	60.278	20	236	101	336
F01.PB8762	1	p1	(T)10	10	277	286	TTGTTGACTCCGTTCTGTGC	59.88	20	CTTCCGCCTCGTCAATTAAA	60.202	20	248	83	330	TTGTTGACTCCGTTCTGTGC	59.88	20	TCCGCCTCGTCAATTAAAAA	60.56	20	246	83	328	TTGTTGACTCCGTTCTGTGC	59.88	20	TTCCGCCTCGTCAATTAAAA	60.56	20	247	83	329
F01.PB8768	1	p3	(ATC)6	18	41	58	--
F01.PB8781	1	p3	(GTC)5	15	29	43	--
F01.PB8782	1	p1	(A)10	10	1224	1233	--
F01.PB8784	1	p3	(GAT)7	21	58	78	AGAGGAGGGAGATTTGGAGG	59.63	20	CCCTTCCGCTAACGTATTCA	60.089	20	147	18	164	AGGGAGATTTGGAGGGAGAG	59.63	20	CCCTTCCGCTAACGTATTCA	60.089	20	142	23	164	AGGGAGAGGAGGGAGATTTG	59.63	20	CCCTTCCGCTAACGTATTCA	60.089	20	151	14	164
F01.PB8787	1	p2	(AC)8	16	1	16	--
F01.PB8802	1	p1	(T)15	15	84	98	TCCCAATCTCTCATGGGAAC	59.862	20	ACTTTGGCCCTCATGAACAG	60.111	20	170	61	230	TCCCAATCTCTCATGGGAAC	59.862	20	GAACAGGAGCAAGAGATGGG	59.803	20	156	61	216	TCCCAATCTCTCATGGGAAC	59.862	20	AACCGTGCTTTTTCTTTCCA	59.724	20	270	61	330
F01.PB8806	1	c	(TG)7(AG)8	30	55	84	CAAAACAGTTCTCCTGTGCG	59.485	20	ATCCAACACATACGCCCTGT	60.263	20	240	15	254	CAAAACAGTTCTCCTGTGCG	59.485	20	TACGCCCTGTCAGTTTTCCT	59.734	20	230	15	244	CAAAACAGTTCTCCTGTGCG	59.485	20	TTGAATAGGTGTGCGTCGTC	59.722	20	100	15	114
F01.PB8807	1	p2	(AC)14	28	125	152	CCCCACACTATCTTGGGAAA	59.784	20	TTTTCAGCGCTTTCTCCATT	59.96	20	151	65	215	CCCCACACTATCTTGGGAAA	59.784	20	GAACAAATCCTCAGCCGAAA	60.192	20	222	65	286	CCCCACACTATCTTGGGAAA	59.784	20	CCCATTTTCACAAATCTCCG	60.301	20	186	65	250
F01.PB8820	1	p3	(CCG)5	15	170	184	GGGATTGGATTCGAGTGAGA	60.011	20	TTTGTTCCACAGGCTCATCA	60.24	20	257	11	267	AGTGAGATTGGGTGTCCGTC	59.969	20	TTTGTTCCACAGGCTCATCA	60.24	20	244	24	267	GAGTGAGATTGGGTGTCCGT	59.969	20	TTTGTTCCACAGGCTCATCA	60.24	20	245	23	267
F01.PB8820	2	p3	(AAG)5	15	334	348	CTGATGAGCCTGTGGAACAA	59.831	20	TCATAATCTCGCTCGGTTCC	60.177	20	241	247	487	CTGATGAGCCTGTGGAACAA	59.831	20	GCCCTCTCCCTCTTCATCTT	59.778	20	191	247	437	TGATGAGCCTGTGGAACAAA	60.24	20	GCCCTCTCCCTCTTCATCTT	59.778	20	190	248	437
F01.PB8824	1	p2	(TG)7	14	534	547	AAAGTCGTCACTCCTCCAGC	59.455	20	GCCAAGCCCATAAATCAGAA	60.038	20	219	475	693	AAAGTCGTCACTCCTCCAGC	59.455	20	TCTGCTGGCTTTTCCTGAAT	59.955	20	162	475	636	AAAGTCGTCACTCCTCCAGC	59.455	20	TTACGCCAAGCCCATAAATC	59.928	20	223	475	697
F01.PB8827	1	p1	(A)11	11	1195	1205	--
F01.PB8829	1	p6	(CAACAC)8	48	240	287	TCCAATATCCGTCGCTTTTC	60.038	20	CACATAGGCTTCCACCCAGT	59.989	20	152	175	326	TCCAATATCCGTCGCTTTTC	60.038	20	ACACATAGGCTTCCACCCAG	59.989	20	153	175	327	TCCGTCGCTTTTCTGTCTCT	60.134	20	CACATAGGCTTCCACCCAGT	59.989	20	145	182	326
F01.PB8829	2	p1	(T)11	11	1215	1225	AGCCTACCCTTCAGCCTCTC	59.979	20	CACTGCACCGAAAAGCATAG	59.488	20	172	1084	1255	GCCTACCCTTCAGCCTCTCT	59.979	20	CACTGCACCGAAAAGCATAG	59.488	20	171	1085	1255	CACTGCCCGGAGATATTTGT	59.955	20	CACTGCACCGAAAAGCATAG	59.488	20	231	1025	1255
F01.PB8830	1	p2	(AT)6	12	374	385	GCGACCCTTTTTGTGTGTTT	60.015	20	CGAGTTAGGATCGGGAACAA	60.066	20	190	284	473	TTGTTATTCCGGCCATTTTC	59.773	20	CGAGTTAGGATCGGGAACAA	60.066	20	225	249	473	GCGACCCTTTTTGTGTGTTT	60.015	20	GCGAAATCAAGGGATACGAG	59.668	20	206	284	489
F01.PB8830	2	p2	(TA)7	14	556	569	TTGTTCCCGATCCTAACTCG	60.066	20	TGCAAGAGGTCAAACAAGCA	60.574	20	163	454	616	CACGAACTCTTGTTCCCGAT	60.111	20	TGCAAGAGGTCAAACAAGCA	60.574	20	172	445	616	CTCGTATCCCTTGATTTCGC	59.668	20	TGCAAGAGGTCAAACAAGCA	60.574	20	147	470	616
F01.PB8849	1	p1	(T)12	12	908	919	TTCCCGGAAAATGAGAAGTG	60.044	20	AACGGCTGACAAGGAAGAAA	59.853	20	210	846	1055	TGTTCCCGGAAAATGAGAAG	60.044	20	AACGGCTGACAAGGAAGAAA	59.853	20	212	844	1055	GACCACCTTGCTGATCCAGT	60.12	20	AACGGCTGACAAGGAAGAAA	59.853	20	265	791	1055
F01.PB8864	1	c	(TC)8aaatctctcctccattaacaa(TC)8	53	29	81	TCTCTCAAATCTCTCCTGCATT	58.148	22	TAGATGGGGTGGGTTGTGAT	60.05	20	180	1	180	TCTCTCAAATCTCTCCTGCATT	58.148	22	GCTTTTTAGATGGGGTGGGT	60.187	20	186	1	186	GTCTCTCAAATCTCTCCTGCATT	59.004	23	TAGATGGGGTGGGTTGTGAT	60.05	20	181	0	180
F01.PB8865	1	p1	(A)10	10	39	48	TGCACCAGTAACACGTCACC	60.639	20	CTCTAGGTCGAAAACGTCGC	60.015	20	127	8	134	TCCACTGCACCAGTAACACG	60.779	20	CTCTAGGTCGAAAACGTCGC	60.015	20	132	3	134	TGCACCAGTAACACGTCACC	60.639	20	CACCGGAACTCTAGGTCGAA	60.246	20	135	8	142
F01.PB8866	1	p1	(A)15	15	14	28	--
F01.PB8874	1	p2	(TC)8	16	28	43	AGAGTTTCACACAATTCAACAGAA	57.973	24	ATCCCCAAAAATCCCAAAAG	59.992	20	181	0	180	AGAGTTTCACACAATTCAACAGAA	57.973	24	CCAAAAATCCCAAAAGCTGA	60.046	20	177	0	176	AGAGTTTCACACAATTCAACAGAA	57.973	24	ACAAACCAGTCAAATCCCCA	60.21	20	194	0	193
F01.PB8878	1	p1	(T)12	12	300	311	ATAATCTCCACCGTTGCGTT	59.457	20	TCGGAATTGGAAATCGAAAA	60.374	20	241	109	349	ATAATCTCCACCGTTGCGTT	59.457	20	CGGAATTGGAAATCGAAAAC	59.388	20	240	109	348	GCGTTTGAGCAAGAGAAACA	59.199	20	TCGGAATTGGAAATCGAAAA	60.374	20	226	124	349
F01.PB8879	1	p1	(T)10	10	589	598	TGTCTGCGTTGATCCATTTC	59.654	20	GTTCCAGGAGGTTTCATCCA	59.903	20	277	535	811	TGTCTGCGTTGATCCATTTC	59.654	20	TGGTTCCAGGAGGTTTCATC	59.903	20	279	535	813	TGTCTGCGTTGATCCATTTC	59.654	20	ATGAACCAGGAAGGGGTAGG	60.183	20	184	535	718
F01.PB8880	1	c	(TC)6tattccaat(A)10caagaatcacaagttatatatttatgtatgtgtgtgtattgacctggttaagatctgtgcagataatatataacatataaactgggtgtc(GT)7tatatatgtaaggatgagcaaacaaagaaggagatgaagaac(GA)6gttgaggatgtcttacaacgaatgaggttcatcaagatccagagactttgtgttttgttgttaactatacacaaaatgtcaaattt(TG)6	287	910	1196	--
F01.PB8884	1	p3	(GGT)5	15	180	194	ATTCATTTCAAGCACACCCC	59.797	20	TCCTCCCATCATCACTCACA	60.046	20	137	82	218	ATTCATTTCAAGCACACCCC	59.797	20	GAATCCAGTTCCTCCCATCA	59.862	20	146	82	227	ATTCATTTCAAGCACACCCC	59.797	20	CCAATGGAACCACTGGAATC	60.173	20	161	82	242
F01.PB8884	2	p1	(A)11	11	918	928	CAAGGGAACAGGATTCTTGG	59.521	20	CAAGGTGCATCCATTCAAAA	59.518	20	272	790	1061	GGCTGCTATAATTGGCTTGC	59.844	20	CACAGGAATAGGAAGCAGCA	59.024	20	268	727	994	TGAAGGTCTCCTCAAGGGAA	59.773	20	CACAGGAATAGGAAGCAGCA	59.024	20	217	778	994
F01.PB8884	3	p1	(T)11	11	1036	1046	CAAGGGAACAGGATTCTTGG	59.521	20	CAAGGTGCATCCATTCAAAA	59.518	20	272	790	1061	GGCTGCTATAATTGGCTTGC	59.844	20	CACAGGAATAGGAAGCAGCA	59.024	20	268	727	994	TGAAGGTCTCCTCAAGGGAA	59.773	20	CACAGGAATAGGAAGCAGCA	59.024	20	217	778	994
F01.PB8886	1	p2	(AC)9	18	73	90	AGAAGCCAAAAGGGTCCACT	60.11	20	ATTCACATTCCCGGATGAAA	60.133	20	121	21	141	AGAAGCCAAAAGGGTCCACT	60.11	20	TAGCAGCAGCAAACGATGAG	60.302	20	266	21	286	AGAAGCCAAAAGGGTCCACT	60.11	20	ATAGCAGCAGCAAACGATGA	59.596	20	267	21	287
F01.PB8887	1	p1	(T)11	11	748	758	GTCATAAACGAGGGGGATCA	59.75	20	AGCAGCTGGGTTCATTCACT	59.874	20	126	703	828	GTCATAAACGAGGGGGATCA	59.75	20	AAGCAGCTGGGTTCATTCAC	60.263	20	127	703	829	AGAAATGCAATGGACGACCT	59.556	20	AAGCAGCTGGGTTCATTCAC	60.263	20	234	596	829
F01.PB8891	1	p1	(C)23	23	46	68	ATCATCGATTGCCTCCTCAT	59.469	20	TCCCTTGCTTCTCCTCTTCA	60.065	20	191	4	194	TCATCGATTGCCTCCTCATA	59.179	20	TCCCTTGCTTCTCCTCTTCA	60.065	20	190	5	194	ATCATCGATTGCCTCCTCAT	59.469	20	CCCTTGCTTCTCCTCTTCAA	59.545	20	190	4	193
F01.PB8896	1	p3	(TAT)11	33	1262	1294	CAAACCCGTGTTGAGCTTTT	60.147	20	TGCGGCAGTGTTACAGTAGG	59.928	20	176	1236	1411	CAAACCCGTGTTGAGCTTTT	60.147	20	TCACTTAAACACAGTGCGGC	59.911	20	190	1236	1425	ATCAAACCCGTGTTGAGCTT	59.598	20	TGCGGCAGTGTTACAGTAGG	59.928	20	178	1234	1411
F01.PB8897	1	p2	(TC)11	22	86	107	TCCCTGTGTGAGCACCACTA	60.309	20	CTGAAGGCATGGTGATGATG	60.072	20	186	40	225	TCCCTGTGTGAGCACCACTA	60.309	20	TAGTTGGATTGTGGGGTGGT	60.088	20	107	40	146	ACACACTCCCTGTGTGAGCA	60.368	20	CTGAAGGCATGGTGATGATG	60.072	20	192	34	225
F01.PB8898	1	p2	(TC)6	12	29	40	TGGCATATTATTACTAGCTCCGTT	58.4	24	CACATTTGCTCCAGCTTCAA	59.988	20	274	0	273	TGGCATATTATTACTAGCTCCGTT	58.4	24	AGGAGGCACTTAGCACTCCA	60.012	20	213	0	212	TGGCATATTATTACTAGCTCCGTT	58.4	24	GTGCACCCTTCGAATGAGAT	60.081	20	244	0	243
F01.PB8904	1	p3	(AGC)5	15	989	1003	TACAAGTGAGCCATGCAAGC	60.019	20	CAGGCAGGCAGCTAATGCTA	61.577	20	212	815	1026	ATTATCCGGGTGCAAAACTG	59.823	20	CAGGCAGGCAGCTAATGCTA	61.577	20	257	770	1026	CGAAGATGCACTCAGACGAG	59.726	20	CAGGCAGGCAGCTAATGCTA	61.577	20	121	906	1026
F01.PB8912	1	p2	(TA)8	16	371	386	TTTCTCACGAGGCGAAGATT	59.955	20	TCACGCATCGACTTCTCATC	59.95	20	280	331	610	TTTCTCACGAGGCGAAGATT	59.955	20	ATCCACATCTCAATCACGCA	60.08	20	102	331	432	TTTCTCACGAGGCGAAGATT	59.955	20	CTCTCGATCTCCCTGTCTCG	60.088	20	237	331	567
F01.PB8912	2	p3	(GGC)5	15	784	798	TGATGCGATTGAAGGAATGA	60.159	20	GCTCGAGTACCTCGAACCAC	59.874	20	265	608	872	AAGCTCAGTCTCGTGGAAGC	59.751	20	GCTCGAGTACCTCGAACCAC	59.874	20	206	667	872	AAGGTGGATATGGAGGAGGC	60.293	20	GCTCGAGTACCTCGAACCAC	59.874	20	155	718	872
F01.PB8920	1	p3	(CGC)14	42	37	78	ATAAGTGAAGCAAGCATGGC	57.998	20	GAAATATTCCGGCGAGTTGA	60.038	20	107	13	119	ATAAGTGAAGCAAGCATGGC	57.998	20	TTAGGCTTTGGAGAAGTGGC	59.452	20	197	13	209	ATAAGTGAAGCAAGCATGGC	57.998	20	GCGGCGATTAGTCTGAGAGA	60.646	20	179	13	191
F01.PB8921	1	p2	(CA)6	12	36	47	GACACCCTCAAAACACTAGCC	58.709	21	ACTTTCCCGGTGATGTGTTC	59.827	20	277	1	277	AGACACCCTCAAAACACTAGCC	59.682	22	ACTTTCCCGGTGATGTGTTC	59.827	20	278	0	277	GACACCCTCAAAACACTAGCCT	59.682	22	ACTTTCCCGGTGATGTGTTC	59.827	20	277	1	277
F01.PB8925	1	p2	(CT)8	16	290	305	CAGAACACGTTGCGAAGAAA	60.027	20	GATCTTCGTTGCGGCATTAT	60.067	20	271	115	385	ACACAGAACACGTTGCGAAG	59.946	20	GATCTTCGTTGCGGCATTAT	60.067	20	274	112	385	ACAGAACACGTTGCGAAGAA	59.49	20	GATCTTCGTTGCGGCATTAT	60.067	20	272	114	385
F01.PB8932	1	p2	(TC)9	18	97	114	CCCTTTCCTTTTTCTCCGAA	60.525	20	TCCAGAGCTGGAAGAAGGAG	59.673	20	201	24	224	TTCCCTTTCCTTTTTCTCCG	60.525	20	TCTAGGCGTAGCAGAATCGG	60.502	20	236	22	257	CCCTTTCCTTTTTCTCCGAA	60.525	20	TCTAGGCGTAGCAGAATCGG	60.502	20	234	24	257
F01.PB8938	1	p1	(A)13	13	182	194	TGAGTGCGTGGTTTGTTCAT	60.16	20	CTCCTCCGTTGTCCATCAAT	59.927	20	142	105	246	TGAGTGCGTGGTTTGTTCAT	60.16	20	CTCCGTTGTCCATCAATTCC	60.317	20	139	105	243	TGAGTGCGTGGTTTGTTCAT	60.16	20	CCTCCGTTGTCCATCAATTC	60.317	20	140	105	244
F01.PB8939	1	p3	(CAA)7	21	443	463	CAACAGGGGATGATGTACCC	60.05	20	AGCAACCTTTGGGTGAGAAA	59.711	20	216	322	537	GGGGATGATGTACCCACTTG	60.05	20	AGCAACCTTTGGGTGAGAAA	59.711	20	211	327	537	AACAGGGGATGATGTACCCA	60.05	20	AGCAACCTTTGGGTGAGAAA	59.711	20	215	323	537
F01.PB8939	2	p2	(CT)11	22	1014	1035	ACTCACTGCACTCGGCCTAT	59.898	20	CAAGGGTTGCGTTTACCACT	60.03	20	268	889	1156	ACTCACTGCACTCGGCCTAT	59.898	20	TACCTCAAAATCCAGCACCC	59.933	20	210	889	1098	ACTCACTGCACTCGGCCTAT	59.898	20	ACAAGGGTTGCGTTTACCAC	59.898	20	269	889	1157
F01.PB8944	1	p1	(C)12	12	1700	1711	AGCAGGGTATGCAAAGAAGC	59.481	20	TGCTTCAGAAGAAGCGAAAA	58.917	20	273	1465	1737	ACCAGCAGGGTATGCAAAGA	60.657	20	TGCTTCAGAAGAAGCGAAAA	58.917	20	276	1462	1737	GACCAGCAGGGTATGCAAAG	60.657	20	TGCTTCAGAAGAAGCGAAAA	58.917	20	277	1461	1737
F01.PB8946	1	p1	(T)10	10	1149	1158	--
F01.PB8954	1	c	(GA)6tagagagatagagagac(AG)6	41	125	165	AAACGGCCCTAGCTTTGTCT	60.262	20	TCAATTGATTCTGCTGCTGG	59.948	20	206	0	205	CAATTCTGGTTTGTTTCGCA	59.706	20	TCAATTGATTCTGCTGCTGG	59.948	20	186	20	205	AAACGGCCCTAGCTTTGTCT	60.262	20	GAGGCCTAGGGTTTTTCTCG	60.2	20	241	0	240
F01.PB8961	1	c	(AC)6(TC)9	30	92	121	TTTTCTGGTTTGCACTACCG	58.819	20	TGAGAGTTTGATGCACCCAG	59.831	20	246	58	303	CACTACCGCTCGAGAGTGC	59.742	19	TGAGAGTTTGATGCACCCAG	59.831	20	234	70	303	TTCTGGTTTGCACTACCGCT	60.827	20	CATGAGAGTTTGATGCACCC	59.09	20	246	60	305
F01.PB8970	1	p1	(T)35	35	853	887	ACGCCATTTGTTTCTTACCG	59.996	20	CCTCCCACTTGGGTAGTTCA	59.959	20	244	707	950	AACTGGACGCCATTTGTTTC	59.978	20	CCTCCCACTTGGGTAGTTCA	59.959	20	250	701	950	GAACTGGACGCCATTTGTTT	59.978	20	CCTCCCACTTGGGTAGTTCA	59.959	20	251	700	950
F01.PB8983	1	p2	(AC)8	16	42	57	TCACACAACACCAGACACCA	59.568	20	CTTCCAGAACCATCAGCCAT	60.073	20	184	9	192	TCACACAACACCAGACACCA	59.568	20	GCAGGACTTCCAGAACCATC	59.661	20	190	9	198	TCACACAACACCAGACACCA	59.568	20	GACTTCCAGAACCATCAGCC	59.661	20	186	9	194
F01.PB8987	1	p1	(G)11	11	1262	1272	GCCCAATATAAGGGGCTGTT	60.171	20	AGCTGCAAGGAAGACTGGAG	59.745	20	135	1176	1310	GTTCCAAAGGGTAGCCCAAT	60.187	20	AGCTGCAAGGAAGACTGGAG	59.745	20	148	1163	1310	GCCCAATATAAGGGGCTGTT	60.171	20	ACCAGCTGCAAGGAAGACTG	60.589	20	138	1176	1313
F01.PB9000	1	p1	(T)10	10	424	433	GGATTAGACAATTGTGGCTGC	59.588	21	GAGGATCTGCGAATGAATGAA	60.17	21	263	251	513	GGATTAGACAATTGTGGCTGC	59.588	21	AGAGGATCTGCGAATGAATGA	59.788	21	264	251	514	GGATTAGACAATTGTGGCTGC	59.588	21	GAGGATCTGCGAATGAATGA	58.748	20	263	251	513
F01.PB9004	1	p2	(TC)7	14	26	39	ACCAAAACATCTGGTGCCC	60.774	19	AATCAATTAGCTCGGGATCG	59.138	20	131	2	132	ACCAAAACATCTGGTGCCC	60.774	19	ATTAGCTCGGGATCGGAAAA	60.893	20	126	2	127	ACCAAAACATCTGGTGCCC	60.774	19	AATTAGCTCGGGATCGGAAA	60.893	20	127	2	128
F01.PB9011	1	p2	(TC)9	18	182	199	AAAACCCCTTGCCAATTACC	60.055	20	CCCACTTTTGAGCCATTGAT	59.933	20	187	92	278	AAAACCCCTTGCCAATTACC	60.055	20	CTCACTTAACCCTGGCTTGC	59.875	20	270	92	361	AAAACCCCTTGCCAATTACC	60.055	20	CACTTAACCCTGGCTTGCAT	60.132	20	268	92	359
F01.PB9020	1	p1	(A)10	10	1634	1643	TCTTGTCGTCTCTGGTCGTG	60.022	20	ATGCGCACACTGCATAAAAA	60.281	20	145	1541	1685	TCTTGTCGTCTCTGGTCGTG	60.022	20	AATGCGCACACTGCATAAAA	60.281	20	146	1541	1686	TCTTGTCGTCTCTGGTCGTG	60.022	20	AAATGCGCACACTGCATAAA	60.281	20	147	1541	1687
F01.PB9024	1	p1	(A)11	11	949	959	AACCAATTTGCTCAAAACCG	59.975	20	CGTCTGCAAAAGATGCAAGA	60.134	20	268	797	1064	TGCTCAAAACCGTTCTCCTT	59.853	20	CGTCTGCAAAAGATGCAAGA	60.134	20	260	805	1064	TTGCTCAAAACCGTTCTCCT	59.853	20	CGTCTGCAAAAGATGCAAGA	60.134	20	261	804	1064
F01.PB9025	1	p2	(TC)6	12	7	18	--
F01.PB9034	1	p1	(A)14	14	1414	1427	CACGCTGCCAGTACTTTGAA	60.05	20	CCAAGCCATAGCCATTCTGT	60.096	20	134	1337	1470	CACGCTGCCAGTACTTTGAA	60.05	20	ACCAAGCCATAGCCATTCTG	60.096	20	135	1337	1471	CACGCTGCCAGTACTTTGAA	60.05	20	CACCAAGCCATAGCCATTCT	60.096	20	136	1337	1472
F01.PB9036	1	p2	(TC)8	16	7	22	--
F01.PB9043	1	p2	(AT)7	14	78	91	CCAATTCCGACGCTTAATGA	60.961	20	CTCCTCTTCACTGCTGTCCC	59.986	20	167	0	166	CCAATTCCGACGCTTAATGA	60.961	20	ATCCAAACGAACTCTCCACG	60.111	20	123	0	122	CCAATTCCGACGCTTAATGA	60.961	20	CAGCCTTCTTGACAACACCA	59.873	20	264	0	263
F01.PB9045	1	p2	(AG)6	12	117	128	AACACAGCGTCGTCAATGAG	59.905	20	CACGCTCCTGCAAAACACTA	60.05	20	178	4	181	GAAAAACACAGCGTCGTCAA	59.888	20	CACGCTCCTGCAAAACACTA	60.05	20	182	0	181	ACAGGGCATCTCAGTCTCGT	59.866	20	CACGCTCCTGCAAAACACTA	60.05	20	151	31	181
F01.PB9053	1	p4	(ATAC)5	20	95	114	TAACCCAAAAACCCACTGCT	59.471	20	AATGGCACGATCAACATCAG	59.527	20	233	14	246	AACCCAAAAACCCACTGCTA	59.471	20	AATGGCACGATCAACATCAG	59.527	20	232	15	246	TAACCCAAAAACCCACTGCT	59.471	20	TGAGAGAAAGAATGGCACGA	59.522	20	243	14	256
F01.PB9056	1	p3	(CAG)9	27	1017	1043	TGATGATAGGCAAAAGCGTG	59.833	20	TTGGGCTTCTTAGCAGCATT	59.982	20	264	937	1200	TGATGATAGGCAAAAGCGTG	59.833	20	TTTGGGCTTCTTAGCAGCAT	59.982	20	265	937	1201	GCAGTCGTGATGATAGGCAA	59.83	20	TTGGGCTTCTTAGCAGCATT	59.982	20	271	930	1200
F01.PB9058	1	p2	(TA)8	16	1140	1155	AAGCCATTTCCAGTTGTTGC	60.118	20	AATTCACAGACTACAAGTCTACACCA	58.402	26	189	1011	1199	CGGGTGCAAGAGTTTCTAGG	59.869	20	AATTCACAGACTACAAGTCTACACCA	58.402	26	246	954	1199	GTTGTTGACCAGGAAAAGCC	59.574	20	AATTCACAGACTACAAGTCTACACCA	58.402	26	204	996	1199
F01.PB9060	1	c	(GA)7gcgcgagcgactgg(GA)6	40	77	116	TGGGGTTTTAGAGCGAGAGA	59.948	20	TTTTCCATATCAAGTCCGCC	59.901	20	129	36	164	TGGGGTTTTAGAGCGAGAGA	59.948	20	CGAAGGGCGTTAAAGAAGTG	59.876	20	154	36	189	GAGCGAGAGAGAGAAAGCGA	60.119	20	TTTTCCATATCAAGTCCGCC	59.901	20	119	46	164
F01.PB9065	1	p2	(AT)7	14	153	166	TTAACCCCACAAAAATCCCA	60.024	20	CTCCTCTTCACTGCTGTCCC	59.986	20	226	16	241	TTAACCCCACAAAAATCCCA	60.024	20	ATCCAAACGAACTCTCCACG	60.111	20	182	16	197	TTAACCCCACAAAAATCCCA	60.024	20	GCTCCTCTTCACTGCTGTCC	60.143	20	227	16	242
F01.PB9066	1	p2	(CT)8	16	90	105	TAACAATCCCACAAAACCCA	58.719	20	CAAACTTGTGAGGTTATGGCAA	60.032	22	127	67	193	TGGTTGATTTAAAAGCCTCCC	60.299	21	CAAACTTGTGAGGTTATGGCAA	60.032	22	167	27	193	TAACAATCCCACAAAACCCA	58.719	20	CAAACTTGTGAGGTTATGGCA	58.687	21	127	67	193
F01.PB9066	2	p2	(TA)6	12	335	346	CAAATTTGCCATAACCTCACAA	59.868	22	CTCCATGATTTCAGGCGTTT	60.074	20	252	167	418	CAAATTTGCCATAACCTCACA	58.544	21	CTCCATGATTTCAGGCGTTT	60.074	20	252	167	418	GCAATTCCTTCCTTCTCTTTTG	59.372	22	CTCCATGATTTCAGGCGTTT	60.074	20	113	306	418
F01.PB9085	1	p2	(TC)17	34	31	64	CCTCCTCCTGATCGTCGTT	60.207	19	GGGAGTTGAAGGGAAAGAGG	60.045	20	222	9	230	CCTCCTCCTGATCGTCGTT	60.207	19	GTTGTTGGGAGTTGAAGGGA	59.943	20	228	9	236	CCTCCTCCTGATCGTCGTT	60.207	19	AAACATTTCTGGAGTTGGCG	60.11	20	197	9	205
F01.PB9096	1	p3	(GCG)5	15	168	182	ATTCAATCCACCGACTCGAC	59.934	20	ATCATCGCCATCATCCTCTC	60.002	20	133	108	240	TTGTCAATTCAATCCACCGA	59.9	20	ATCATCGCCATCATCCTCTC	60.002	20	139	102	240	ATTCAATCCACCGACTCGAC	59.934	20	ACGACCAGTCCATCTATGCC	59.957	20	278	108	385
F01.PB9097	1	p2	(AC)8	16	49	64	--
F01.PB9098	1	p2	(AG)11	22	2	23	--
F01.PB9103	1	c	(A)10caaatagccatatcaatctctcacggagtattaataatattgtactgtagtattcattttacacaaatat(TC)13	106	10	115	--
F01.PB9109	1	p2	(GA)6	12	25	36	GTCTCAAGCGTCCCAAGTG	59.404	19	CGGGAGAAGGTTCAACAGAA	60.224	20	122	1	122	tGTCTCAAGCGTCCCAAGT	59.404	19	CGGGAGAAGGTTCAACAGAA	60.224	20	123	0	122	tGTCTCAAGCGTCCCAAGT	59.404	19	CACGTTGCTCGGTTAATTCC	60.502	20	258	0	257
F01.PB9110	1	c	(A)17cctgttaca(T)10	36	43	78	CCTCACCCCCTCCATAGTCT	60.328	20	GCTCGTCGCAAACTACTTCC	60.022	20	170	1	170	CCTCACCCCCTCCATAGTCT	60.328	20	CTCGTCGCAAACTACTTCCC	59.875	20	169	1	169	CCTCACCCCCTCCATAGTCT	60.328	20	CCCAGAATTTTCCTCCGATT	60.258	20	152	1	152
F01.PB9111	1	p3	(TAA)6	18	841	858	AGGTTTGCTGGTGGACAAAG	60.149	20	CTTCTGCTCCTGCTAATCGG	60.11	20	272	760	1031	TCCCGGTTGTTTATACGGAG	59.817	20	ACGACGCCTCCTCACATATC	60.104	20	275	806	1080	CTCCCGGTTGTTTATACGGA	59.817	20	ACGACGCCTCCTCACATATC	60.104	20	276	805	1080
F01.PB9112	1	p2	(AC)13	26	49	74	CCTTTGGCTGGATCTTGTTT	59.17	20	GAATGATTGGTCCGATTTGG	60.133	20	168	16	183	GCCTTTGGCTGGATCTTGT	60.211	19	GAATGATTGGTCCGATTTGG	60.133	20	169	15	183	CCTTTGGCTGGATCTTGTTT	59.17	20	TGAATGATTGGTCCGATTTG	59.325	20	169	16	184
F01.PB9113	1	p2	(AG)9	18	35	52	CCTCTCGTAAACCCTTTAACCA	59.535	22	TTCCGCAAAATAGATCTGGG	60.031	20	167	1	167	CCTCTCGTAAACCCTTTAACCA	59.535	22	CCATAGCCAAAAACCCAGAA	59.931	20	195	1	195	CCTCTCGTAAACCCTTTAACCA	59.535	22	GATCCATAGCCAAAAACCCA	59.762	20	198	1	198
F01.PB9114	1	c	(AT)6caggagatca(ACT)5	37	94	130	GCATTCTAATATAGTTTGAGTTTGCAG	58.972	27	CCCACCATCGTTGATTCTCT	59.927	20	117	58	174	GCATTCTAATATAGTTTGAGTTTGCAG	58.972	27	GTAAAAGTAGACGCTGGGCG	59.904	20	208	58	265	GCATTCTAATATAGTTTGAGTTTGCAG	58.972	27	TGAAGACCCTGTAGGCCTGT	59.721	20	226	58	283
F01.PB9120	1	p2	(AG)8	16	130	145	CGGACCGATTCATCTCTGAT	60.034	20	TCACACAGCGTCTTCACCTC	60.03	20	151	83	233	CGGACCGATTCATCTCTGAT	60.034	20	TCCATCAATTGCTCGATCTG	59.756	20	109	83	191	CGGACCGATTCATCTCTGAT	60.034	20	CCTAGCTTGATCACACAGCG	59.615	20	161	83	243
F01.PB9127	1	p2	(TC)7	14	138	151	CATGGGGAACAGGCTTTTTA	59.931	20	AAAGCATCATCACCTCCACC	59.934	20	264	73	336	GAGGCAGAGTACATGGGGAA	60.073	20	AAAGCATCATCACCTCCACC	59.934	20	275	62	336	CATGGGGAACAGGCTTTTTA	59.931	20	TTACCGATCTGAATACCGGC	59.923	20	171	73	243
F01.PB9131	1	p2	(TC)8	16	71	86	GCAGAGTACATGGGGCTCTT	59.313	20	GCGAGATTTCAACCGGAATA	60.038	20	116	19	134	GCAGAGTACATGGGGCTCTT	59.313	20	CCGCAAATAGTCGGAAATGT	59.96	20	143	19	161	GCAGAGTACATGGGGCTCTT	59.313	20	AGTCGGAAATGTATCGACGG	59.955	20	135	19	153
F01.PB9132	1	p2	(AC)6	12	54	65	CTGCGGTTTCTTCTAAGCGT	59.654	20	GGGGGTTGGTTACTTGGTTT	59.955	20	222	1	222	TCTGCGGTTTCTTCTAAGCG	60.648	20	GGGGGTTGGTTACTTGGTTT	59.955	20	223	0	222	CTGCGGTTTCTTCTAAGCGT	59.654	20	AGGGGGTTGGTTACTTGGTT	59.593	20	223	1	223
F01.PB9136	1	p2	(CA)12	24	46	69	CAAAAGCTACTCACACCTCTACAAA	59.107	25	TTCGGATCCTTTTTGTTTGC	60.053	20	220	3	222	CACCTCTACAAAACTCTCATCTTCA	59.012	25	TTCGGATCCTTTTTGTTTGC	60.053	20	207	16	222	CAAAAGCTACTCACACCTCTACAAA	59.107	25	TTTTTGTTTGCGTTGTTTGC	59.764	20	211	3	213
F01.PB9145	1	p6	(ATCTCA)5	30	66	95	TTCCACTGATCCAAATCCAA	58.897	20	GAAAGGAGAGGAGGAAACGG	60.183	20	237	30	266	TTTCCACTGATCCAAATCCA	58.897	20	GAAAGGAGAGGAGGAAACGG	60.183	20	238	29	266	TTCCACTGATCCAAATCCAA	58.897	20	TCATCGATGTCTGACTGGGA	60.205	20	140	30	169
F01.PB9145	2	p3	(CCT)5	15	334	348	CCGTTTCCTCCTCTCCTTTC	60.183	20	AGATCCCAATCACGCATAGC	60.066	20	271	247	517	CCGTTTCCTCCTCTCCTTTC	60.183	20	CCCAAACAGGCTCAGTCAAT	60.111	20	165	247	411	CCGTTTCCTCCTCTCCTTTC	60.183	20	AGGGAAAACAACGAGCTTCA	59.853	20	224	247	470
F01.PB9153	1	p1	(A)27	27	1070	1096	--
F01.PB9161	1	p1	(T)10	10	63	72	TTTTTCCATCACCTATATACACACAAA	59.96	27	GGCCTCCACATCTCAAGAAA	60.195	20	221	32	252	TCTTTTTCCATCACCTATATACACACA	60.071	27	GGCCTCCACATCTCAAGAAA	60.195	20	223	30	252	TTTTCCATCACCTATATACACACAAA	58.839	26	GGCCTCCACATCTCAAGAAA	60.195	20	220	33	252
F01.PB9164	1	c	(CA)10tac(CT)12	47	36	82	TCGCTGGTCTTACTAAAATCACT	57.311	23	GCGGCTTCTACCTCTGTGTC	60.02	20	217	1	217	TCGCTGGTCTTACTAAAATCACT	57.311	23	CATCTTCAGCGGCTTCTACC	59.978	20	225	1	225	TCGCTGGTCTTACTAAAATCACT	57.311	23	CATCCACAATCCCAAGCTCT	60.073	20	249	1	249
F01.PB9177	1	p1	(A)59	59	1528	1586	--
F01.PB9183	1	p2	(AT)9	18	101	118	TAATCGCCGTTCTCAACTCC	60.214	20	AAGAGCCGAGACCAGTGTGT	59.907	20	132	24	155	TAATCGCCGTTCTCAACTCC	60.214	20	AGCACTAGAACTTGCGAGCC	59.786	20	243	24	266	TAATCGCCGTTCTCAACTCC	60.214	20	GCACTAGAACTTGCGAGCCT	59.786	20	242	24	265
F01.PB9184	1	p3	(TGC)10	30	589	618	GGGGTTCGAAAGAGGAAGTC	60.052	20	CCACCATGCTTTCGACCTAT	59.955	20	171	559	729	TTTGGAGATTTCTGATGGGG	59.864	20	CCACCATGCTTTCGACCTAT	59.955	20	187	543	729	TTTCTGATGGGGTTCGAAAG	60.044	20	CTTCACCCACAACCGTCTCT	60.151	20	158	551	708
F01.PB9188	1	p1	(T)10	10	1976	1985	--
F01.PB9192	1	p3	(ATA)5	15	1860	1874	--
F01.PB9196	1	p1	(T)10	10	1943	1952	GAGCAAGCCCATCTTGAGAC	59.957	20	GGAGAATGATCCCACTTACCA	58.85	21	260	1726	1985	GAGCAAGCCCATCTTGAGAC	59.957	20	AGGAGAATGATCCCACTTACCA	59.827	22	261	1726	1986	TTCCCCGATTATCTCGTGAC	59.894	20	GGAGAATGATCCCACTTACCA	58.85	21	131	1855	1985
F01.PB9220	1	p2	(TC)8	16	87	102	CTTCTGTCTCCACCAGCTCC	59.986	20	TGTGTCCGAGTTTGACATGG	60.57	20	143	35	177	TTCTGTCTCCACCAGCTCCT	59.986	20	TGTGTCCGAGTTTGACATGG	60.57	20	142	36	177	CTTCTGTCTCCACCAGCTCC	59.986	20	CGAGTGTGTCCGAGTTTGAC	59.31	20	147	35	181
F01.PB9224	1	p2	(AT)6	12	1032	1043	--
F01.PB9227	1	c	(CG)6cacacg(CT)9	36	23	58	--
F01.PB9231	1	p2	(CT)8	16	34	49	ATCCACGTCGTCACTCCTCT	59.713	20	CGTGTGTTCTCCGAGTTGAA	59.873	20	109	0	108	CGTCGTCACTCCTCTCCTCT	59.579	20	TAATCGCCTCCGATTTCATC	60.001	20	276	5	280	CACGTCGTCACTCCTCTCCT	60.458	20	TAATCGCCTCCGATTTCATC	60.001	20	278	3	280
F01.PB9237	1	p2	(AC)9	18	94	111	CACCACACTGAAACACACCA	58.983	20	CTCCCTGGAGTGCAAGAAAG	59.982	20	201	18	218	CACCACACTGAAACACACCA	58.983	20	CTTGGAGAAGCCAAGAATGC	59.955	20	142	18	159	CACCACACTGAAACACACCAC	59.949	21	CTCCCTGGAGTGCAAGAAAG	59.982	20	201	18	218
F01.PB9241	1	p1	(A)18	18	1455	1472	--
F01.PB9244	1	p4	(ATAC)7	28	1	28	--
F01.PB9267	1	p3	(TAA)5	15	35	49	CCAGCACGTCTCTACTATTTCG	59.064	22	ACAAGAGGGCCATTTCCTTT	59.94	20	252	2	253	CCAGCACGTCTCTACTATTTCG	59.064	22	AAACAAGAGGGCCATTTCCT	59.94	20	254	2	255	CCAGCACGTCTCTACTATTTCG	59.064	22	GAGGAAACAAGAGGGCCATT	60.443	20	258	2	259
F01.PB9280	1	p2	(TC)7	14	27	40	--
F01.PB9280	2	p1	(T)10	10	1853	1862	--
F01.PB9283	1	p2	(TC)9	18	56	73	TGTGTAATCAGCGAATGTCCA	60.127	21	AGCGACTGCTGATGATGATG	59.975	20	115	7	121	CAAACGTGTGTAATCAGCGAA	59.784	21	AGCGACTGCTGATGATGATG	59.975	20	121	1	121	TGTGTAATCAGCGAATGTCCA	60.127	21	GCTCATCGACGATCGTTACA	59.83	20	251	7	257
F01.PB9288	1	c	(T)10gataaatatggagaggtgtatgtatctgaaaatgtggtctgtgtttttaaatcttctactaaaacatttgtaatat(CA)8	102	864	965	GCTCCGATTGGATTGAAAAA	60.016	20	AAGCTGTTGCTTGTAAAATTCAT	57.261	23	280	772	1051	GCTCCGATTGGATTGAAAAA	60.016	20	GCTGTTGCTTGTAAAATTCATATCAT	59.851	26	278	772	1049	GCTCCGATTGGATTGAAAAA	60.016	20	AAGCTGTTGCTTGTAAAATTCATA	57.361	24	280	772	1051
F01.PB9293	1	p1	(T)10	10	266	275	AGGCAGAAAAAGACAGCAGTG	59.671	21	CAATTCGTCGAGCCATTTTT	60.074	20	249	88	336	GGCAGAAAAAGACAGCAGTG	58.65	20	CAATTCGTCGAGCCATTTTT	60.074	20	248	89	336	GGCAGAAAAAGACAGCAGTGA	60.565	21	CAATTCGTCGAGCCATTTTT	60.074	20	248	89	336
F01.PB9297	1	p3	(TCT)5	15	89	103	AGAGCAATGACGCACATACG	59.895	20	GAGTTGGCGAGATTGAGAGC	60.104	20	251	28	278	AGAGCAATGACGCACATACG	59.895	20	CTGTCTAAAACGGGCCTGAG	59.869	20	111	28	138	AGAGCAATGACGCACATACG	59.895	20	CTTGGGAGGAGTATGGGGAT	60.147	20	171	28	198
F01.PB9302	1	p2	(CA)11	22	102	123	TTAGTGGCGCAACCATCATA	60.096	20	AGCAACTGTTTTTGCAGCCT	60.059	20	181	36	216	TTAGTGGCGCAACCATCATA	60.096	20	GGGGCCACAAACAAAAGTAA	59.839	20	223	36	258	TAGTGGCGCAACCATCATAG	59.712	20	AGCAACTGTTTTTGCAGCCT	60.059	20	180	37	216
F01.PB9305	1	c	(CT)11t(TC)9	41	73	113	AATCGCCATGGGAAGAAGTA	59.528	20	GCAGTAGCGTGATTTTGGGT	60.14	20	173	47	219	AATCGCCATGGGAAGAAGTA	59.528	20	CGTGATTTTGGGTATGGCTT	59.823	20	166	47	212	AATCGCCATGGGAAGAAGTA	59.528	20	TCTCTTTCTCCCACGACACC	60.238	20	279	47	325
F01.PB9310	1	p1	(T)14	14	97	110	CAGTCATACACGATCCTCATCC	59.434	22	ATACTTGACTGCCGTGACCC	59.997	20	269	68	336	TTATGAATGAGCCGCAGAAC	58.872	20	CGGCTTTCTCAGATCTCTTCC	60.47	21	266	21	286	CCGCAGAACGTGCTAAATATC	59.756	21	CGGCTTTCTCAGATCTCTTCC	60.47	21	255	32	286
F01.PB9314	1	p1	(C)20	20	98	117	GGTTTTGGCGATTACTAGGC	58.72	20	CTGTGCTTGCCAATCTCTCA	60.136	20	264	29	292	AGGTTTTGGCGATTACTAGGC	59.643	21	CTGTGCTTGCCAATCTCTCA	60.136	20	265	28	292	ACATATCAAGGTTTTGGCGA	58.093	20	CTGTGCTTGCCAATCTCTCA	60.136	20	273	20	292
F01.PB9316	1	p1	(T)10	10	1758	1767	AGGCCCAAGTTTGAAGATCA	59.67	20	AAATTTCCCGTGCATTCATA	57.963	20	280	1562	1841	GCACCATCACCTCACACAAT	59.399	20	AAATTTCCCGTGCATTCATA	57.963	20	245	1597	1841	GCACCATCACCTCACACAAT	59.399	20	TAAATTTCCCGTGCATTCAT	57.963	20	246	1597	1842
[truncated: 22,829 more rows]
