# Supplementary material for: Integrative Analysis of Long- and Short-Read Transcriptomes Identify the Regulation of Terpenoids Biosynthesis Under Shading Cultivation in Oenanthe javanica
Source: Front Genet. 2022 Apr 7;13:813216. doi: 10.3389/fgene.2022.813216 (PMC9022222; doi:10.3389/fgene.2022.813216)
Supplement: Supplementary file 2 [file DataSheet5.xls]

## Sheet: lncRNA_target
#LncRNA_ID	Target_mRNA_ID
F02.PB6560	F02.PB24174
F01.PB12767	F02.PB24174
F01.PB29091	F01.PB4447;F01.PB3923;F02.PB3083
F01.PB19044	F01.PB30676;F02.PB34433;F02.PB27095
F01.PB4562	F02.PB24174
F01.PB17166	F01.PB32385
F01.PB29193	F02.PB6176;F01.PB26955
F01.PB32104	F02.PB1812
F01.PB14636	F01.PB32385
F01.PB13904	F01.PB20675;F02.PB10914;F02.PB17610;F01.PB15421;F02.PB12137
F02.PB33224	F02.PB209;F02.PB7215;F01.PB12011;F02.PB2198;F02.PB2829;F02.PB6650;F01.PB3020;F01.PB2362;F02.PB11489;F01.PB11637;F02.PB6859;F02.PB7176
F01.PB30347	F02.PB24174
F01.PB9701	F01.PB25950;F02.PB21649;F01.PB29966;F02.PB27806;F01.PB27777;F01.PB7848
F01.PB1868	F02.PB16010;F01.PB12299;F01.PB19100;F02.PB32855;F01.PB12205;F01.PB12281;F01.PB10454;F02.PB17078;F02.PB9265;F02.PB20300;F02.PB20146
F02.PB34499	F02.PB11959;F02.PB12866;F02.PB35089;F02.PB34154;F02.PB32382;F02.PB20970;F02.PB12339;F02.PB22425;F02.PB17636;F02.PB15599;F02.PB11389
F01.PB15932	F02.PB7013
F01.PB1924	F02.PB25817;F02.PB25350;F02.PB22775;F02.PB20288;F02.PB24685;F02.PB34126;F01.PB21214;F02.PB20143;F02.PB32089;F02.PB15124
F02.PB35793	F02.PB856;F02.PB507;F02.PB32931
F02.PB659	F01.PB425
F01.PB1521	F01.PB32380
F02.PB11203	F02.PB29269;F02.PB34886
F01.PB30636	F02.PB24174
F01.PB1672	F02.PB29785;F02.PB17431
F02.PB35111	F02.PB6944;F01.PB7981;F02.PB16202;F02.PB5443;F01.PB10319;F02.PB30961
F02.PB34647	F02.PB16687;F02.PB22697
F02.PB844	F02.PB33777
F01.PB29189	F02.PB25106;F02.PB24324;F02.PB23245;F02.PB33603;F02.PB22360;F02.PB31571;F01.PB7878
F02.PB33660	F02.PB19003;F02.PB21786;F02.PB21536;F01.PB19387;F01.PB17626
F02.PB32484	F01.PB26526
F02.PB29257	F01.PB30123;F02.PB32059
F02.PB34347	F01.PB30627
F02.PB14874	F02.PB22973;F02.PB18998;F02.PB21975;F02.PB32735;F01.PB32007;F01.PB32185;F02.PB24866;F01.PB11923
F02.PB29741	F01.PB16504;F02.PB35843
F01.PB15290	F02.PB30005;F01.PB20029
F02.PB830	F02.PB34859;F01.PB31491;F02.PB25248;F01.PB28815
F01.PB26226	F02.PB28444;F02.PB9952;F02.PB4989;F02.PB20067;F02.PB2586
F01.PB32202	F02.PB15104;F01.PB15010;F01.PB12336;F02.PB18672;F01.PB15773;F01.PB16756;F02.PB8665
F01.PB26174	F01.PB18424;F02.PB19516;F01.PB18663
F01.PB8818	F02.PB31882;F02.PB25328
F01.PB27228	F01.PB581
F01.PB32217	F02.PB29050;F02.PB3834
F02.PB16836	F01.PB32185
F02.PB18459	F02.PB24174
F02.PB5698	F01.PB1893
F02.PB365	F02.PB20067;F02.PB9952;F01.PB32367;F02.PB28444
F01.PB28208	F01.PB1197
F01.PB5308	F02.PB18014
F01.PB551	F02.PB13735;F02.PB21115
F01.PB30882	F02.PB638
F02.PB12948	F01.PB29788;F02.PB6417
F01.PB23851	F01.PB30627
F01.PB3589	F02.PB13060;F02.PB9129;F02.PB8455;F02.PB12425;F02.PB9492
F01.PB6739	F01.PB19841;F01.PB19948;F01.PB31110;F01.PB29927
F01.PB29620	F02.PB1089
F01.PB747	F02.PB24174
F02.PB12871	F01.PB31167;F01.PB28281
F01.PB6060	F02.PB24174;F01.PB32185
F02.PB13966	F02.PB35268;F02.PB33682;F01.PB29574;F01.PB21426
F02.PB34457	F02.PB29207;F01.PB26275;F01.PB8611;F01.PB11845;F01.PB9251;F02.PB11584;F02.PB608
F02.PB33200	F02.PB2135;F02.PB2099;F01.PB3576;F01.PB9128;F01.PB687;F01.PB2085;F02.PB8296;F01.PB9135;F02.PB1979
F01.PB5411	F01.PB30126;F02.PB31227;F01.PB30639;F01.PB28436;F01.PB5967;F01.PB30437;F01.PB18140;F02.PB21134;F02.PB26730;F01.PB29657;F01.PB19457;F02.PB26399
F02.PB18285	F02.PB15496;F01.PB10367;F02.PB22902
F02.PB30641	F02.PB14674;F02.PB5498
F01.PB4701	F01.PB29402
F02.PB31665	F01.PB19000;F01.PB6574
F02.PB889	F02.PB20788;F02.PB13000;F02.PB31449;F01.PB16661
F02.PB9327	F01.PB31310;F02.PB24979;F02.PB20479;F02.PB21905;F02.PB33410;F01.PB20778;F01.PB30551;F01.PB25677;F02.PB35796
F01.PB11222	F01.PB22423;F01.PB13779;F01.PB15659;F02.PB17144;F02.PB35215;F01.PB21948;F01.PB16422
F02.PB1009	F02.PB34302
F01.PB17612	F02.PB24174
F02.PB19895	F01.PB32185
F02.PB32050	F01.PB26526
F02.PB22777	F01.PB25918;F01.PB26526
F01.PB32114	F02.PB21619;F02.PB8529;F02.PB8515;F02.PB10041;F01.PB9491;F02.PB10001
F02.PB581	F01.PB22604;F01.PB8632
F02.PB32566	F02.PB16202;F02.PB9892;F01.PB30522;F02.PB4231;F01.PB8050;F02.PB947
F02.PB22750	F02.PB9652
F01.PB3245	F01.PB32185
F02.PB30752	F01.PB26570;F01.PB11250;F02.PB2891
F01.PB10900	F02.PB24174
F01.PB11677	F01.PB3719
F01.PB1932	F01.PB425;F01.PB304
F02.PB35618	F02.PB10990;F01.PB581
F02.PB10913	F02.PB30994;F01.PB20222;F01.PB28443;F02.PB30067;F01.PB29447;F02.PB25321
F02.PB10141	F01.PB28941;F01.PB13344
F01.PB27495	F01.PB657
F01.PB7913	F02.PB24174;F01.PB581
F01.PB31421	F02.PB16202;F02.PB9892;F02.PB4231;F01.PB8050
F01.PB18607	F01.PB5482
F02.PB7766	F02.PB34197
F01.PB26072	F02.PB18278;F01.PB29360;F02.PB32356
F01.PB4824	F02.PB32608;F02.PB31857
F02.PB22040	F01.PB2467;F02.PB2101;F02.PB7929
F02.PB15548	F02.PB23055;F01.PB14928;F02.PB12446;F02.PB21755;F02.PB17430;F01.PB28406;F02.PB17802;F02.PB22406;F02.PB19733;F02.PB17903;F02.PB27648;F02.PB21939;F02.PB17554;F02.PB22120;F01.PB20629;F02.PB27597;F01.PB30469;F02.PB10388;F02.PB17356
F02.PB29856	F01.PB24726
F01.PB32109	F02.PB6222;F01.PB9937
