# Supplementary material for: Integrative Analysis of Long- and Short-Read Transcriptomes Identify the Regulation of Terpenoids Biosynthesis Under Shading Cultivation in Oenanthe javanica
Source: Front Genet. 2022 Apr 7;13:813216. doi: 10.3389/fgene.2022.813216 (PMC9022222; doi:10.3389/fgene.2022.813216)
Supplement: Supplementary file 4 [file DataSheet4.xls]

## Sheet: F01.candidates_AS
QueryName	SubjectName	QhspStart1	QhspEnd1	QhspStart2	QhspEnd2	ShspStart1	ShspEnd1	ShspStart2	ShspEnd2
F02.PB18958	F02.PB14617	224	2484	1	225	330	2581	1	225
F02.PB8630	F02.PB18384	15	1825	1830	1990	2	1816	1714	1875
F02.PB6700	F02.PB22238	220	1777	67	219	1231	2788	99	251
F02.PB24512	F02.PB33860	1	2616	2615	3339	95	2723	2823	3558
F02.PB19065	F02.PB34596	1	1915	1914	2301	6	1920	3131	3518
F02.PB23757	F02.PB23530	2	2577	2574	3193	4	2579	2726	3344
F02.PB11192	F02.PB7399	1326	194	199	54	43	1174	1387	1532
F02.PB16869	F02.PB25060	1	1173	1171	2031	813	1987	2634	3494
F02.PB3344	F02.PB32028	1	1617	1614	1758	15	1647	1982	2127
F02.PB4158	F02.PB22650	1	1079	1080	1446	34	1112	2632	2998
F02.PB14521	F02.PB27478	11	1609	1608	2506	1	1614	2103	3005
F02.PB15062	F02.PB23852	385	2083	46	385	1491	3192	1004	1344
F02.PB12365	F02.PB22067	1	1445	1440	2143	7	1445	2201	2904
F02.PB14723	F02.PB26473	1039	2525	1	1040	1530	3017	23	1062
F02.PB17416	F02.PB32008	1	2143	2142	2681	1	2121	2341	2878
F02.PB12772	F02.PB28008	106	2148	1	109	997	3039	3	110
F02.PB6910	F02.PB20633	430	1942	8	434	978	2492	1	427
F02.PB26511	F02.PB34310	1	2333	2331	3092	460	2793	2895	3655
F02.PB12544	F02.PB12093	1	1190	1190	2098	56	1246	1402	2313
F02.PB13837	F02.PB23643	1	1676	1674	2213	50	1726	3178	3727
F02.PB6811	F02.PB9713	1	1073	1074	1355	3	1094	1645	1926
F02.PB23037	F02.PB32965	1	1619	1618	2806	22	1640	1774	2963
F02.PB10860	F02.PB19516	410	1949	5	410	811	2348	214	619
F02.PB11450	F02.PB30505	356	1642	60	360	937	2228	13	318
F02.PB17067	F02.PB25884	1	1226	1226	2361	109	1339	1478	2613
F02.PB21490	F02.PB32690	1	1490	1489	2370	1	1488	2133	3018
F02.PB17820	F02.PB26327	360	2009	61	361	1793	3442	1	298
F02.PB25240	F02.PB25099	1	1919	1917	2882	232	2150	2267	3231
F02.PB31055	F02.PB14387	1	1526	1521	2296	140	1665	1813	2587
F02.PB15571	F02.PB13983	1	1797	1793	2270	2	1794	1904	2381
F02.PB15391	F02.PB24716	1	1424	1425	2336	567	1980	2340	3251
F02.PB17543	F02.PB23606	1	1347	1345	2634	15	1361	1983	3272
F02.PB32937	F02.PB14528	159	2505	10	164	404	2745	15	163
F02.PB2703	F02.PB20599	1	1295	1296	1683	56	1350	1851	2240
F02.PB27965	F02.PB27666	1	2385	2385	3517	6	2398	2872	3997
F02.PB14413	F02.PB18476	146	2160	1	147	372	2393	114	261
F02.PB35183	F02.PB23469	1	2149	2146	3273	51	2199	2322	3449
F02.PB21840	F02.PB23722	1	1866	1865	2843	423	2288	2391	3369
F02.PB21494	F02.PB21719	187	2516	1	186	558	2887	19	204
F02.PB24713	F02.PB26825	1438	3099	100	1440	1574	3234	1	1342
F02.PB24755	F02.PB24146	170	3042	1	172	496	3379	1	178
F02.PB4036	F02.PB15296	207	1682	7	206	603	2077	1	200
F02.PB13482	F02.PB27315	1	1791	1790	2086	32	1826	2779	3075
F02.PB34898	F02.PB23495	324	3758	1	327	527	3961	89	412
F02.PB12922	F02.PB12080	1	2155	2152	2381	29	2185	2318	2547
F02.PB21756	F02.PB25629	1	1573	1572	2835	59	1631	1882	3144
F02.PB23990	F02.PB26493	1	1806	1806	2984	17	1821	2345	3524
F02.PB14019	F02.PB32965	1	1557	1556	2771	84	1640	1774	2990
F02.PB32923	F02.PB13395	1	1212	1211	2333	104	1315	1536	2658
F02.PB23617	F02.PB25515	236	2991	1	237	758	3512	7	245
F02.PB21497	F02.PB15994	1	1476	1475	2007	29	1502	1668	2196
F02.PB22064	F02.PB27617	12	2005	2003	2741	1	1994	2845	3582
F02.PB8495	F02.PB17528	1	1844	1848	1961	186	2028	2267	2383
F02.PB7131	F02.PB25128	183	1607	3	181	1592	3019	3	184
F02.PB32736	F02.PB16883	1	1083	1086	1638	2	1084	1600	2151
F02.PB24755	F02.PB24780	170	3042	1	172	367	3250	5	182
F02.PB12951	F02.PB35261	1	1980	1979	2684	2	1982	2582	3287
F02.PB16463	F02.PB27486	1	1455	1453	2042	8	1461	2642	3230
F02.PB15316	F02.PB25968	1	1033	1033	1938	4	1035	2303	3208
F02.PB31588	F02.PB25550	1	1624	1624	2749	836	2462	3015	4146
F02.PB20461	F02.PB19785	1	1730	1727	2110	38	1766	1878	2262
F02.PB23384	F02.PB25263	135	3547	1	136	360	3786	5	152
F02.PB8511	F02.PB14780	360	1855	5	359	665	2160	1	355
F02.PB23560	F02.PB25867	12	2575	2573	3386	12	2579	2748	3561
F02.PB20125	F02.PB25277	1	1913	1909	2443	410	2317	2545	3098
F02.PB2150	F02.PB33818	300	1239	9	301	2302	3239	7	310
F02.PB20529	F02.PB15002	1	1286	1284	2000	42	1328	1665	2379
F02.PB8786	F02.PB23788	178	1929	1	177	1360	3113	7	183
F02.PB29984	F02.PB32273	1	1883	1881	2332	1	1882	2273	2724
F02.PB6623	F02.PB31552	145	1649	1	146	723	2210	5	150
F02.PB28054	F02.PB27030	25	2759	2760	3090	1	2736	3349	3677
F02.PB14794	F02.PB23796	1048	2073	1	1049	2288	3316	1083	2133
F02.PB9854	F02.PB15723	1	1391	1389	1903	173	1575	1732	2245
F02.PB27775	F02.PB25825	1	3453	3449	3696	495	3950	4192	4439
F02.PB10102	F02.PB27006	189	2047	1	190	1284	3147	20	209
F02.PB12486	F02.PB13010	1	1341	1340	2043	1	1341	1448	2151
F02.PB4024	F02.PB33013	1	1174	1174	1418	1	1174	2350	2594
F02.PB6910	F02.PB33841	183	1940	1	182	1631	3388	1	182
F02.PB17903	F02.PB22120	125	2501	1	124	232	2608	6	131
F02.PB19695	F02.PB27666	1	1351	1351	2414	1096	2446	2872	3929
F02.PB14791	F02.PB30480	1	1548	1547	2329	3	1550	1727	2509
F02.PB12446	F02.PB19733	1	1202	1203	2243	137	1344	1444	2490
F02.PB31416	F02.PB21601	330	2661	48	331	472	2803	1	284
F02.PB34898	F02.PB27566	324	3758	1	327	439	3873	1	324
F02.PB4439	F02.PB31378	242	1534	4	241	919	2211	71	308
F02.PB9835	F02.PB7256	1	1044	1048	1371	1	1044	1208	1524
F02.PB14100	F02.PB15334	1	1727	1724	2000	37	1765	2346	2621
F02.PB31036	F02.PB15368	1	1639	1637	2053	3	1640	1763	2178
F02.PB2654	F02.PB26083	524	1558	60	527	2026	3061	1373	1840
F02.PB30496	F02.PB32530	362	2319	99	363	736	2693	1	265
F02.PB20963	F02.PB33930	1220	2964	1	1221	1731	3474	1	1222
F02.PB31821	F02.PB32849	1	1406	1404	2094	62	1467	2253	2941
F02.PB5270	F02.PB22521	293	1460	53	296	1786	2951	1	245
F02.PB18717	F02.PB25727	1	1414	1413	2459	1	1415	2313	3359
F02.PB17585	F02.PB22935	1	1965	1968	2506	1	1989	2285	2824
F02.PB12279	F02.PB25325	380	2468	66	380	1699	3789	26	340
F02.PB30674	F02.PB22574	13	1833	1832	2531	1	1821	2149	2849
F02.PB20137	F02.PB35108	233	2454	1	236	1272	3494	883	1118
F02.PB21652	F02.PB23793	148	2710	1	151	472	3034	7	158
F02.PB30058	F02.PB16958	10	1922	1921	2173	13	1926	2031	2283
F02.PB18980	F02.PB17060	1	1668	1668	2119	89	1758	1883	2335
F02.PB27294	F02.PB24948	307	3544	13	308	657	3899	50	348
F02.PB3295	F02.PB33695	580	1680	7	583	2318	3419	6	570
F02.PB34998	F02.PB24140	1161	3131	1	1164	1303	3289	1	1165
F02.PB8373	F02.PB5687	258	1427	3	258	666	1835	1	256
F02.PB15391	F02.PB24589	1	1424	1425	2336	540	1964	2324	3235
F02.PB31218	F02.PB15077	1	1603	1599	2099	3	1603	2029	2528
F02.PB24063	F02.PB34714	1250	3423	1	1251	1749	3921	295	1547
F02.PB13710	F02.PB30167	1	1192	1191	2109	226	1417	1684	2602
F02.PB10681	F02.PB33463	1	1384	1383	1975	4	1393	2369	2960
F02.PB9016	F02.PB21431	164	1691	1	168	1175	2702	110	275
F02.PB8576	F02.PB32423	1	1201	1201	1929	4	1205	1330	2056
F02.PB16186	F02.PB23133	189	2117	1	190	338	2265	22	211
F02.PB3203	F02.PB30677	323	1370	4	323	1471	2518	331	650
F02.PB18287	F02.PB23278	1	1950	1955	2205	874	2828	2930	3179
F02.PB10548	F02.PB26539	99	1880	1	100	1443	3226	1089	1188
F02.PB23948	F02.PB34896	1319	3119	107	1314	1501	3305	1	1208
F02.PB19205	F02.PB33041	300	2435	49	305	726	2862	46	284
F02.PB7983	F02.PB6883	310	1657	81	312	357	1704	1	232
F02.PB11817	F02.PB21605	1	2010	2011	2570	1	2012	2425	2990
F02.PB18628	F02.PB21804	1	1787	1787	2560	8	1785	2158	2930
F02.PB3336	F02.PB19479	432	1812	6	437	564	1944	1	451
F02.PB2459	F02.PB21712	1	1198	1197	1583	104	1301	2190	2574
F02.PB3643	F02.PB3177	323	997	1	328	611	1285	2	329
F02.PB26936	F02.PB34138	1	2660	2661	3136	353	3008	3134	3604
F02.PB19432	F02.PB27412	1027	2437	1	1028	2409	3842	1164	2203
F02.PB11082	F02.PB32226	363	972	1	364	1715	2323	966	1329
F02.PB20519	F02.PB17199	714	2296	8	716	865	2448	1	710
F02.PB17400	F02.PB20181	135	2046	1	134	1093	3001	639	771
F02.PB14794	F02.PB23631	1	1049	1048	2072	1059	2109	2264	3289
F02.PB17304	F02.PB25874	1214	2683	1	1215	1641	3110	39	1253
F02.PB6601	F02.PB32472	414	1296	6	416	2094	2982	56	470
F02.PB14686	F02.PB19605	1	1262	1259	2153	140	1401	1579	2475
F02.PB8703	F02.PB13526	421	1912	78	424	729	2220	1	346
F02.PB17158	F02.PB34644	710	2164	8	713	2076	3551	350	1061
F02.PB9645	F02.PB25057	1	1373	1370	1939	1043	2417	3349	3926
F02.PB17902	F02.PB22729	1	1802	1802	2114	25	1820	2653	2967
F02.PB1937	F02.PB21083	215	1399	60	218	993	2176	1	159
F02.PB10162	F02.PB12452	183	1975	1	178	313	2108	34	212
F02.PB15493	F02.PB34234	562	2144	88	563	1434	3017	97	572
F02.PB29434	F02.PB23028	453	1969	48	458	1289	2802	1	410
F02.PB15982	F02.PB14188	453	2025	75	454	493	2061	1	375
F02.PB29492	F02.PB9587	136	1745	1	140	311	1922	65	205
F02.PB18550	F02.PB22929	189	2076	1	191	1026	2913	201	392
F02.PB16580	F02.PB35179	1	1385	1383	2217	390	1774	2188	3023
F02.PB2251	F02.PB30128	1	1374	1373	1684	38	1412	1519	1831
F02.PB15848	F02.PB19804	182	2058	1	182	562	2425	113	294
F02.PB2325	F02.PB34785	1	1034	1030	1183	132	1165	3224	3377
F02.PB21075	F02.PB15778	1	1240	1238	2169	102	1341	1484	2412
F02.PB9125	F02.PB32589	1	1272	1272	1706	75	1346	1589	2023
F02.PB15374	F02.PB31432	1	1257	1255	2149	230	1487	1598	2496
F02.PB13318	F02.PB22034	20	2105	2103	2530	1	2089	2497	2923
F02.PB2573	F02.PB6599	1	1341	1345	1573	15	1355	1482	1711
F02.PB32964	F02.PB24546	1	1874	1874	2872	55	1923	2079	3079
F02.PB24277	F02.PB34798	1	1567	1563	3000	139	1701	1821	3257
F02.PB19361	F02.PB12444	184	2335	1	179	593	2767	165	341
F02.PB9343	F02.PB33135	1	1281	1280	1929	11	1291	2349	2998
F02.PB22474	F02.PB34411	1	2491	2490	2956	306	2794	2902	3365
F02.PB23047	F02.PB25653	252	2130	3	250	1144	3014	182	428
F02.PB29274	F02.PB19206	381	1874	6	380	549	2042	1	375
F02.PB12333	F02.PB12302	1	1714	1713	1999	3	1716	1826	2113
F02.PB19817	F02.PB22586	1	1612	1616	2046	635	2252	2479	2909
F02.PB9227	F02.PB7932	166	1105	9	167	829	1768	1	160
F02.PB16481	F02.PB31885	1	1452	1450	2658	4	1457	1704	2912
F02.PB27642	F02.PB26375	1	2795	2795	3231	130	2924	3033	3470
F02.PB31863	F02.PB25263	156	2145	1	152	1796	3786	1	152
F02.PB8670	F02.PB15674	408	1895	8	409	933	2420	293	694
F02.PB13837	F02.PB25333	1	1674	1674	2213	41	1715	2986	3535
F02.PB5002	F02.PB13460	1	1179	1177	1834	1	1171	1512	2168
F02.PB13301	F02.PB21752	1	1329	1327	2137	618	1946	2049	2861
F02.PB16450	F02.PB24753	2	2025	2029	2742	46	2069	2284	2997
F02.PB32202	F02.PB20170	1	1741	1740	2163	46	1787	1907	2330
F02.PB2132	F02.PB5639	408	1022	9	408	1261	1875	1	400
F02.PB28688	F02.PB10735	1	1147	1147	1467	152	1297	1523	1842
F02.PB31297	F02.PB27821	1188	2534	1	1188	1602	2958	287	1474
F02.PB27814	F02.PB26805	1	1640	1639	2433	95	1708	2456	3254
F02.PB15591	F02.PB18766	1	1954	1951	2286	62	2013	2159	2494
F02.PB16947	F02.PB15082	191	2403	1	190	405	2616	93	282
F02.PB21560	F02.PB25150	1	1938	1934	2948	125	2062	2197	3211
F02.PB7794	F02.PB24339	1	1001	999	1111	79	1079	1216	1328
F02.PB8954	F02.PB9117	446	1958	77	446	476	1985	1	370
F02.PB28400	F02.PB9264	241	1310	43	241	869	1938	1	199
F02.PB20624	F02.PB34705	819	2853	9	822	1605	3639	683	1496
F02.PB22586	F02.PB33949	1293	2915	1	1292	1819	3443	421	1712
F02.PB19941	F02.PB25462	1209	2698	1	1210	2930	4421	1369	2577
F02.PB30183	F02.PB35151	1	1778	1777	2310	385	2181	3142	3674
F02.PB26081	F02.PB25678	1365	3123	1	1370	1640	3400	100	1474
F02.PB12284	F02.PB26290	1	1476	1480	2685	65	1534	1651	2850
F02.PB12983	F02.PB23012	1	2278	2278	2717	44	2321	2526	2963
F02.PB5815	F02.PB17479	138	1706	1	138	561	2131	39	176
F02.PB14834	F02.PB19673	1	1545	1543	2074	1	1544	1649	2179
F02.PB3504	F02.PB18333	1	1113	1110	1712	1	1113	1991	2594
F02.PB1908	F02.PB4836	200	1297	22	201	295	1392	1	179
F02.PB3231	F02.PB20850	152	1449	3	157	919	2214	1	155
F02.PB22462	F02.PB25024	1	2532	2529	2679	978	3510	3903	4053
F02.PB7062	F02.PB33027	109	1890	1	109	1151	2922	871	979
F02.PB23861	F02.PB34725	1	1878	1874	3108	1	1878	2645	3879
F02.PB21689	F02.PB25515	197	2896	1	195	821	3512	52	242
F02.PB4460	F02.PB11022	478	1764	75	479	652	1937	7	405
F02.PB20776	F02.PB18083	379	2082	52	378	591	2309	3	335
F02.PB14285	F02.PB26052	1	1675	1672	2105	1184	2858	3006	3441
F02.PB8983	F02.PB20999	1	1643	1642	1850	214	1857	2036	2244
F02.PB16617	F02.PB17223	183	2334	1	184	480	2634	133	316
F02.PB22780	F02.PB27822	182	2285	1	182	1204	3306	258	438
F02.PB20626	F02.PB27735	1	1490	1488	2032	1480	2954	3071	3617
F02.PB12504	F02.PB24245	14	1539	1538	2026	22	1547	2710	3198
F02.PB9645	F02.PB24150	1	1373	1370	1969	338	1712	2644	3251
F02.PB9016	F02.PB23139	164	1699	1	168	1163	2698	100	264
F02.PB12954	F02.PB34174	1	1658	1657	2593	90	1747	2221	3157
F02.PB16275	F02.PB23554	1	1695	1695	2237	689	2383	2519	3055
F02.PB22584	F02.PB25194	16	1759	1756	2862	1	1740	1901	3006
F02.PB28127	F02.PB24602	1071	3244	1	1071	1421	3594	1	1072
F02.PB12013	F02.PB14860	1	1567	1567	2069	1	1578	1691	2200
F02.PB16947	F02.PB13462	191	2378	1	190	430	2617	118	307
F02.PB19711	F02.PB31921	1	1602	1599	2700	14	1615	1846	2948
F02.PB9189	F02.PB26032	1	1282	1277	1987	80	1354	2427	3141
F02.PB18150	F02.PB12073	103	2196	1	105	279	2340	31	135
F02.PB4850	F02.PB15913	1	1225	1224	1770	1	1222	1854	2400
F02.PB24933	F02.PB24065	396	3163	59	395	450	3222	1	337
F02.PB4344	F02.PB5905	596	1187	7	599	1239	1830	15	607
F02.PB18770	F02.PB19442	620	1967	81	621	1080	2426	1	539
F02.PB10806	F02.PB19181	110	1972	1	112	276	2139	1	112
F02.PB12432	F02.PB25245	13	1314	1313	1986	9	1311	2328	3001
F02.PB11774	F02.PB24802	13	1858	1856	2582	1	1849	2455	3181
F02.PB12043	F02.PB22977	133	2137	12	134	630	2637	80	202
F02.PB20316	F02.PB20114	1	1752	1751	2142	1	1757	1988	2379
F02.PB18510	F02.PB21548	1	1532	1532	2417	103	1641	1908	2810
F02.PB12056	F02.PB22117	1	1770	1769	2628	2	1772	2000	2859
F02.PB11955	F02.PB22882	1	1994	1995	2412	27	2020	2542	2958
F02.PB23524	F02.PB26382	253	3048	127	252	494	3289	68	193
F02.PB16453	F02.PB13778	1	1565	1565	2499	1	1565	1761	2696
F02.PB20725	F02.PB24150	1	1701	1698	2289	12	1712	2644	3251
F02.PB8784	F02.PB21555	149	1926	1	150	1127	2904	51	200
F02.PB5836	F02.PB29843	1	1233	1232	1525	90	1324	2119	2412
F02.PB13711	F02.PB12638	1	1480	1477	1989	25	1504	1617	2128
F02.PB10634	F02.PB33795	1	1276	1275	1899	881	2154	2445	3068
F02.PB21548	F02.PB26180	1335	2834	1	1337	1533	3032	1	1337
F02.PB7040	F02.PB8282	471	977	1	471	659	1166	3	475
F02.PB28049	F02.PB25113	1	2911	2909	3072	1	2911	3046	3210
F02.PB8702	F02.PB15210	1	1025	1024	1922	1	1039	1483	2386
F02.PB19160	F02.PB22362	317	2158	40	317	1089	2936	252	529
F02.PB15971	F02.PB23691	1	1123	1121	2141	805	1928	2322	3343
F02.PB14836	F02.PB14848	1	1524	1525	2090	108	1633	1764	2328
F02.PB18068	F02.PB25011	1	2526	2524	2881	848	3376	3563	3923
F02.PB13160	F02.PB22742	11	2330	2330	2688	1	2319	2524	2864
F02.PB25561	F02.PB33860	1	2643	2642	3378	86	2723	2823	3558
F02.PB15490	F02.PB26067	1	1697	1696	2448	26	1712	2201	2951
F02.PB23330	F02.PB33469	573	3033	58	574	858	3317	1	517
F02.PB15567	F02.PB33930	325	2078	44	327	1729	3483	1	289
F02.PB18925	F02.PB24826	604	2266	7	606	1606	3268	1	601
F02.PB3073	F02.PB31552	145	1636	1	146	723	2214	5	150
F02.PB17433	F02.PB34249	1	1367	1365	2720	106	1470	2360	3711
F02.PB6046	F02.PB6312	9	855	853	1025	1	847	1073	1245
F02.PB18027	F02.PB24424	1	1262	1263	2253	1376	2638	2858	3852
F02.PB22062	F02.PB25016	14	2515	2511	2844	13	2509	2738	3073
F02.PB9786	F02.PB21153	1	1235	1234	1802	12	1247	1406	1977
F02.PB28594	F02.PB32944	127	1276	1	123	1584	2730	336	458
F02.PB22325	F02.PB24768	1	1526	1525	2850	5	1539	1802	3129
F02.PB19817	F02.PB23284	1	1612	1615	2053	1046	2663	2774	3212
F02.PB33930	F02.PB23681	1730	3484	1	1732	2636	4390	1	1735
F02.PB3003	F02.PB29716	109	1003	8	113	1042	1940	1	110
F02.PB15871	F02.PB25865	356	2466	52	357	997	3107	53	361
F02.PB23371	F02.PB27030	1	2660	2661	3189	75	2736	3349	3879
F02.PB13593	F02.PB27217	1015	2518	1	1018	1552	3052	42	1041
F02.PB15390	F02.PB18466	177	2255	1	178	453	2531	7	184
F02.PB16423	F02.PB34755	187	2656	1	187	712	3183	8	194
F02.PB20963	F02.PB23681	1220	2964	1	1221	2637	4380	1	1221
F02.PB32424	F02.PB16920	1	1660	1657	2021	74	1732	1852	2216
F02.PB24996	F02.PB26895	2820	982	1029	2820	323	2163	2169	3961
F02.PB14570	F02.PB33844	1	1460	1461	2418	1	1462	2022	2979
F02.PB22385	F02.PB33884	187	2780	1	188	988	3579	329	516
F02.PB13837	F02.PB28069	1	1676	1674	2213	1	1677	2914	3463
F02.PB23081	F02.PB33482	102	1406	1404	2612	25	1330	2584	3806
F02.PB19967	F02.PB13499	1	1539	1536	2068	215	1750	1965	2496
F02.PB9093	F02.PB14391	1	1055	1060	1972	63	1124	1447	2367
F02.PB17540	F02.PB26180	1335	2795	1	1337	1533	3008	1	1337
F02.PB17067	F02.PB24501	1	1226	1226	2361	877	2106	2246	3381
F02.PB7510	F02.PB12913	255	1589	5	256	664	1990	42	293
F02.PB15316	F02.PB23374	1	1033	1032	1935	1	1033	2647	3550
F02.PB14236	F02.PB21804	1	1574	1574	2300	218	1785	2158	2885
F02.PB17719	F02.PB13983	1	1649	1645	2241	8	1652	1903	2499
F02.PB22903	F02.PB23689	1	2354	2353	2887	62	2415	2518	3053
F02.PB31187	F02.PB34291	375	2490	65	374	742	2857	77	386
F02.PB23803	F02.PB34538	14	2104	2102	3249	356	2453	2876	4024
F02.PB17484	F02.PB17748	177	2015	1	177	1027	2871	115	291
F02.PB8729	F02.PB23788	168	1917	1	170	1360	3106	2	187
F02.PB21494	F02.PB33083	1	2222	2222	2544	12	2233	2588	2910
F02.PB2641	F02.PB20536	463	1440	48	462	1104	2082	1	417
F02.PB24835	F02.PB24753	2	2054	2053	3156	20	2074	2284	3394
F02.PB12276	F02.PB26122	12	1247	1247	2107	1	1234	2513	3373
F02.PB19163	F02.PB31432	1	1442	1440	2114	45	1487	1598	2272
F02.PB25122	F02.PB33419	118	2879	2878	3327	1	2762	3560	4009
F02.PB30509	F02.PB33434	617	2603	68	616	1071	3057	1	549
F02.PB9593	F02.PB31298	1	1206	1204	1800	1	1203	1801	2397
F02.PB28049	F02.PB26161	1	2911	2909	3072	119	3027	3162	3325
F02.PB9860	F02.PB21752	1	1191	1189	2020	737	1946	2049	2880
F02.PB10185	F02.PB18083	342	1987	6	341	588	2234	1	338
F02.PB30252	F02.PB24090	11	1790	1791	2318	1091	2876	2736	3267
F02.PB3593	F02.PB27153	269	1372	28	271	1999	3103	1	244
F02.PB10000	F02.PB23526	1	1052	1050	1909	1	1052	2241	3100
F02.PB5172	F02.PB30128	1	1267	1266	1534	141	1412	1519	1785
F02.PB18516	F02.PB26359	1	1400	1402	2411	1127	2515	3011	4022
F02.PB19172	F02.PB24424	1	1852	1853	2804	782	2638	2858	3803
F02.PB7131	F02.PB25970	183	1607	3	181	1630	3054	40	222
F02.PB19941	F02.PB23349	1209	2697	1	1212	1934	3422	235	1447
F02.PB28106	F02.PB27151	1	1938	1935	3906	1	1939	2045	4016
F02.PB14521	F02.PB25923	1	1609	1608	2556	1	1631	2029	2983
F02.PB7851	F02.PB27601	314	1321	4	315	2123	3133	4	315
F02.PB17873	F02.PB33041	180	2308	1	185	726	2853	100	284
F02.PB16269	F02.PB20114	1	1803	1802	2190	3	1824	1989	2378
F02.PB30554	F02.PB18736	1	2034	2030	2519	42	2075	2449	2938
F02.PB9854	F02.PB14789	1	1213	1213	1902	135	1362	1476	2164
F02.PB29736	F02.PB2704	1	1093	1093	1280	1	1093	1221	1408
F02.PB28069	F02.PB23643	1	2916	2913	3485	50	2960	3177	3749
F02.PB10576	F02.PB17498	116	1763	1	116	444	2091	56	171
F02.PB17713	F02.PB17883	1	1578	1582	2223	449	2026	2184	2825
F02.PB22624	F02.PB24322	1	1645	1646	2817	80	1722	2136	3295
F02.PB14622	F02.PB19673	1	1498	1496	2075	47	1544	1649	2228
F02.PB17424	F02.PB14475	1	1440	1442	2290	1	1430	1789	2635
F02.PB19104	F02.PB22831	1	2002	1998	2533	124	2121	2414	2947
F02.PB14930	F02.PB14389	1	1777	1774	2305	53	1834	1989	2520
F02.PB21815	F02.PB24015	152	2972	1	155	765	3583	100	250
F02.PB3664	F02.PB4320	1	1217	1215	1547	3	1219	1322	1654
F02.PB12013	F02.PB12003	1	1567	1566	2069	1	1567	1678	2182
F02.PB30283	F02.PB26183	1	2062	2062	2565	407	2469	2761	3264
F02.PB30081	F02.PB21801	616	2264	7	619	755	2403	9	621
F02.PB18903	F02.PB27434	1	1598	1597	1991	9	1604	2930	3324
F02.PB2475	F02.PB22053	239	1442	46	238	1790	2989	43	255
F02.PB32158	F02.PB23689	1	2162	2161	2994	255	2415	2564	3397
F02.PB10853	F02.PB23855	1	1405	1406	1879	1264	2667	2883	3357
F02.PB26609	F02.PB28072	686	3147	93	689	714	3175	18	614
F02.PB16219	F02.PB21801	1	2070	2067	2302	77	2146	2264	2499
F02.PB8400	F02.PB14373	523	1505	53	521	994	1976	25	493
F02.PB18372	F02.PB33801	100	1321	1320	2232	1	1221	2076	2988
F02.PB10547	F02.PB33491	1	1281	1280	1559	1515	2794	3061	3340
F02.PB13764	F02.PB16944	1	1737	1733	2240	14	1752	1882	2389
F02.PB32254	F02.PB21678	162	2121	1	162	277	2237	16	177
F02.PB25106	F02.PB27186	233	3002	1	234	416	3181	21	258
F02.PB28851	F02.PB24625	389	1060	8	391	2525	3197	1	384
F02.PB18510	F02.PB17540	1	1532	1532	2433	103	1641	1908	2811
F02.PB12481	F02.PB17001	1	1733	1730	2365	10	1745	1856	2494
F02.PB4488	F02.PB22016	1	1358	1355	1716	889	2248	2509	2860
F02.PB12650	F02.PB29973	1	1777	1776	2101	9	1762	2092	2429
F02.PB11076	F02.PB21279	679	1976	7	679	807	2111	14	695
F02.PB24412	F02.PB27294	17	3138	3134	3315	50	3170	3331	3510
F02.PB21507	F02.PB15723	1	1524	1522	2033	55	1575	1732	2244
F02.PB34998	F02.PB28127	1161	3131	1	1164	1302	3272	1	1164
F02.PB17172	F02.PB17858	1	2169	2168	2408	5	2176	2286	2527
F02.PB22385	F02.PB27221	1	1480	1480	2760	199	1682	1947	3236
F02.PB19671	F02.PB27173	1	1943	1941	2370	414	2350	2451	2879
F02.PB31805	F02.PB11850	1	1079	1079	2109	8	1086	1357	2386
F02.PB30580	F02.PB14493	1	1488	1487	1921	72	1558	1749	2183
F02.PB10576	F02.PB16130	116	1720	1	116	573	2177	219	334
F02.PB21801	F02.PB26826	388	2505	5	391	907	3024	4	391
F02.PB24892	F02.PB27596	1	2018	2019	3446	4	2021	2147	3576
F02.PB12832	F02.PB30324	1	1354	1355	2024	4	1358	1472	2141
F02.PB26656	F02.PB28066	105	3646	1	106	347	3879	89	194
F02.PB32937	F02.PB23146	159	2505	1	164	408	2754	4	167
F02.PB15040	F02.PB24224	1	1908	1904	2505	1951	3859	3995	4597
F02.PB2369	F02.PB15635	331	1306	51	331	1104	2079	71	350
F02.PB11924	F02.PB23393	1	1412	1413	2690	31	1442	2004	3289
F02.PB7559	F02.PB7423	261	1083	3	265	394	1217	1	264
F02.PB8514	F02.PB29241	825	1974	83	827	851	2000	3	747
F02.PB16021	F02.PB33562	388	2692	49	387	1073	3378	1	339
F02.PB16331	F02.PB32124	1036	2274	1	1036	1312	2549	160	1195
F02.PB29098	F02.PB21929	109	1074	6	111	1757	2722	1	107
F02.PB14245	F02.PB16440	1	1460	1458	2138	1	1469	1578	2263
F02.PB12644	F02.PB26733	1	2126	2124	2628	1	2110	3268	3776
F02.PB15676	F02.PB17866	170	2126	16	169	432	2384	1	154
F02.PB29489	F02.PB11664	8	642	637	1069	9	643	751	1185
F02.PB21815	F02.PB25515	152	2915	1	151	758	3512	96	242
F02.PB14100	F02.PB20813	1	1727	1729	2058	1	1712	2294	2622
F02.PB18967	F02.PB17869	2	2012	2013	2274	1	2011	2154	2415
F02.PB25081	F02.PB24776	1201	3210	1	1202	1324	3330	21	1206
F02.PB13622	F02.PB18088	1	1846	1847	2087	400	2245	2399	2639
F02.PB17067	F02.PB16166	1226	2361	1	1226	1544	2678	173	1405
F02.PB5096	F02.PB10585	102	1698	1	104	309	1906	37	138
F02.PB10862	F02.PB33143	1	1185	1182	1913	2	1186	1776	2507
F02.PB18231	F02.PB29965	1	1579	1578	2113	39	1606	1876	2411
F02.PB22034	F02.PB26391	2	2027	2023	2901	2	2029	2444	3323
F02.PB22624	F02.PB33949	1	1645	1646	2817	70	1712	1819	2978
F02.PB14413	F02.PB17223	146	2187	1	147	480	2521	169	316
F02.PB29492	F02.PB8570	136	1769	13	140	244	1889	9	136
F02.PB14405	F02.PB24115	10	2126	2122	2584	1	2117	2607	3069
F02.PB9016	F02.PB22393	164	1681	1	168	1380	2897	317	481
F02.PB30764	F02.PB24110	1040	2422	1	1042	2278	3661	909	1950
F02.PB21891	F02.PB26263	215	2938	18	214	380	3103	18	215
F02.PB2918	F02.PB20942	1	1279	1276	1764	246	1524	1634	2122
F02.PB23210	F02.PB33482	107	1412	1410	2630	25	1330	2584	3805
F02.PB28869	F02.PB30123	365	1434	5	367	1671	2740	1	363
F02.PB17521	F02.PB30689	1	1336	1334	2093	1	1339	1759	2521
F02.PB17188	F02.PB27795	1	2095	2094	2309	749	2855	3055	3271
F02.PB24972	F02.PB26024	1	3277	3278	3605	10	3285	3492	3819
F02.PB31298	F02.PB35282	1	1933	1928	2358	1	1933	2718	3148
F02.PB19250	F02.PB19558	1088	2409	1	1083	1305	2626	8	1086
F02.PB15025	F02.PB30648	1	1702	1702	2331	1	1703	1826	2455
F02.PB13145	F02.PB28021	114	2196	1	114	1133	3214	1	114
F02.PB4516	F02.PB32492	488	1693	6	490	947	2153	1	485
F02.PB12136	F02.PB19182	269	2416	42	269	359	2507	1	228
F02.PB12315	F02.PB27889	178	2040	1	178	1325	3187	2	179
F02.PB21518	F02.PB12949	1	1651	1649	2448	2	1652	1914	2712
F02.PB8983	F02.PB12002	1	1643	1642	1850	73	1707	1868	2074
F02.PB21756	F02.PB24891	1	1573	1572	2835	25	1598	1912	3173
F02.PB27970	F02.PB28000	1275	3330	1	1276	1683	3740	172	1447
F02.PB22661	F02.PB33511	1	2135	2135	2972	44	2165	2370	3208
F02.PB25267	F02.PB26895	2828	989	1036	2828	323	2163	2169	3961
F02.PB17577	F02.PB30486	131	2294	10	133	301	2469	1	124
F02.PB15493	F02.PB35022	560	2144	88	564	1359	2944	64	540
F02.PB13828	F02.PB14172	1	1435	1433	2506	12	1442	1646	2720
F02.PB20291	F02.PB24770	1	1465	1464	2368	23	1488	2181	3066
F02.PB15567	F02.PB20963	327	2069	44	327	1220	2964	1	286
F02.PB4652	F02.PB35161	228	1513	51	233	1678	2963	120	302
F02.PB11677	F02.PB7427	169	1572	40	173	366	1771	1	135
F02.PB9343	F02.PB25245	1	1281	1280	1929	31	1311	2328	2977
F02.PB6330	F02.PB24595	1	1036	1033	1790	185	1213	2262	3019
F02.PB27775	F02.PB23312	1	3453	3449	3786	488	3942	4184	4519
F02.PB13388	F02.PB24925	112	2167	1	114	923	2969	51	165
F02.PB20024	F02.PB21637	194	2087	1	196	1028	2921	1	196
F02.PB11373	F02.PB13460	1	1176	1177	1456	1	1168	1610	1886
F02.PB17272	F02.PB21735	142	2477	1	142	435	2783	102	243
F02.PB11417	F02.PB19254	1	1215	1213	1633	38	1250	1727	2146
F02.PB27438	F02.PB24129	165	3338	1	166	393	3566	84	249
F02.PB12284	F02.PB33641	1128	2685	110	1133	2504	4062	1	1024
F02.PB23280	F02.PB25852	1427	3115	126	1428	1563	3251	1	1304
F02.PB24076	F02.PB27740	1	2041	2040	3045	59	2102	2206	3212
F02.PB23940	F02.PB24427	103	3030	1	101	302	3229	12	112
F02.PB15003	F02.PB21125	1197	2446	1	1198	1691	2946	29	1233
F02.PB18440	F02.PB12815	1	1587	1592	2056	56	1642	1928	2390
F02.PB23032	F02.PB21605	1	2015	2016	2546	1	2012	2425	2964
F02.PB31455	F02.PB32970	1	1930	1928	2484	272	2216	2337	2893
F02.PB12271	F02.PB33659	1	1628	1626	2203	34	1679	3776	4353
F02.PB3344	F02.PB12232	1	1617	1614	1758	153	1771	2106	2251
F02.PB23384	F02.PB35025	1	2378	2373	3566	6	2383	2617	3810
F02.PB16307	F02.PB34735	1	2000	1998	2444	7	2005	2656	3100
F02.PB11073	F02.PB22236	1	1320	1321	1973	303	1622	2338	2986
F02.PB20507	F02.PB25840	1	1401	1399	2279	1	1401	2328	3206
F02.PB29270	F02.PB20735	193	1676	26	195	1060	2552	25	204
F02.PB9758	F02.PB19070	1	1056	1056	1891	3	1072	1366	2198
F02.PB14201	F02.PB15315	331	2164	8	330	429	2263	1	323
F02.PB20220	F02.PB24443	160	2166	1	161	1091	3090	331	491
F02.PB12801	F02.PB21924	108	2568	1	105	392	2862	175	278
F02.PB18550	F02.PB27006	189	2053	1	190	1284	3147	20	209
F02.PB25196	F02.PB25684	1322	3005	1	1319	1488	3174	29	1353
F02.PB19629	F02.PB20057	1	1295	1290	2043	51	1343	1487	2239
F02.PB32911	F02.PB27232	1230	2793	10	1231	1609	3174	29	1261
F02.PB20350	F02.PB20071	1	1760	1759	2129	22	1779	1884	2255
F02.PB5118	F02.PB21000	271	1698	4	272	954	2381	1	266
F02.PB15219	F02.PB25770	1054	2180	1	1056	2020	3140	166	1221
F02.PB30709	F02.PB34028	1	1948	1948	2742	798	2748	2923	3716
F02.PB15202	F02.PB17223	206	2197	1	207	503	2495	110	316
F02.PB32496	F02.PB22533	350	2140	70	349	917	2709	85	365
F02.PB7651	F02.PB20129	291	1534	6	292	1540	2785	5	300
F02.PB16275	F02.PB25623	1	1695	1695	2237	733	2418	2554	3085
F02.PB8467	F02.PB15002	1	1240	1238	1973	90	1328	1665	2400
F02.PB21770	F02.PB34322	18	1885	1883	2926	86	1950	2278	3322
F02.PB14160	F02.PB22057	286	2109	72	286	942	2763	309	522
F02.PB6702	F02.PB22053	253	1441	6	252	1790	2978	8	255
F02.PB30103	F02.PB12177	1	1901	1899	2196	2	1902	2107	2405
F02.PB21890	F02.PB35244	1	1654	1652	2785	215	1868	1988	3112
F02.PB10133	F02.PB4376	1	1043	1039	1148	12	1057	1215	1324
F02.PB11955	F02.PB14226	328	2412	4	330	450	2534	1	328
F02.PB4541	F02.PB12785	1	1170	1168	1729	1	1171	1927	2490
F02.PB15347	F02.PB26961	1	1379	1378	2327	2	1384	2067	3016
F02.PB16929	F02.PB17883	1	1549	1553	2178	477	2026	2184	2809
F02.PB22325	F02.PB25462	1525	2850	118	1526	2932	4258	1258	2668
F02.PB15971	F02.PB25862	1	1123	1121	2150	539	1663	2057	3087
F02.PB26817	F02.PB25173	1	3726	3725	3872	83	3815	3916	4062
F02.PB17706	F02.PB26290	1	1428	1432	2672	107	1534	1651	2890
F02.PB9695	F02.PB18105	1	1096	1095	1936	532	1629	1845	2673
F02.PB31297	F02.PB32947	1	1537	1536	2520	255	1791	1909	2893
F02.PB24505	F02.PB27020	202	3360	101	201	589	3754	33	133
F02.PB19086	F02.PB17883	1	1814	1818	2430	214	2026	2184	2809
F02.PB21298	F02.PB24949	1	1039	1039	2032	84	1122	2405	3396
F02.PB15000	F02.PB18421	1	1852	1850	2182	1	1881	2134	2466
F02.PB18702	F02.PB12616	1	1906	1907	2259	2	1907	2036	2388
F02.PB11432	F02.PB16520	294	1826	54	295	458	1991	1	243
F02.PB11073	F02.PB20077	1	1320	1321	1968	395	1714	2295	2945
F02.PB21999	F02.PB26704	1	1995	1994	2943	592	2580	2739	3688
F02.PB11452	F02.PB31352	193	1196	7	197	691	1702	215	406
F02.PB23130	F02.PB27339	349	2923	73	351	1241	3815	141	419
F02.PB2738	F02.PB32077	186	1261	5	187	1085	2160	1	183
F02.PB30252	F02.PB22075	11	1790	1791	2363	547	2326	2186	2765
F02.PB21512	F02.PB23457	1	1615	1614	2653	7	1620	2183	3225
F02.PB7527	F02.PB14645	156	1094	25	159	1321	2260	60	194
F02.PB2975	F02.PB12231	130	1446	1	132	1174	2490	1	132
F02.PB22631	F02.PB24224	1	2196	2192	2794	1676	3859	3995	4597
F02.PB32286	F02.PB33929	195	2179	1	194	1681	3665	49	242
F02.PB4408	F02.PB26816	212	1130	38	211	2113	3029	1	175
F02.PB13759	F02.PB27495	1095	2186	1	1097	2938	4029	1607	2703
F02.PB15872	F02.PB18419	13	1430	1429	2103	2	1420	2296	2972
F02.PB9695	F02.PB31701	1	1096	1095	1939	527	1623	1851	2695
F02.PB13040	F02.PB22034	1	1654	1652	2082	430	2089	2497	2927
F02.PB20758	F02.PB30582	1	1137	1133	2016	126	1262	1474	2358
F02.PB19104	F02.PB22437	1	2002	1998	2606	6	2003	2296	2903
F02.PB10131	F02.PB16243	1	1556	1553	1928	41	1599	1761	2136
F02.PB22585	F02.PB23303	101	2930	1	102	306	3127	91	188
F02.PB31621	F02.PB21768	1	1995	1992	2308	130	2125	2549	2865
F02.PB20104	F02.PB20472	748	2231	95	752	895	2382	126	783
F02.PB5485	F02.PB20116	1	1056	1055	1883	1	1056	1202	2031
F02.PB29623	F02.PB30670	8	658	657	1209	42	690	1955	2507
F02.PB9737	F02.PB11232	153	1726	1	153	385	1959	130	282
F02.PB20125	F02.PB26939	1	1913	1909	2441	593	2499	2727	3262
F02.PB30881	F02.PB25259	1	1518	1516	2132	681	2199	2311	2928
F02.PB32331	F02.PB33564	1	1683	1681	2200	744	2426	2699	3240
F02.PB16226	F02.PB33475	1	1758	1756	2260	9	1767	2518	3022
F02.PB24016	F02.PB27406	1825	3526	139	1827	2109	3811	1	1693
F02.PB21396	F02.PB18476	133	2127	1	134	395	2392	128	261
F02.PB28170	F02.PB24948	365	3277	87	366	657	3570	66	348
F02.PB31863	F02.PB23510	156	2185	13	152	1767	3797	1	129
F02.PB8333	F02.PB30296	1	1397	1398	1650	1	1396	1649	1901
F02.PB9400	F02.PB31235	1	1125	1123	1725	114	1238	1530	2132
F02.PB16375	F02.PB34804	417	2212	73	419	1697	3492	1	347
F02.PB15567	F02.PB23681	326	2078	44	327	2636	4389	1	285
F02.PB26081	F02.PB27187	1365	3146	1	1370	2049	3832	509	1883
F02.PB19329	F02.PB26067	1	1716	1715	2609	2	1712	2201	3093
F02.PB20927	F02.PB30840	1	1161	1160	2291	53	1214	1457	2589
F02.PB8600	F02.PB13692	1	1004	1005	1909	214	1217	1353	2256
F02.PB15846	F02.PB23609	1	1471	1470	2629	488	1951	2191	3352
F02.PB32772	F02.PB23839	223	2888	1	225	353	3028	5	227
F02.PB30558	F02.PB25720	130	2384	1	132	926	3180	115	246
F02.PB8828	F02.PB29268	477	1637	51	475	772	1932	157	583
F02.PB16641	F02.PB33135	1	1280	1279	2027	11	1291	2349	3097
F02.PB15519	F02.PB21452	1	1202	1199	2108	47	1248	1415	2326
F02.PB15906	F02.PB35194	1358	2842	1	1360	2261	3747	351	1715
F02.PB34697	F02.PB27403	1	2773	2771	3471	86	2857	2974	3674
F02.PB18532	F02.PB20423	283	2485	73	284	653	2856	1	214
F02.PB21840	F02.PB27607	1199	2843	1	1200	1805	3448	480	1679
F02.PB14543	F02.PB35039	320	2001	35	320	1157	2839	1	286
F02.PB21149	F02.PB15317	11	1371	1369	2193	1	1361	1518	2340
F02.PB15391	F02.PB23414	1	1424	1425	2327	611	2034	2394	3296
F02.PB15437	F02.PB18934	1	1539	1537	2109	1	1543	1925	2498
F02.PB23480	F02.PB26047	12	2262	2263	3331	1	2252	2409	3479
F02.PB29492	F02.PB8505	136	1706	1	140	298	1877	51	190
F02.PB11908	F02.PB17985	631	2158	9	636	772	2300	12	639
F02.PB15549	F02.PB29965	1	1555	1554	2089	31	1606	1876	2411
F02.PB21810	F02.PB25671	1	2221	2221	2931	7	2226	2347	3055
F02.PB24886	F02.PB24024	19	2563	2565	3468	48	2589	2740	3638
F02.PB28687	F02.PB10111	243	1762	9	243	354	1872	1	231
F02.PB1962	F02.PB22900	149	1288	3	149	1824	2961	1	147
F02.PB4502	F02.PB13853	121	1796	1	120	709	2382	6	125
F02.PB30902	F02.PB18757	1	1040	1045	1998	17	1058	1196	2151
F02.PB4478	F02.PB19281	1	1167	1166	1657	248	1414	1662	2154
F02.PB21075	F02.PB24024	1	1240	1238	2137	1350	2589	2737	3638
F02.PB12446	F02.PB17802	1	1202	1203	2239	52	1259	1359	2404
F02.PB25858	F02.PB26328	22	2472	2474	3017	1	2444	2571	3111
F02.PB12653	F02.PB34579	1	1451	1454	2088	636	2086	2500	3127
F02.PB18746	F02.PB25874	1036	2559	1	1037	1641	3162	217	1253
F02.PB23429	F02.PB35181	1	1938	1936	3282	1	1938	2903	4252
F02.PB19048	F02.PB20930	228	2584	114	229	373	2727	1	115
F02.PB2707	F02.PB25375	1	1157	1154	1739	2	1158	2995	3582
F02.PB11280	F02.PB24245	1	1477	1476	1903	69	1547	2710	3139
F02.PB8234	F02.PB12523	1	1031	1031	1856	3	1034	1527	2352
F02.PB23501	F02.PB26209	722	3379	82	723	1280	3937	1	642
F02.PB19671	F02.PB17768	1	1943	1941	2370	356	2292	2401	2829
F02.PB1911	F02.PB6745	136	1510	1	136	316	1689	1	131
F02.PB14972	F02.PB22935	1	1893	1896	2377	74	1989	2285	2766
F02.PB2325	F02.PB7864	110	1200	1	109	243	1346	22	130
F02.PB20291	F02.PB32690	1	1465	1464	2368	23	1488	2133	3018
F02.PB8573	F02.PB20342	336	1958	49	337	470	2092	1	289
F02.PB15680	F02.PB27451	1	1733	1730	2203	61	1783	2817	3294
F02.PB20484	F02.PB30712	482	2020	7	482	870	2409	2	486
F02.PB15118	F02.PB20164	1	1663	1662	2052	248	1913	2072	2461
F02.PB4235	F02.PB24147	338	1943	80	340	1767	3372	1	261
F02.PB17067	F02.PB24292	1226	2361	1	1226	1555	2688	185	1416
F02.PB7616	F02.PB12309	102	1948	1	103	271	2116	20	122
F02.PB14271	F02.PB35278	1	1521	1521	2059	1004	2524	2850	3390
F02.PB30020	F02.PB20925	1	1552	1549	1985	56	1607	1718	2154
F02.PB23617	F02.PB24015	236	3019	1	234	765	3555	13	246
F02.PB13203	F02.PB21401	1008	2052	1	1008	1908	2951	1	1008
F02.PB25383	F02.PB28119	1	2842	2842	3217	9	2836	3033	3407
F02.PB6216	F02.PB25519	1	1177	1175	1558	1370	2549	2860	3228
F02.PB14077	F02.PB12121	160	2440	1	162	302	2581	1	161
F02.PB2267	F02.PB6471	170	1196	8	171	466	1496	3	163
F02.PB7317	F02.PB31270	1	1030	1029	1522	252	1268	1992	2486
F02.PB25981	F02.PB24856	1	2349	2345	3428	308	2659	3131	4217
F02.PB32264	F02.PB14632	1	2019	2017	2258	1	2019	2237	2478
F02.PB17947	F02.PB21623	11	1699	1698	2557	1	1690	2117	2975
F02.PB16402	F02.PB24948	1	2128	2130	2482	1393	3520	3688	4045
F02.PB22503	F02.PB33564	1	2412	2412	2953	8	2422	2697	3240
F02.PB17067	F02.PB26924	1226	2361	1	1226	2363	3496	993	2224
F02.PB14358	F02.PB21805	1054	2153	1	1055	1195	2294	7	1063
F02.PB13811	F02.PB26542	1	1230	1229	2085	1	1230	2217	3074
F02.PB26391	F02.PB24372	1392	3316	1	1392	1542	3468	1	1389
F02.PB11587	F02.PB10834	267	1912	64	269	306	1950	1	206
F02.PB8395	F02.PB13293	406	1492	5	408	1245	2331	1	404
F02.PB8676	F02.PB13877	174	1427	3	175	882	2135	1	172
F02.PB30665	F02.PB34539	1	2015	2014	2381	1	2015	2866	3233
F02.PB6507	F02.PB9099	167	1477	21	165	587	1902	20	166
F02.PB30282	F02.PB11756	1	2048	2051	2151	37	2081	2267	2368
F02.PB2958	F02.PB20496	394	1654	7	395	812	2079	1	389
F02.PB4868	F02.PB20543	184	1134	3	184	1545	2496	16	203
F02.PB8046	F02.PB31016	1	1198	1196	1742	683	1882	2124	2672
F02.PB3293	F02.PB21612	247	1378	47	247	1818	2952	1232	1431
F02.PB9645	F02.PB24289	1	1373	1370	1973	290	1668	2574	3178
F02.PB23064	F02.PB27889	237	2091	6	236	1326	3179	1	231
F02.PB30122	F02.PB30429	1	1945	1945	2131	28	1972	2072	2258
F02.PB11627	F02.PB2458	301	1218	38	301	437	1354	1	263
F02.PB17001	F02.PB27754	1	1934	1933	2494	3	1933	2961	3520
F02.PB34377	F02.PB25556	1	2877	2875	3103	2	2864	3074	3302
F02.PB32622	F02.PB27594	1	2241	2240	2807	217	2463	2983	3550
F02.PB2325	F02.PB23839	1	1034	1030	1174	5	1041	2884	3028
F02.PB21644	F02.PB24307	1130	2898	1	1133	1447	3216	183	1318
F02.PB30454	F02.PB22931	1	2309	2309	2673	49	2357	2513	2874
F02.PB10967	F02.PB14730	1	1171	1167	1564	1	1170	1704	2101
F02.PB11946	F02.PB27397	1	1586	1587	2121	3	1588	2690	3224
F02.PB3806	F02.PB9408	1	1133	1132	1742	2	1134	1236	1846
F02.PB8004	F02.PB13551	386	1681	8	382	883	2177	3	377
F02.PB23039	F02.PB12444	239	2415	1	234	593	2769	109	341
F02.PB22205	F02.PB25018	1	1545	1545	2677	56	1600	1906	3045
F02.PB28393	F02.PB4178	1	1237	1236	1575	17	1253	1391	1735
F02.PB12349	F02.PB35288	1	1661	1661	2675	5	1664	1879	2893
F02.PB18117	F02.PB32322	531	2686	77	532	673	2827	1	456
F02.PB18937	F02.PB23111	360	2070	53	363	651	2361	100	410
F02.PB20835	F02.PB14820	1054	2166	1	1055	1208	2316	1	1028
F02.PB12518	F02.PB31701	10	1616	1615	2462	9	1623	1851	2695
F02.PB22586	F02.PB25228	1	2001	2002	2894	538	2538	2667	3560
F02.PB15202	F02.PB18476	206	2194	1	207	395	2391	55	261
F02.PB32209	F02.PB33014	1	2261	2260	2512	1	2261	2598	2850
F02.PB4550	F02.PB14085	161	1802	1	164	342	1983	3	166
F02.PB20291	F02.PB26187	1	1242	1240	2368	24	1266	2098	3196
F02.PB18746	F02.PB34500	1038	2505	1	1037	1491	2958	116	1152
F02.PB17426	F02.PB20008	1	2037	2034	2313	398	2435	2627	2906
F02.PB34801	F02.PB33413	290	3308	1	292	437	3455	1	292
F02.PB9133	F02.PB21384	1	1271	1270	1544	3	1274	1737	2014
F02.PB30282	F02.PB14591	1	2052	2051	2179	12	2063	2241	2369
F02.PB12367	F02.PB23714	575	2307	61	577	2457	4188	1	518
F02.PB8467	F02.PB21268	1	1240	1238	1964	1	1238	1606	2329
F02.PB22993	F02.PB21945	1	2338	2337	2833	22	2350	2477	2966
F02.PB34273	F02.PB27797	1	2267	2266	3115	324	2589	2766	3617
F02.PB22630	F02.PB25226	20	2050	2052	2987	96	2125	2411	3345
F02.PB15700	F02.PB22882	1	2018	2019	2436	1	2020	2542	2958
F02.PB19941	F02.PB24065	1209	2708	1	1210	1736	3235	171	1384
F02.PB14643	F02.PB15115	1	1776	1777	2563	1	1780	1971	2757
F02.PB14271	F02.PB25380	1	1521	1521	2146	1049	2572	2899	3527
F02.PB13022	F02.PB24289	1	1643	1640	2244	25	1668	2574	3178
F02.PB23769	F02.PB24553	1	2195	2195	3656	12	2205	2307	3769
F02.PB18397	F02.PB24802	1	1755	1753	2458	93	1849	2455	3181
F02.PB20540	F02.PB34485	1	2139	2140	2545	174	2310	2686	3089
F02.PB21002	F02.PB17620	13	1487	1487	2276	1	1467	1813	2601
F02.PB28102	F02.PB26011	1	2211	2210	3471	38	2249	2354	3616
F02.PB21075	F02.PB21843	1050	2168	1	1052	1782	2901	195	1246
F02.PB12394	F02.PB17883	1	1533	1537	2165	494	2026	2184	2825
F02.PB5626	F02.PB14000	356	1649	5	358	784	2068	1	345
F02.PB16084	F02.PB33053	1	1379	1383	2371	423	1804	1959	2949
F02.PB34030	F02.PB28119	1	2843	2838	3304	5	2837	2941	3407
F02.PB9609	F02.PB9496	1	1362	1359	1834	8	1370	1474	1956
F02.PB30094	F02.PB23555	1	1656	1657	2662	576	2231	2109	3113
F02.PB31931	F02.PB27012	241	2734	1	244	515	3008	1	244
F02.PB25352	F02.PB35064	554	3186	7	553	657	3310	1	543
F02.PB31814	F02.PB25206	1	1305	1306	2424	1	1306	2703	3820
F02.PB32168	F02.PB24577	20	2058	2059	2596	20	2057	2816	3352
F02.PB17933	F02.PB22374	2	2094	2097	2386	1	2094	2208	2497
F02.PB2490	F02.PB20699	539	1705	59	543	1804	2970	1	485
F02.PB5062	F02.PB32205	172	1569	36	173	1478	2875	114	251
F02.PB17543	F02.PB34527	1	1347	1345	2605	1	1347	1547	2807
F02.PB17397	F02.PB22882	1	1896	1897	2312	104	2020	2542	2956
F02.PB22367	F02.PB33564	1	2306	2308	2834	92	2422	2699	3228
F02.PB14843	F02.PB33507	655	2396	67	656	1490	3231	2	590
F02.PB12080	F02.PB24829	813	2543	89	816	2895	4619	1	728
F02.PB21696	F02.PB35288	1	1588	1588	2608	78	1664	1879	2897
F02.PB15988	F02.PB19867	1	1898	1898	2036	3	1900	2032	2170
F02.PB12739	F02.PB15994	1	1491	1490	2027	14	1502	1668	2200
F02.PB21550	F02.PB26171	117	2731	1	116	232	2846	4	119
F02.PB12402	F02.PB25359	229	2695	1	232	783	3255	42	275
F02.PB30881	F02.PB23581	1	1518	1516	2119	779	2287	2402	3005
F02.PB12318	F02.PB22016	119	2294	2291	2585	71	2248	2509	2803
F02.PB3994	F02.PB25393	1	1017	1018	1392	1514	2529	2653	3028
F02.PB17395	F02.PB34871	10	1488	1485	2108	8	1485	3046	3674
F02.PB14506	F02.PB25535	1	2131	2129	2515	306	2438	2673	3059
F02.PB16853	F02.PB24829	1	2492	2489	2714	1769	4264	4394	4619
F02.PB17742	F02.PB30460	139	2061	1	141	407	2328	1	141
F02.PB21490	F02.PB12751	1	1734	1732	2380	1	1734	1836	2488
F02.PB11485	F02.PB20633	445	1925	8	449	978	2473	1	427
F02.PB11765	F02.PB23457	1	1620	1619	2661	1	1620	2183	3225
F02.PB12802	F02.PB33659	1	1646	1644	2225	34	1679	3776	4357
F02.PB25528	F02.PB26895	2804	965	1012	2804	323	2163	2169	3961
F02.PB19817	F02.PB25377	1	1612	1612	2053	1541	3158	3313	3753
F02.PB18397	F02.PB23757	1	1755	1753	2499	84	1831	2444	3212
F02.PB11435	F02.PB30815	1	1220	1216	1991	1	1219	1441	2216
F02.PB31986	F02.PB12068	1	1757	1757	1995	47	1803	1937	2174
F02.PB6509	F02.PB33937	123	1414	1	122	1583	2873	263	384
F02.PB22192	F02.PB21629	1	1489	1487	2811	5	1493	1614	2938
F02.PB24151	F02.PB35108	1113	3328	1	1116	1272	3487	3	1118
F02.PB12497	F02.PB32057	818	2235	86	820	1401	2818	39	773
F02.PB11649	F02.PB3734	215	1515	7	212	391	1688	47	251
F02.PB16571	F02.PB14370	1	2045	2045	2502	54	2098	2220	2677
F02.PB11924	F02.PB24718	1	1412	1414	2648	66	1477	2036	3278
F02.PB22414	F02.PB22705	1035	2690	1	1037	1197	2853	54	1090
F02.PB14176	F02.PB24496	508	2567	59	510	873	2936	1	448
F02.PB11082	F02.PB32217	1	502	503	997	966	1466	1840	2334
F02.PB15756	F02.PB21070	1	1454	1450	2515	1	1451	1789	2864
F02.PB7527	F02.PB30090	156	1091	25	159	1338	2274	79	213
F02.PB21507	F02.PB14789	1	1346	1346	2033	19	1362	1476	2164
F02.PB22368	F02.PB34492	1	1455	1455	2830	4	1460	2652	4026
F02.PB27459	F02.PB34984	1	1724	1723	3154	840	2563	3104	4536
F02.PB12316	F02.PB21070	1	1451	1447	2506	1	1451	1789	2848
F02.PB17299	F02.PB19765	553	2246	65	552	616	2305	1	489
F02.PB10297	F02.PB25570	178	1945	1	179	1279	3046	2	180
F02.PB17135	F02.PB26643	1	1555	1558	2130	108	1665	2369	2940
F02.PB11948	F02.PB26643	1	1661	1665	2393	1	1665	2370	3103
F02.PB11750	F02.PB17324	322	2186	49	320	388	2254	1	270
F02.PB15477	F02.PB17620	1	1749	1746	2005	402	2150	2344	2602
F02.PB13160	F02.PB23012	11	2330	2330	2688	2	2321	2526	2887
F02.PB27980	F02.PB25177	1	1833	1834	3061	68	1901	2105	3332
F02.PB23245	F02.PB27186	267	3030	17	268	416	3178	7	258
F02.PB22062	F02.PB26556	14	2515	2511	2844	15	2517	2760	3096
F02.PB14361	F02.PB23467	11	1819	1818	2080	1923	3732	3845	4107
F02.PB14546	F02.PB22935	1	1553	1556	2093	413	1989	2285	2824
F02.PB28137	F02.PB26011	1	2248	2247	3446	1	2249	2354	3555
F02.PB24892	F02.PB24902	1	2018	2019	3446	7	2024	2150	3582
F02.PB30252	F02.PB18753	11	1790	1791	2363	108	1887	1747	2319
F02.PB8983	F02.PB19224	1	1643	1642	1850	66	1706	1885	2093
F02.PB32470	F02.PB34808	1	1697	1696	2357	2	1698	2189	2850
F02.PB13045	F02.PB16023	164	2268	12	163	357	2460	17	169
F02.PB12185	F02.PB22034	2	2090	2088	2502	2	2089	2497	2908
F02.PB2269	F02.PB22076	265	1401	36	268	1733	2872	1	233
F02.PB26081	F02.PB25695	1365	3083	1	1370	1854	3576	314	1688
F02.PB2807	F02.PB22521	246	1385	6	249	1786	2923	1	245
F02.PB11416	F02.PB18049	1	1576	1572	1916	49	1624	1804	2147
F02.PB18913	F02.PB31835	313	2338	92	312	346	2371	20	240
F02.PB14930	F02.PB19460	101	1777	1774	2305	188	1865	2020	2551
F02.PB3611	F02.PB3000	182	1027	2	182	333	1170	1	177
F02.PB23151	F02.PB21398	1	1704	1702	2256	1	1711	2007	2561
F02.PB9514	F02.PB25115	1	1011	1010	1853	943	1951	2231	3073
F02.PB10032	F02.PB31976	12	1689	1688	2046	9	1695	1809	2169
F02.PB12596	F02.PB13692	1	1167	1168	2058	49	1217	1353	2244
F02.PB8538	F02.PB14802	1	1025	1024	1946	14	1033	1592	2511
F02.PB17881	F02.PB22822	1	1145	1142	2139	1	1145	1310	2308
F02.PB12863	F02.PB12830	1	1491	1487	2344	1	1491	1881	2739
F02.PB21689	F02.PB24015	197	2953	1	197	829	3583	58	248
F02.PB27396	F02.PB33632	1128	3055	1	1129	1584	3506	1	1128
F02.PB8674	F02.PB33568	145	1945	1	144	1124	2924	3	146
F02.PB20811	F02.PB24115	1	1905	1901	2340	195	2117	2607	3047
F02.PB16917	F02.PB18920	371	2230	9	370	1075	2930	10	371
F02.PB14077	F02.PB21924	162	2484	1	162	576	2906	270	431
F02.PB21524	F02.PB21681	142	2686	1	143	429	2973	169	314
F02.PB29954	F02.PB34778	500	2288	7	501	1280	3068	74	568
F02.PB15236	F02.PB27110	1	1570	1574	2019	155	1721	2800	3245
F02.PB7794	F02.PB3431	17	1001	999	1111	74	1054	1191	1302
F02.PB4509	F02.PB22428	1	1539	1536	1809	631	2167	2320	2594
F02.PB15974	F02.PB21061	313	2121	39	312	1082	2893	708	980
F02.PB10480	F02.PB21637	242	1872	49	244	1028	2657	1	196
F02.PB19209	F02.PB16966	626	1968	64	625	825	2167	1	563
F02.PB12417	F02.PB21735	195	2479	1	195	435	2731	49	243
F02.PB6811	F02.PB16916	1	1070	1074	1355	3	1070	1626	1907
F02.PB12446	F02.PB17903	1	1202	1203	2239	10	1216	1316	2361
F02.PB10102	F02.PB22929	189	2055	1	191	1026	2898	201	392
F02.PB29556	F02.PB12840	1	1273	1274	1950	137	1412	1582	2260
F02.PB22343	F02.PB25097	1	2152	2151	2860	65	2220	2328	3032
F02.PB16571	F02.PB12522	1	2045	2045	2500	72	2116	2251	2709
F02.PB14541	F02.PB31161	1	1331	1329	2252	2	1332	1745	2668
F02.PB18498	F02.PB32926	20	2278	2281	2583	94	2351	2458	2761
F02.PB11073	F02.PB27709	1	1320	1321	1973	422	1741	2685	3334
F02.PB22756	F02.PB34606	1	1620	1616	2840	502	2126	2247	3481
F02.PB9478	F02.PB16177	1	1176	1177	1764	533	1706	1893	2479
F02.PB8522	F02.PB19152	321	1964	94	322	1163	2806	1	228
F02.PB13101	F02.PB15268	1	1885	1885	2573	6	1886	2072	2758
F02.PB21526	F02.PB30009	999	2062	1	1000	1558	2621	8	1007
F02.PB21672	F02.PB24816	17	2026	2024	2990	1	2009	2337	3305
F02.PB15871	F02.PB33833	356	2462	52	357	1084	3190	46	353
F02.PB34273	F02.PB26358	1	2267	2266	3115	20	2287	2464	3314
F02.PB26325	F02.PB24424	1	2069	2070	3033	566	2638	2858	3824
F02.PB3130	F02.PB16560	161	1753	1	160	592	2187	4	163
F02.PB19941	F02.PB24273	1209	2698	1	1209	1854	3343	236	1451
F02.PB9740	F02.PB26655	1	1485	1484	1842	52	1536	2868	3226
F02.PB31805	F02.PB27688	1	1081	1079	2109	6	1086	2138	3168
F02.PB4298	F02.PB12568	431	1076	9	433	1498	2143	1	423
F02.PB21871	F02.PB21629	1196	2521	1	1198	1614	2938	297	1493
F02.PB12570	F02.PB17532	11	1577	1577	2230	1	1567	1861	2514
F02.PB24802	F02.PB23530	15	2588	2585	3181	1	2579	2726	3322
F02.PB24324	F02.PB27186	247	3021	17	248	416	3183	14	258
F02.PB19625	F02.PB26805	1	1718	1717	2512	6	1708	2456	3254
F02.PB6890	F02.PB21319	146	1366	34	146	1750	2970	2	114
F02.PB18017	F02.PB26544	469	2043	47	468	1611	3189	1	424
F02.PB23961	F02.PB27221	117	1792	1792	3076	1	1682	1947	3240
F02.PB14455	F02.PB24289	1	1499	1496	2065	188	1668	2574	3143
F02.PB13545	F02.PB16802	1	1465	1466	2173	6	1467	1834	2540
F02.PB17935	F02.PB16755	1	1067	1068	2193	203	1269	1428	2558
F02.PB13301	F02.PB27986	1	1426	1426	2137	440	1865	2227	2941
F02.PB19429	F02.PB22198	1	1735	1734	2285	69	1807	1989	2539
F02.PB8488	F02.PB31358	1	1425	1423	1963	37	1461	1718	2258
F02.PB30881	F02.PB22301	1	1518	1516	2138	739	2257	2369	2992
F02.PB22127	F02.PB25464	1295	2863	1	1297	1502	3070	1	1297
F02.PB16190	F02.PB27606	1	1844	1847	2164	142	1980	3549	3869
F02.PB4484	F02.PB23839	1	1048	1044	1188	1	1041	2884	3028
F02.PB9929	F02.PB18876	266	1885	9	268	1247	2866	2	261
F02.PB5772	F02.PB31597	387	1022	6	389	542	1176	8	391
F02.PB4239	F02.PB34132	278	1599	28	280	1572	2892	29	278
F02.PB17484	F02.PB26725	177	2015	1	177	1031	2878	115	291
F02.PB22624	F02.PB25228	1	2354	2355	2817	187	2538	2667	3117
F02.PB27173	F02.PB25922	233	2951	17	236	945	3657	16	249
F02.PB18766	F02.PB21588	1	1723	1721	2494	4	1744	2138	2911
F02.PB18270	F02.PB24150	1	1663	1662	2081	48	1710	1902	2321
F02.PB25340	F02.PB27494	118	3031	1	120	295	3203	58	177
F02.PB26881	F02.PB23328	1173	3183	1	1176	1291	3313	1	1180
F02.PB24063	F02.PB34809	1170	3316	1	1172	1616	3761	49	1223
F02.PB21505	F02.PB33736	237	2210	43	239	1181	3154	1	196
F02.PB21999	F02.PB24694	1	1995	1994	2943	689	2679	2838	3786
F02.PB23991	F02.PB34621	231	3726	1	230	443	3941	1	230
F02.PB17808	F02.PB28128	254	2878	13	255	416	3042	2	245
F02.PB8401	F02.PB11154	272	1195	9	272	1058	1981	1	261
F02.PB29235	F02.PB24228	1	1234	1232	1979	210	1438	2635	3384
F02.PB17621	F02.PB34194	1	2286	2283	2951	1	2286	2429	3097
F02.PB24127	F02.PB34310	1	2606	2604	3236	188	2793	2895	3527
F02.PB22803	F02.PB33962	1318	2734	1	1319	1599	3014	175	1491
F02.PB22047	F02.PB24757	225	2848	10	225	372	3021	19	235
F02.PB4405	F02.PB12231	110	1411	1	113	1202	2503	21	133
F02.PB29871	F02.PB23557	1263	2692	1	1263	2254	3683	879	2147
F02.PB17232	F02.PB21605	1	1875	1876	2432	139	2012	2425	2990
F02.PB12536	F02.PB33565	299	2027	31	301	1675	3402	5	275
F02.PB23388	F02.PB23587	262	4136	159	264	337	4211	33	138
F02.PB31903	F02.PB20951	1	1970	1969	2298	1	1954	2132	2461
F02.PB4637	F02.PB23703	9	810	810	1228	97	896	1788	2206
F02.PB18733	F02.PB15777	10	1831	1826	2504	1	1828	1944	2623
F02.PB13388	F02.PB25898	112	2167	1	114	899	2977	27	141
F02.PB34377	F02.PB23669	16	2877	2875	3107	3	2860	3063	3296
F02.PB30542	F02.PB34599	1	1431	1430	2430	217	1630	1998	3000
F02.PB20291	F02.PB12751	1	1709	1707	2368	25	1734	1836	2478
F02.PB24828	F02.PB23469	1	2536	2532	3043	5	2535	2822	3333
F02.PB7983	F02.PB19886	310	1657	5	312	723	2070	34	341
F02.PB27306	F02.PB26011	1	2000	1999	3295	250	2249	2354	3650
F02.PB26611	F02.PB35062	1653	3786	1	1657	2122	4274	147	1803
F02.PB12490	F02.PB26045	397	2587	5	396	884	3077	1	390
F02.PB4313	F02.PB14363	154	1333	45	153	1043	2215	1	109
F02.PB9860	F02.PB27986	1	1287	1287	2045	559	1865	2227	2985
F02.PB9904	F02.PB14483	1	1107	1104	1613	102	1207	1677	2189
F02.PB14066	F02.PB16030	328	2089	34	331	647	2409	1	298
F02.PB8462	F02.PB18823	1	1374	1373	1987	5	1383	1766	2380
F02.PB18102	F02.PB22198	1	2116	2115	2431	45	2143	2289	2606
F02.PB9343	F02.PB31530	1	1281	1284	1907	9	1289	2130	2753
F02.PB17742	F02.PB31955	142	2061	12	139	229	2147	6	126
F02.PB21635	F02.PB25629	1	1622	1621	2921	12	1631	1882	3183
F02.PB17395	F02.PB15661	1	1263	1262	2102	6	1264	1634	2473
F02.PB20145	F02.PB34446	1	1500	1498	2761	1	1494	1597	2860
F02.PB5017	F02.PB11242	224	1196	44	225	782	1751	19	200
F02.PB35048	F02.PB26210	1	2899	2899	3312	1	2902	3005	3419
F02.PB20386	F02.PB19804	116	2014	1	116	562	2448	113	227
F02.PB30470	F02.PB22228	1	1963	1961	2641	165	2130	2308	2989
F02.PB29300	F02.PB13203	1	1748	1749	1902	1	1746	1918	2071
F02.PB10806	F02.PB11950	110	1971	1	112	315	2197	37	148
F02.PB32736	F02.PB12018	1	1082	1080	1638	1	1082	1787	2345
F02.PB32858	F02.PB23707	15	2273	2273	2920	146	2404	2527	3174
F02.PB25333	F02.PB23643	1715	3557	1	1720	1910	3749	10	1729
F02.PB21209	F02.PB26805	1	1703	1702	2500	1	1708	2456	3254
F02.PB5204	F02.PB31222	1	1512	1510	1773	8	1517	1867	2125
F02.PB26264	F02.PB26895	2817	978	1025	2817	323	2163	2169	3961
F02.PB19761	F02.PB11844	1	1945	1942	2092	72	2016	2215	2363
F02.PB26326	F02.PB25251	192	3148	1	193	687	3643	54	245
F02.PB20231	F02.PB17962	1	2267	2264	2382	136	2403	2286	2405
F02.PB22400	F02.PB14323	138	2147	1	138	687	2698	18	155
F02.PB19845	F02.PB24595	1	1209	1206	2019	16	1213	2262	3079
F02.PB15602	F02.PB19605	1	1297	1293	2151	104	1400	1762	2623
F02.PB21515	F02.PB31548	101	1951	1949	2672	62	1912	2118	2841
F02.PB28982	F02.PB6155	140	1643	1	143	331	1834	59	201
F02.PB4484	F02.PB34785	1	1048	1044	1197	128	1165	3224	3377
F02.PB7131	F02.PB10822	183	1607	3	181	552	1973	53	234
F02.PB15846	F02.PB23314	1	1471	1470	2629	488	1954	2194	3355
F02.PB29611	F02.PB32720	409	1853	9	411	1430	2886	8	395
F02.PB18287	F02.PB25789	1	1950	1955	2266	740	2694	2796	3106
F02.PB20061	F02.PB23012	1	1656	1656	2072	666	2321	2526	2964
F02.PB9268	F02.PB16030	115	1832	1	118	647	2366	181	298
F02.PB4426	F02.PB17044	413	1757	51	415	661	2006	54	418
F02.PB21878	F02.PB25226	1	2001	2003	2938	123	2125	2411	3345
F02.PB32078	F02.PB26005	1	1818	1817	2855	6	1816	2137	3171
F02.PB15062	F02.PB35121	385	2075	46	385	1664	3354	1178	1517
F02.PB12186	F02.PB25333	10	1725	1725	2296	1	1715	2986	3557
F02.PB13575	F02.PB18989	164	2643	1	164	420	2899	94	257
F02.PB19746	F02.PB13206	1	1021	1020	2055	13	1033	1169	2208
F02.PB14343	F02.PB24252	1	1738	1733	2230	1503	3240	3389	3886
F02.PB11394	F02.PB14677	1	1081	1081	1382	173	1252	2116	2416

## Sheet: F02.candidates_AS
QueryName	SubjectName	QhspStart1	QhspEnd1	QhspStart2	QhspEnd2	ShspStart1	ShspEnd1	ShspStart2	ShspEnd2
F02.PB18958	F02.PB14617	224	2484	1	225	330	2581	1	225
F02.PB8630	F02.PB18384	15	1825	1830	1990	2	1816	1714	1875
F02.PB6700	F02.PB22238	220	1777	67	219	1231	2788	99	251
F02.PB24512	F02.PB33860	1	2616	2615	3339	95	2723	2823	3558
F02.PB19065	F02.PB34596	1	1915	1914	2301	6	1920	3131	3518
F02.PB23757	F02.PB23530	2	2577	2574	3193	4	2579	2726	3344
F02.PB11192	F02.PB7399	1326	194	199	54	43	1174	1387	1532
F02.PB16869	F02.PB25060	1	1173	1171	2031	813	1987	2634	3494
F02.PB3344	F02.PB32028	1	1617	1614	1758	15	1647	1982	2127
F02.PB4158	F02.PB22650	1	1079	1080	1446	34	1112	2632	2998
F02.PB14521	F02.PB27478	11	1609	1608	2506	1	1614	2103	3005
F02.PB15062	F02.PB23852	385	2083	46	385	1491	3192	1004	1344
F02.PB12365	F02.PB22067	1	1445	1440	2143	7	1445	2201	2904
F02.PB14723	F02.PB26473	1039	2525	1	1040	1530	3017	23	1062
F02.PB17416	F02.PB32008	1	2143	2142	2681	1	2121	2341	2878
F02.PB12772	F02.PB28008	106	2148	1	109	997	3039	3	110
F02.PB6910	F02.PB20633	430	1942	8	434	978	2492	1	427
F02.PB26511	F02.PB34310	1	2333	2331	3092	460	2793	2895	3655
F02.PB12544	F02.PB12093	1	1190	1190	2098	56	1246	1402	2313
F02.PB13837	F02.PB23643	1	1676	1674	2213	50	1726	3178	3727
F02.PB6811	F02.PB9713	1	1073	1074	1355	3	1094	1645	1926
F02.PB23037	F02.PB32965	1	1619	1618	2806	22	1640	1774	2963
F02.PB10860	F02.PB19516	410	1949	5	410	811	2348	214	619
F02.PB11450	F02.PB30505	356	1642	60	360	937	2228	13	318
F02.PB17067	F02.PB25884	1	1226	1226	2361	109	1339	1478	2613
F02.PB21490	F02.PB32690	1	1490	1489	2370	1	1488	2133	3018
F02.PB17820	F02.PB26327	360	2009	61	361	1793	3442	1	298
F02.PB25240	F02.PB25099	1	1919	1917	2882	232	2150	2267	3231
F02.PB31055	F02.PB14387	1	1526	1521	2296	140	1665	1813	2587
F02.PB15571	F02.PB13983	1	1797	1793	2270	2	1794	1904	2381
F02.PB15391	F02.PB24716	1	1424	1425	2336	567	1980	2340	3251
F02.PB17543	F02.PB23606	1	1347	1345	2634	15	1361	1983	3272
F02.PB32937	F02.PB14528	159	2505	10	164	404	2745	15	163
F02.PB2703	F02.PB20599	1	1295	1296	1683	56	1350	1851	2240
F02.PB27965	F02.PB27666	1	2385	2385	3517	6	2398	2872	3997
F02.PB14413	F02.PB18476	146	2160	1	147	372	2393	114	261
F02.PB35183	F02.PB23469	1	2149	2146	3273	51	2199	2322	3449
F02.PB21840	F02.PB23722	1	1866	1865	2843	423	2288	2391	3369
F02.PB21494	F02.PB21719	187	2516	1	186	558	2887	19	204
F02.PB24713	F02.PB26825	1438	3099	100	1440	1574	3234	1	1342
F02.PB24755	F02.PB24146	170	3042	1	172	496	3379	1	178
F02.PB4036	F02.PB15296	207	1682	7	206	603	2077	1	200
F02.PB13482	F02.PB27315	1	1791	1790	2086	32	1826	2779	3075
F02.PB34898	F02.PB23495	324	3758	1	327	527	3961	89	412
F02.PB12922	F02.PB12080	1	2155	2152	2381	29	2185	2318	2547
F02.PB21756	F02.PB25629	1	1573	1572	2835	59	1631	1882	3144
F02.PB23990	F02.PB26493	1	1806	1806	2984	17	1821	2345	3524
F02.PB14019	F02.PB32965	1	1557	1556	2771	84	1640	1774	2990
F02.PB32923	F02.PB13395	1	1212	1211	2333	104	1315	1536	2658
F02.PB23617	F02.PB25515	236	2991	1	237	758	3512	7	245
F02.PB21497	F02.PB15994	1	1476	1475	2007	29	1502	1668	2196
F02.PB22064	F02.PB27617	12	2005	2003	2741	1	1994	2845	3582
F02.PB8495	F02.PB17528	1	1844	1848	1961	186	2028	2267	2383
F02.PB7131	F02.PB25128	183	1607	3	181	1592	3019	3	184
F02.PB32736	F02.PB16883	1	1083	1086	1638	2	1084	1600	2151
F02.PB24755	F02.PB24780	170	3042	1	172	367	3250	5	182
F02.PB12951	F02.PB35261	1	1980	1979	2684	2	1982	2582	3287
F02.PB16463	F02.PB27486	1	1455	1453	2042	8	1461	2642	3230
F02.PB15316	F02.PB25968	1	1033	1033	1938	4	1035	2303	3208
F02.PB31588	F02.PB25550	1	1624	1624	2749	836	2462	3015	4146
F02.PB20461	F02.PB19785	1	1730	1727	2110	38	1766	1878	2262
F02.PB23384	F02.PB25263	135	3547	1	136	360	3786	5	152
F02.PB8511	F02.PB14780	360	1855	5	359	665	2160	1	355
F02.PB23560	F02.PB25867	12	2575	2573	3386	12	2579	2748	3561
F02.PB20125	F02.PB25277	1	1913	1909	2443	410	2317	2545	3098
F02.PB2150	F02.PB33818	300	1239	9	301	2302	3239	7	310
F02.PB20529	F02.PB15002	1	1286	1284	2000	42	1328	1665	2379
F02.PB8786	F02.PB23788	178	1929	1	177	1360	3113	7	183
F02.PB29984	F02.PB32273	1	1883	1881	2332	1	1882	2273	2724
F02.PB6623	F02.PB31552	145	1649	1	146	723	2210	5	150
F02.PB28054	F02.PB27030	25	2759	2760	3090	1	2736	3349	3677
F02.PB14794	F02.PB23796	1048	2073	1	1049	2288	3316	1083	2133
F02.PB9854	F02.PB15723	1	1391	1389	1903	173	1575	1732	2245
F02.PB27775	F02.PB25825	1	3453	3449	3696	495	3950	4192	4439
F02.PB10102	F02.PB27006	189	2047	1	190	1284	3147	20	209
F02.PB12486	F02.PB13010	1	1341	1340	2043	1	1341	1448	2151
F02.PB4024	F02.PB33013	1	1174	1174	1418	1	1174	2350	2594
F02.PB6910	F02.PB33841	183	1940	1	182	1631	3388	1	182
F02.PB17903	F02.PB22120	125	2501	1	124	232	2608	6	131
F02.PB19695	F02.PB27666	1	1351	1351	2414	1096	2446	2872	3929
F02.PB14791	F02.PB30480	1	1548	1547	2329	3	1550	1727	2509
F02.PB12446	F02.PB19733	1	1202	1203	2243	137	1344	1444	2490
F02.PB31416	F02.PB21601	330	2661	48	331	472	2803	1	284
F02.PB34898	F02.PB27566	324	3758	1	327	439	3873	1	324
F02.PB4439	F02.PB31378	242	1534	4	241	919	2211	71	308
F02.PB9835	F02.PB7256	1	1044	1048	1371	1	1044	1208	1524
F02.PB14100	F02.PB15334	1	1727	1724	2000	37	1765	2346	2621
F02.PB31036	F02.PB15368	1	1639	1637	2053	3	1640	1763	2178
F02.PB2654	F02.PB26083	524	1558	60	527	2026	3061	1373	1840
F02.PB30496	F02.PB32530	362	2319	99	363	736	2693	1	265
F02.PB20963	F02.PB33930	1220	2964	1	1221	1731	3474	1	1222
F02.PB31821	F02.PB32849	1	1406	1404	2094	62	1467	2253	2941
F02.PB5270	F02.PB22521	293	1460	53	296	1786	2951	1	245
F02.PB18717	F02.PB25727	1	1414	1413	2459	1	1415	2313	3359
F02.PB17585	F02.PB22935	1	1965	1968	2506	1	1989	2285	2824
F02.PB12279	F02.PB25325	380	2468	66	380	1699	3789	26	340
F02.PB30674	F02.PB22574	13	1833	1832	2531	1	1821	2149	2849
F02.PB20137	F02.PB35108	233	2454	1	236	1272	3494	883	1118
F02.PB21652	F02.PB23793	148	2710	1	151	472	3034	7	158
F02.PB30058	F02.PB16958	10	1922	1921	2173	13	1926	2031	2283
F02.PB18980	F02.PB17060	1	1668	1668	2119	89	1758	1883	2335
F02.PB27294	F02.PB24948	307	3544	13	308	657	3899	50	348
F02.PB3295	F02.PB33695	580	1680	7	583	2318	3419	6	570
F02.PB34998	F02.PB24140	1161	3131	1	1164	1303	3289	1	1165
F02.PB8373	F02.PB5687	258	1427	3	258	666	1835	1	256
F02.PB15391	F02.PB24589	1	1424	1425	2336	540	1964	2324	3235
F02.PB31218	F02.PB15077	1	1603	1599	2099	3	1603	2029	2528
F02.PB24063	F02.PB34714	1250	3423	1	1251	1749	3921	295	1547
F02.PB13710	F02.PB30167	1	1192	1191	2109	226	1417	1684	2602
F02.PB10681	F02.PB33463	1	1384	1383	1975	4	1393	2369	2960
F02.PB9016	F02.PB21431	164	1691	1	168	1175	2702	110	275
F02.PB8576	F02.PB32423	1	1201	1201	1929	4	1205	1330	2056
F02.PB16186	F02.PB23133	189	2117	1	190	338	2265	22	211
F02.PB3203	F02.PB30677	323	1370	4	323	1471	2518	331	650
F02.PB18287	F02.PB23278	1	1950	1955	2205	874	2828	2930	3179
F02.PB10548	F02.PB26539	99	1880	1	100	1443	3226	1089	1188
F02.PB23948	F02.PB34896	1319	3119	107	1314	1501	3305	1	1208
F02.PB19205	F02.PB33041	300	2435	49	305	726	2862	46	284
F02.PB7983	F02.PB6883	310	1657	81	312	357	1704	1	232
F02.PB11817	F02.PB21605	1	2010	2011	2570	1	2012	2425	2990
F02.PB18628	F02.PB21804	1	1787	1787	2560	8	1785	2158	2930
F02.PB3336	F02.PB19479	432	1812	6	437	564	1944	1	451
F02.PB2459	F02.PB21712	1	1198	1197	1583	104	1301	2190	2574
F02.PB3643	F02.PB3177	323	997	1	328	611	1285	2	329
F02.PB26936	F02.PB34138	1	2660	2661	3136	353	3008	3134	3604
F02.PB19432	F02.PB27412	1027	2437	1	1028	2409	3842	1164	2203
F02.PB11082	F02.PB32226	363	972	1	364	1715	2323	966	1329
F02.PB20519	F02.PB17199	714	2296	8	716	865	2448	1	710
F02.PB17400	F02.PB20181	135	2046	1	134	1093	3001	639	771
F02.PB14794	F02.PB23631	1	1049	1048	2072	1059	2109	2264	3289
F02.PB17304	F02.PB25874	1214	2683	1	1215	1641	3110	39	1253
F02.PB6601	F02.PB32472	414	1296	6	416	2094	2982	56	470
F02.PB14686	F02.PB19605	1	1262	1259	2153	140	1401	1579	2475
F02.PB8703	F02.PB13526	421	1912	78	424	729	2220	1	346
F02.PB17158	F02.PB34644	710	2164	8	713	2076	3551	350	1061
F02.PB9645	F02.PB25057	1	1373	1370	1939	1043	2417	3349	3926
F02.PB17902	F02.PB22729	1	1802	1802	2114	25	1820	2653	2967
F02.PB1937	F02.PB21083	215	1399	60	218	993	2176	1	159
F02.PB10162	F02.PB12452	183	1975	1	178	313	2108	34	212
F02.PB15493	F02.PB34234	562	2144	88	563	1434	3017	97	572
F02.PB29434	F02.PB23028	453	1969	48	458	1289	2802	1	410
F02.PB15982	F02.PB14188	453	2025	75	454	493	2061	1	375
F02.PB29492	F02.PB9587	136	1745	1	140	311	1922	65	205
F02.PB18550	F02.PB22929	189	2076	1	191	1026	2913	201	392
F02.PB16580	F02.PB35179	1	1385	1383	2217	390	1774	2188	3023
F02.PB2251	F02.PB30128	1	1374	1373	1684	38	1412	1519	1831
F02.PB15848	F02.PB19804	182	2058	1	182	562	2425	113	294
F02.PB2325	F02.PB34785	1	1034	1030	1183	132	1165	3224	3377
F02.PB21075	F02.PB15778	1	1240	1238	2169	102	1341	1484	2412
F02.PB9125	F02.PB32589	1	1272	1272	1706	75	1346	1589	2023
F02.PB15374	F02.PB31432	1	1257	1255	2149	230	1487	1598	2496
F02.PB13318	F02.PB22034	20	2105	2103	2530	1	2089	2497	2923
F02.PB2573	F02.PB6599	1	1341	1345	1573	15	1355	1482	1711
F02.PB32964	F02.PB24546	1	1874	1874	2872	55	1923	2079	3079
F02.PB24277	F02.PB34798	1	1567	1563	3000	139	1701	1821	3257
F02.PB19361	F02.PB12444	184	2335	1	179	593	2767	165	341
F02.PB9343	F02.PB33135	1	1281	1280	1929	11	1291	2349	2998
F02.PB22474	F02.PB34411	1	2491	2490	2956	306	2794	2902	3365
F02.PB23047	F02.PB25653	252	2130	3	250	1144	3014	182	428
F02.PB29274	F02.PB19206	381	1874	6	380	549	2042	1	375
F02.PB12333	F02.PB12302	1	1714	1713	1999	3	1716	1826	2113
F02.PB19817	F02.PB22586	1	1612	1616	2046	635	2252	2479	2909
F02.PB9227	F02.PB7932	166	1105	9	167	829	1768	1	160
F02.PB16481	F02.PB31885	1	1452	1450	2658	4	1457	1704	2912
F02.PB27642	F02.PB26375	1	2795	2795	3231	130	2924	3033	3470
F02.PB31863	F02.PB25263	156	2145	1	152	1796	3786	1	152
F02.PB8670	F02.PB15674	408	1895	8	409	933	2420	293	694
F02.PB13837	F02.PB25333	1	1674	1674	2213	41	1715	2986	3535
F02.PB5002	F02.PB13460	1	1179	1177	1834	1	1171	1512	2168
F02.PB13301	F02.PB21752	1	1329	1327	2137	618	1946	2049	2861
F02.PB16450	F02.PB24753	2	2025	2029	2742	46	2069	2284	2997
F02.PB32202	F02.PB20170	1	1741	1740	2163	46	1787	1907	2330
F02.PB2132	F02.PB5639	408	1022	9	408	1261	1875	1	400
F02.PB28688	F02.PB10735	1	1147	1147	1467	152	1297	1523	1842
F02.PB31297	F02.PB27821	1188	2534	1	1188	1602	2958	287	1474
F02.PB27814	F02.PB26805	1	1640	1639	2433	95	1708	2456	3254
F02.PB15591	F02.PB18766	1	1954	1951	2286	62	2013	2159	2494
F02.PB16947	F02.PB15082	191	2403	1	190	405	2616	93	282
F02.PB21560	F02.PB25150	1	1938	1934	2948	125	2062	2197	3211
F02.PB7794	F02.PB24339	1	1001	999	1111	79	1079	1216	1328
F02.PB8954	F02.PB9117	446	1958	77	446	476	1985	1	370
F02.PB28400	F02.PB9264	241	1310	43	241	869	1938	1	199
F02.PB20624	F02.PB34705	819	2853	9	822	1605	3639	683	1496
F02.PB22586	F02.PB33949	1293	2915	1	1292	1819	3443	421	1712
F02.PB19941	F02.PB25462	1209	2698	1	1210	2930	4421	1369	2577
F02.PB30183	F02.PB35151	1	1778	1777	2310	385	2181	3142	3674
F02.PB26081	F02.PB25678	1365	3123	1	1370	1640	3400	100	1474
F02.PB12284	F02.PB26290	1	1476	1480	2685	65	1534	1651	2850
F02.PB12983	F02.PB23012	1	2278	2278	2717	44	2321	2526	2963
F02.PB5815	F02.PB17479	138	1706	1	138	561	2131	39	176
F02.PB14834	F02.PB19673	1	1545	1543	2074	1	1544	1649	2179
F02.PB3504	F02.PB18333	1	1113	1110	1712	1	1113	1991	2594
F02.PB1908	F02.PB4836	200	1297	22	201	295	1392	1	179
F02.PB3231	F02.PB20850	152	1449	3	157	919	2214	1	155
F02.PB22462	F02.PB25024	1	2532	2529	2679	978	3510	3903	4053
F02.PB7062	F02.PB33027	109	1890	1	109	1151	2922	871	979
F02.PB23861	F02.PB34725	1	1878	1874	3108	1	1878	2645	3879
F02.PB21689	F02.PB25515	197	2896	1	195	821	3512	52	242
F02.PB4460	F02.PB11022	478	1764	75	479	652	1937	7	405
F02.PB20776	F02.PB18083	379	2082	52	378	591	2309	3	335
F02.PB14285	F02.PB26052	1	1675	1672	2105	1184	2858	3006	3441
F02.PB8983	F02.PB20999	1	1643	1642	1850	214	1857	2036	2244
F02.PB16617	F02.PB17223	183	2334	1	184	480	2634	133	316
F02.PB22780	F02.PB27822	182	2285	1	182	1204	3306	258	438
F02.PB20626	F02.PB27735	1	1490	1488	2032	1480	2954	3071	3617
F02.PB12504	F02.PB24245	14	1539	1538	2026	22	1547	2710	3198
F02.PB9645	F02.PB24150	1	1373	1370	1969	338	1712	2644	3251
F02.PB9016	F02.PB23139	164	1699	1	168	1163	2698	100	264
F02.PB12954	F02.PB34174	1	1658	1657	2593	90	1747	2221	3157
F02.PB16275	F02.PB23554	1	1695	1695	2237	689	2383	2519	3055
F02.PB22584	F02.PB25194	16	1759	1756	2862	1	1740	1901	3006
F02.PB28127	F02.PB24602	1071	3244	1	1071	1421	3594	1	1072
F02.PB12013	F02.PB14860	1	1567	1567	2069	1	1578	1691	2200
F02.PB16947	F02.PB13462	191	2378	1	190	430	2617	118	307
F02.PB19711	F02.PB31921	1	1602	1599	2700	14	1615	1846	2948
F02.PB9189	F02.PB26032	1	1282	1277	1987	80	1354	2427	3141
F02.PB18150	F02.PB12073	103	2196	1	105	279	2340	31	135
F02.PB4850	F02.PB15913	1	1225	1224	1770	1	1222	1854	2400
F02.PB24933	F02.PB24065	396	3163	59	395	450	3222	1	337
F02.PB4344	F02.PB5905	596	1187	7	599	1239	1830	15	607
F02.PB18770	F02.PB19442	620	1967	81	621	1080	2426	1	539
F02.PB10806	F02.PB19181	110	1972	1	112	276	2139	1	112
F02.PB12432	F02.PB25245	13	1314	1313	1986	9	1311	2328	3001
F02.PB11774	F02.PB24802	13	1858	1856	2582	1	1849	2455	3181
F02.PB12043	F02.PB22977	133	2137	12	134	630	2637	80	202
F02.PB20316	F02.PB20114	1	1752	1751	2142	1	1757	1988	2379
F02.PB18510	F02.PB21548	1	1532	1532	2417	103	1641	1908	2810
F02.PB12056	F02.PB22117	1	1770	1769	2628	2	1772	2000	2859
F02.PB11955	F02.PB22882	1	1994	1995	2412	27	2020	2542	2958
F02.PB23524	F02.PB26382	253	3048	127	252	494	3289	68	193
F02.PB16453	F02.PB13778	1	1565	1565	2499	1	1565	1761	2696
F02.PB20725	F02.PB24150	1	1701	1698	2289	12	1712	2644	3251
F02.PB8784	F02.PB21555	149	1926	1	150	1127	2904	51	200
F02.PB5836	F02.PB29843	1	1233	1232	1525	90	1324	2119	2412
F02.PB13711	F02.PB12638	1	1480	1477	1989	25	1504	1617	2128
F02.PB10634	F02.PB33795	1	1276	1275	1899	881	2154	2445	3068
F02.PB21548	F02.PB26180	1335	2834	1	1337	1533	3032	1	1337
F02.PB7040	F02.PB8282	471	977	1	471	659	1166	3	475
F02.PB28049	F02.PB25113	1	2911	2909	3072	1	2911	3046	3210
F02.PB8702	F02.PB15210	1	1025	1024	1922	1	1039	1483	2386
F02.PB19160	F02.PB22362	317	2158	40	317	1089	2936	252	529
F02.PB15971	F02.PB23691	1	1123	1121	2141	805	1928	2322	3343
F02.PB14836	F02.PB14848	1	1524	1525	2090	108	1633	1764	2328
F02.PB18068	F02.PB25011	1	2526	2524	2881	848	3376	3563	3923
F02.PB13160	F02.PB22742	11	2330	2330	2688	1	2319	2524	2864
F02.PB25561	F02.PB33860	1	2643	2642	3378	86	2723	2823	3558
F02.PB15490	F02.PB26067	1	1697	1696	2448	26	1712	2201	2951
F02.PB23330	F02.PB33469	573	3033	58	574	858	3317	1	517
F02.PB15567	F02.PB33930	325	2078	44	327	1729	3483	1	289
F02.PB18925	F02.PB24826	604	2266	7	606	1606	3268	1	601
F02.PB3073	F02.PB31552	145	1636	1	146	723	2214	5	150
F02.PB17433	F02.PB34249	1	1367	1365	2720	106	1470	2360	3711
F02.PB6046	F02.PB6312	9	855	853	1025	1	847	1073	1245
F02.PB18027	F02.PB24424	1	1262	1263	2253	1376	2638	2858	3852
F02.PB22062	F02.PB25016	14	2515	2511	2844	13	2509	2738	3073
F02.PB9786	F02.PB21153	1	1235	1234	1802	12	1247	1406	1977
F02.PB28594	F02.PB32944	127	1276	1	123	1584	2730	336	458
F02.PB22325	F02.PB24768	1	1526	1525	2850	5	1539	1802	3129
F02.PB19817	F02.PB23284	1	1612	1615	2053	1046	2663	2774	3212
F02.PB33930	F02.PB23681	1730	3484	1	1732	2636	4390	1	1735
F02.PB3003	F02.PB29716	109	1003	8	113	1042	1940	1	110
F02.PB15871	F02.PB25865	356	2466	52	357	997	3107	53	361
F02.PB23371	F02.PB27030	1	2660	2661	3189	75	2736	3349	3879
F02.PB13593	F02.PB27217	1015	2518	1	1018	1552	3052	42	1041
F02.PB15390	F02.PB18466	177	2255	1	178	453	2531	7	184
F02.PB16423	F02.PB34755	187	2656	1	187	712	3183	8	194
F02.PB20963	F02.PB23681	1220	2964	1	1221	2637	4380	1	1221
F02.PB32424	F02.PB16920	1	1660	1657	2021	74	1732	1852	2216
F02.PB24996	F02.PB26895	2820	982	1029	2820	323	2163	2169	3961
F02.PB14570	F02.PB33844	1	1460	1461	2418	1	1462	2022	2979
F02.PB22385	F02.PB33884	187	2780	1	188	988	3579	329	516
F02.PB13837	F02.PB28069	1	1676	1674	2213	1	1677	2914	3463
F02.PB23081	F02.PB33482	102	1406	1404	2612	25	1330	2584	3806
F02.PB19967	F02.PB13499	1	1539	1536	2068	215	1750	1965	2496
F02.PB9093	F02.PB14391	1	1055	1060	1972	63	1124	1447	2367
F02.PB17540	F02.PB26180	1335	2795	1	1337	1533	3008	1	1337
F02.PB17067	F02.PB24501	1	1226	1226	2361	877	2106	2246	3381
F02.PB7510	F02.PB12913	255	1589	5	256	664	1990	42	293
F02.PB15316	F02.PB23374	1	1033	1032	1935	1	1033	2647	3550
F02.PB14236	F02.PB21804	1	1574	1574	2300	218	1785	2158	2885
F02.PB17719	F02.PB13983	1	1649	1645	2241	8	1652	1903	2499
F02.PB22903	F02.PB23689	1	2354	2353	2887	62	2415	2518	3053
F02.PB31187	F02.PB34291	375	2490	65	374	742	2857	77	386
F02.PB23803	F02.PB34538	14	2104	2102	3249	356	2453	2876	4024
F02.PB17484	F02.PB17748	177	2015	1	177	1027	2871	115	291
F02.PB8729	F02.PB23788	168	1917	1	170	1360	3106	2	187
F02.PB21494	F02.PB33083	1	2222	2222	2544	12	2233	2588	2910
F02.PB2641	F02.PB20536	463	1440	48	462	1104	2082	1	417
F02.PB24835	F02.PB24753	2	2054	2053	3156	20	2074	2284	3394
F02.PB12276	F02.PB26122	12	1247	1247	2107	1	1234	2513	3373
F02.PB19163	F02.PB31432	1	1442	1440	2114	45	1487	1598	2272
F02.PB25122	F02.PB33419	118	2879	2878	3327	1	2762	3560	4009
F02.PB30509	F02.PB33434	617	2603	68	616	1071	3057	1	549
F02.PB9593	F02.PB31298	1	1206	1204	1800	1	1203	1801	2397
F02.PB28049	F02.PB26161	1	2911	2909	3072	119	3027	3162	3325
F02.PB9860	F02.PB21752	1	1191	1189	2020	737	1946	2049	2880
F02.PB10185	F02.PB18083	342	1987	6	341	588	2234	1	338
F02.PB30252	F02.PB24090	11	1790	1791	2318	1091	2876	2736	3267
F02.PB3593	F02.PB27153	269	1372	28	271	1999	3103	1	244
F02.PB10000	F02.PB23526	1	1052	1050	1909	1	1052	2241	3100
F02.PB5172	F02.PB30128	1	1267	1266	1534	141	1412	1519	1785
F02.PB18516	F02.PB26359	1	1400	1402	2411	1127	2515	3011	4022
F02.PB19172	F02.PB24424	1	1852	1853	2804	782	2638	2858	3803
F02.PB7131	F02.PB25970	183	1607	3	181	1630	3054	40	222
F02.PB19941	F02.PB23349	1209	2697	1	1212	1934	3422	235	1447
F02.PB28106	F02.PB27151	1	1938	1935	3906	1	1939	2045	4016
F02.PB14521	F02.PB25923	1	1609	1608	2556	1	1631	2029	2983
F02.PB7851	F02.PB27601	314	1321	4	315	2123	3133	4	315
F02.PB17873	F02.PB33041	180	2308	1	185	726	2853	100	284
F02.PB16269	F02.PB20114	1	1803	1802	2190	3	1824	1989	2378
F02.PB30554	F02.PB18736	1	2034	2030	2519	42	2075	2449	2938
F02.PB9854	F02.PB14789	1	1213	1213	1902	135	1362	1476	2164
F02.PB29736	F02.PB2704	1	1093	1093	1280	1	1093	1221	1408
F02.PB28069	F02.PB23643	1	2916	2913	3485	50	2960	3177	3749
F02.PB10576	F02.PB17498	116	1763	1	116	444	2091	56	171
F02.PB17713	F02.PB17883	1	1578	1582	2223	449	2026	2184	2825
F02.PB22624	F02.PB24322	1	1645	1646	2817	80	1722	2136	3295
F02.PB14622	F02.PB19673	1	1498	1496	2075	47	1544	1649	2228
F02.PB17424	F02.PB14475	1	1440	1442	2290	1	1430	1789	2635
F02.PB19104	F02.PB22831	1	2002	1998	2533	124	2121	2414	2947
F02.PB14930	F02.PB14389	1	1777	1774	2305	53	1834	1989	2520
F02.PB21815	F02.PB24015	152	2972	1	155	765	3583	100	250
F02.PB3664	F02.PB4320	1	1217	1215	1547	3	1219	1322	1654
F02.PB12013	F02.PB12003	1	1567	1566	2069	1	1567	1678	2182
F02.PB30283	F02.PB26183	1	2062	2062	2565	407	2469	2761	3264
F02.PB30081	F02.PB21801	616	2264	7	619	755	2403	9	621
F02.PB18903	F02.PB27434	1	1598	1597	1991	9	1604	2930	3324
F02.PB2475	F02.PB22053	239	1442	46	238	1790	2989	43	255
F02.PB32158	F02.PB23689	1	2162	2161	2994	255	2415	2564	3397
F02.PB10853	F02.PB23855	1	1405	1406	1879	1264	2667	2883	3357
F02.PB26609	F02.PB28072	686	3147	93	689	714	3175	18	614
F02.PB16219	F02.PB21801	1	2070	2067	2302	77	2146	2264	2499
F02.PB8400	F02.PB14373	523	1505	53	521	994	1976	25	493
F02.PB18372	F02.PB33801	100	1321	1320	2232	1	1221	2076	2988
F02.PB10547	F02.PB33491	1	1281	1280	1559	1515	2794	3061	3340
F02.PB13764	F02.PB16944	1	1737	1733	2240	14	1752	1882	2389
F02.PB32254	F02.PB21678	162	2121	1	162	277	2237	16	177
F02.PB25106	F02.PB27186	233	3002	1	234	416	3181	21	258
F02.PB28851	F02.PB24625	389	1060	8	391	2525	3197	1	384
F02.PB18510	F02.PB17540	1	1532	1532	2433	103	1641	1908	2811
F02.PB12481	F02.PB17001	1	1733	1730	2365	10	1745	1856	2494
F02.PB4488	F02.PB22016	1	1358	1355	1716	889	2248	2509	2860
F02.PB12650	F02.PB29973	1	1777	1776	2101	9	1762	2092	2429
F02.PB11076	F02.PB21279	679	1976	7	679	807	2111	14	695
F02.PB24412	F02.PB27294	17	3138	3134	3315	50	3170	3331	3510
F02.PB21507	F02.PB15723	1	1524	1522	2033	55	1575	1732	2244
F02.PB34998	F02.PB28127	1161	3131	1	1164	1302	3272	1	1164
F02.PB17172	F02.PB17858	1	2169	2168	2408	5	2176	2286	2527
F02.PB22385	F02.PB27221	1	1480	1480	2760	199	1682	1947	3236
F02.PB19671	F02.PB27173	1	1943	1941	2370	414	2350	2451	2879
F02.PB31805	F02.PB11850	1	1079	1079	2109	8	1086	1357	2386
F02.PB30580	F02.PB14493	1	1488	1487	1921	72	1558	1749	2183
F02.PB10576	F02.PB16130	116	1720	1	116	573	2177	219	334
F02.PB21801	F02.PB26826	388	2505	5	391	907	3024	4	391
F02.PB24892	F02.PB27596	1	2018	2019	3446	4	2021	2147	3576
F02.PB12832	F02.PB30324	1	1354	1355	2024	4	1358	1472	2141
F02.PB26656	F02.PB28066	105	3646	1	106	347	3879	89	194
F02.PB32937	F02.PB23146	159	2505	1	164	408	2754	4	167
F02.PB15040	F02.PB24224	1	1908	1904	2505	1951	3859	3995	4597
F02.PB2369	F02.PB15635	331	1306	51	331	1104	2079	71	350
F02.PB11924	F02.PB23393	1	1412	1413	2690	31	1442	2004	3289
F02.PB7559	F02.PB7423	261	1083	3	265	394	1217	1	264
F02.PB8514	F02.PB29241	825	1974	83	827	851	2000	3	747
F02.PB16021	F02.PB33562	388	2692	49	387	1073	3378	1	339
F02.PB16331	F02.PB32124	1036	2274	1	1036	1312	2549	160	1195
F02.PB29098	F02.PB21929	109	1074	6	111	1757	2722	1	107
F02.PB14245	F02.PB16440	1	1460	1458	2138	1	1469	1578	2263
F02.PB12644	F02.PB26733	1	2126	2124	2628	1	2110	3268	3776
F02.PB15676	F02.PB17866	170	2126	16	169	432	2384	1	154
F02.PB29489	F02.PB11664	8	642	637	1069	9	643	751	1185
F02.PB21815	F02.PB25515	152	2915	1	151	758	3512	96	242
F02.PB14100	F02.PB20813	1	1727	1729	2058	1	1712	2294	2622
F02.PB18967	F02.PB17869	2	2012	2013	2274	1	2011	2154	2415
F02.PB25081	F02.PB24776	1201	3210	1	1202	1324	3330	21	1206
F02.PB13622	F02.PB18088	1	1846	1847	2087	400	2245	2399	2639
F02.PB17067	F02.PB16166	1226	2361	1	1226	1544	2678	173	1405
F02.PB5096	F02.PB10585	102	1698	1	104	309	1906	37	138
F02.PB10862	F02.PB33143	1	1185	1182	1913	2	1186	1776	2507
F02.PB18231	F02.PB29965	1	1579	1578	2113	39	1606	1876	2411
F02.PB22034	F02.PB26391	2	2027	2023	2901	2	2029	2444	3323
F02.PB22624	F02.PB33949	1	1645	1646	2817	70	1712	1819	2978
F02.PB14413	F02.PB17223	146	2187	1	147	480	2521	169	316
F02.PB29492	F02.PB8570	136	1769	13	140	244	1889	9	136
F02.PB14405	F02.PB24115	10	2126	2122	2584	1	2117	2607	3069
F02.PB9016	F02.PB22393	164	1681	1	168	1380	2897	317	481
F02.PB30764	F02.PB24110	1040	2422	1	1042	2278	3661	909	1950
F02.PB21891	F02.PB26263	215	2938	18	214	380	3103	18	215
F02.PB2918	F02.PB20942	1	1279	1276	1764	246	1524	1634	2122
F02.PB23210	F02.PB33482	107	1412	1410	2630	25	1330	2584	3805
F02.PB28869	F02.PB30123	365	1434	5	367	1671	2740	1	363
F02.PB17521	F02.PB30689	1	1336	1334	2093	1	1339	1759	2521
F02.PB17188	F02.PB27795	1	2095	2094	2309	749	2855	3055	3271
F02.PB24972	F02.PB26024	1	3277	3278	3605	10	3285	3492	3819
F02.PB31298	F02.PB35282	1	1933	1928	2358	1	1933	2718	3148
F02.PB19250	F02.PB19558	1088	2409	1	1083	1305	2626	8	1086
F02.PB15025	F02.PB30648	1	1702	1702	2331	1	1703	1826	2455
F02.PB13145	F02.PB28021	114	2196	1	114	1133	3214	1	114
F02.PB4516	F02.PB32492	488	1693	6	490	947	2153	1	485
F02.PB12136	F02.PB19182	269	2416	42	269	359	2507	1	228
F02.PB12315	F02.PB27889	178	2040	1	178	1325	3187	2	179
F02.PB21518	F02.PB12949	1	1651	1649	2448	2	1652	1914	2712
F02.PB8983	F02.PB12002	1	1643	1642	1850	73	1707	1868	2074
F02.PB21756	F02.PB24891	1	1573	1572	2835	25	1598	1912	3173
F02.PB27970	F02.PB28000	1275	3330	1	1276	1683	3740	172	1447
F02.PB22661	F02.PB33511	1	2135	2135	2972	44	2165	2370	3208
F02.PB25267	F02.PB26895	2828	989	1036	2828	323	2163	2169	3961
F02.PB17577	F02.PB30486	131	2294	10	133	301	2469	1	124
F02.PB15493	F02.PB35022	560	2144	88	564	1359	2944	64	540
F02.PB13828	F02.PB14172	1	1435	1433	2506	12	1442	1646	2720
F02.PB20291	F02.PB24770	1	1465	1464	2368	23	1488	2181	3066
F02.PB15567	F02.PB20963	327	2069	44	327	1220	2964	1	286
F02.PB4652	F02.PB35161	228	1513	51	233	1678	2963	120	302
F02.PB11677	F02.PB7427	169	1572	40	173	366	1771	1	135
F02.PB9343	F02.PB25245	1	1281	1280	1929	31	1311	2328	2977
F02.PB6330	F02.PB24595	1	1036	1033	1790	185	1213	2262	3019
F02.PB27775	F02.PB23312	1	3453	3449	3786	488	3942	4184	4519
F02.PB13388	F02.PB24925	112	2167	1	114	923	2969	51	165
F02.PB20024	F02.PB21637	194	2087	1	196	1028	2921	1	196
F02.PB11373	F02.PB13460	1	1176	1177	1456	1	1168	1610	1886
F02.PB17272	F02.PB21735	142	2477	1	142	435	2783	102	243
F02.PB11417	F02.PB19254	1	1215	1213	1633	38	1250	1727	2146
F02.PB27438	F02.PB24129	165	3338	1	166	393	3566	84	249
F02.PB12284	F02.PB33641	1128	2685	110	1133	2504	4062	1	1024
F02.PB23280	F02.PB25852	1427	3115	126	1428	1563	3251	1	1304
F02.PB24076	F02.PB27740	1	2041	2040	3045	59	2102	2206	3212
F02.PB23940	F02.PB24427	103	3030	1	101	302	3229	12	112
F02.PB15003	F02.PB21125	1197	2446	1	1198	1691	2946	29	1233
F02.PB18440	F02.PB12815	1	1587	1592	2056	56	1642	1928	2390
F02.PB23032	F02.PB21605	1	2015	2016	2546	1	2012	2425	2964
F02.PB31455	F02.PB32970	1	1930	1928	2484	272	2216	2337	2893
F02.PB12271	F02.PB33659	1	1628	1626	2203	34	1679	3776	4353
F02.PB3344	F02.PB12232	1	1617	1614	1758	153	1771	2106	2251
F02.PB23384	F02.PB35025	1	2378	2373	3566	6	2383	2617	3810
F02.PB16307	F02.PB34735	1	2000	1998	2444	7	2005	2656	3100
F02.PB11073	F02.PB22236	1	1320	1321	1973	303	1622	2338	2986
F02.PB20507	F02.PB25840	1	1401	1399	2279	1	1401	2328	3206
F02.PB29270	F02.PB20735	193	1676	26	195	1060	2552	25	204
F02.PB9758	F02.PB19070	1	1056	1056	1891	3	1072	1366	2198
F02.PB14201	F02.PB15315	331	2164	8	330	429	2263	1	323
F02.PB20220	F02.PB24443	160	2166	1	161	1091	3090	331	491
F02.PB12801	F02.PB21924	108	2568	1	105	392	2862	175	278
F02.PB18550	F02.PB27006	189	2053	1	190	1284	3147	20	209
F02.PB25196	F02.PB25684	1322	3005	1	1319	1488	3174	29	1353
F02.PB19629	F02.PB20057	1	1295	1290	2043	51	1343	1487	2239
F02.PB32911	F02.PB27232	1230	2793	10	1231	1609	3174	29	1261
F02.PB20350	F02.PB20071	1	1760	1759	2129	22	1779	1884	2255
F02.PB5118	F02.PB21000	271	1698	4	272	954	2381	1	266
F02.PB15219	F02.PB25770	1054	2180	1	1056	2020	3140	166	1221
F02.PB30709	F02.PB34028	1	1948	1948	2742	798	2748	2923	3716
F02.PB15202	F02.PB17223	206	2197	1	207	503	2495	110	316
F02.PB32496	F02.PB22533	350	2140	70	349	917	2709	85	365
F02.PB7651	F02.PB20129	291	1534	6	292	1540	2785	5	300
F02.PB16275	F02.PB25623	1	1695	1695	2237	733	2418	2554	3085
F02.PB8467	F02.PB15002	1	1240	1238	1973	90	1328	1665	2400
F02.PB21770	F02.PB34322	18	1885	1883	2926	86	1950	2278	3322
F02.PB14160	F02.PB22057	286	2109	72	286	942	2763	309	522
F02.PB6702	F02.PB22053	253	1441	6	252	1790	2978	8	255
F02.PB30103	F02.PB12177	1	1901	1899	2196	2	1902	2107	2405
F02.PB21890	F02.PB35244	1	1654	1652	2785	215	1868	1988	3112
F02.PB10133	F02.PB4376	1	1043	1039	1148	12	1057	1215	1324
F02.PB11955	F02.PB14226	328	2412	4	330	450	2534	1	328
F02.PB4541	F02.PB12785	1	1170	1168	1729	1	1171	1927	2490
F02.PB15347	F02.PB26961	1	1379	1378	2327	2	1384	2067	3016
F02.PB16929	F02.PB17883	1	1549	1553	2178	477	2026	2184	2809
F02.PB22325	F02.PB25462	1525	2850	118	1526	2932	4258	1258	2668
F02.PB15971	F02.PB25862	1	1123	1121	2150	539	1663	2057	3087
F02.PB26817	F02.PB25173	1	3726	3725	3872	83	3815	3916	4062
F02.PB17706	F02.PB26290	1	1428	1432	2672	107	1534	1651	2890
F02.PB9695	F02.PB18105	1	1096	1095	1936	532	1629	1845	2673
F02.PB31297	F02.PB32947	1	1537	1536	2520	255	1791	1909	2893
F02.PB24505	F02.PB27020	202	3360	101	201	589	3754	33	133
F02.PB19086	F02.PB17883	1	1814	1818	2430	214	2026	2184	2809
F02.PB21298	F02.PB24949	1	1039	1039	2032	84	1122	2405	3396
F02.PB15000	F02.PB18421	1	1852	1850	2182	1	1881	2134	2466
F02.PB18702	F02.PB12616	1	1906	1907	2259	2	1907	2036	2388
F02.PB11432	F02.PB16520	294	1826	54	295	458	1991	1	243
F02.PB11073	F02.PB20077	1	1320	1321	1968	395	1714	2295	2945
F02.PB21999	F02.PB26704	1	1995	1994	2943	592	2580	2739	3688
F02.PB11452	F02.PB31352	193	1196	7	197	691	1702	215	406
F02.PB23130	F02.PB27339	349	2923	73	351	1241	3815	141	419
F02.PB2738	F02.PB32077	186	1261	5	187	1085	2160	1	183
F02.PB30252	F02.PB22075	11	1790	1791	2363	547	2326	2186	2765
F02.PB21512	F02.PB23457	1	1615	1614	2653	7	1620	2183	3225
F02.PB7527	F02.PB14645	156	1094	25	159	1321	2260	60	194
F02.PB2975	F02.PB12231	130	1446	1	132	1174	2490	1	132
F02.PB22631	F02.PB24224	1	2196	2192	2794	1676	3859	3995	4597
F02.PB32286	F02.PB33929	195	2179	1	194	1681	3665	49	242
F02.PB4408	F02.PB26816	212	1130	38	211	2113	3029	1	175
F02.PB13759	F02.PB27495	1095	2186	1	1097	2938	4029	1607	2703
F02.PB15872	F02.PB18419	13	1430	1429	2103	2	1420	2296	2972
F02.PB9695	F02.PB31701	1	1096	1095	1939	527	1623	1851	2695
F02.PB13040	F02.PB22034	1	1654	1652	2082	430	2089	2497	2927
F02.PB20758	F02.PB30582	1	1137	1133	2016	126	1262	1474	2358
F02.PB19104	F02.PB22437	1	2002	1998	2606	6	2003	2296	2903
F02.PB10131	F02.PB16243	1	1556	1553	1928	41	1599	1761	2136
F02.PB22585	F02.PB23303	101	2930	1	102	306	3127	91	188
F02.PB31621	F02.PB21768	1	1995	1992	2308	130	2125	2549	2865
F02.PB20104	F02.PB20472	748	2231	95	752	895	2382	126	783
F02.PB5485	F02.PB20116	1	1056	1055	1883	1	1056	1202	2031
F02.PB29623	F02.PB30670	8	658	657	1209	42	690	1955	2507
F02.PB9737	F02.PB11232	153	1726	1	153	385	1959	130	282
F02.PB20125	F02.PB26939	1	1913	1909	2441	593	2499	2727	3262
F02.PB30881	F02.PB25259	1	1518	1516	2132	681	2199	2311	2928
F02.PB32331	F02.PB33564	1	1683	1681	2200	744	2426	2699	3240
F02.PB16226	F02.PB33475	1	1758	1756	2260	9	1767	2518	3022
F02.PB24016	F02.PB27406	1825	3526	139	1827	2109	3811	1	1693
F02.PB21396	F02.PB18476	133	2127	1	134	395	2392	128	261
F02.PB28170	F02.PB24948	365	3277	87	366	657	3570	66	348
F02.PB31863	F02.PB23510	156	2185	13	152	1767	3797	1	129
F02.PB8333	F02.PB30296	1	1397	1398	1650	1	1396	1649	1901
F02.PB9400	F02.PB31235	1	1125	1123	1725	114	1238	1530	2132
F02.PB16375	F02.PB34804	417	2212	73	419	1697	3492	1	347
F02.PB15567	F02.PB23681	326	2078	44	327	2636	4389	1	285
F02.PB26081	F02.PB27187	1365	3146	1	1370	2049	3832	509	1883
F02.PB19329	F02.PB26067	1	1716	1715	2609	2	1712	2201	3093
F02.PB20927	F02.PB30840	1	1161	1160	2291	53	1214	1457	2589
F02.PB8600	F02.PB13692	1	1004	1005	1909	214	1217	1353	2256
F02.PB15846	F02.PB23609	1	1471	1470	2629	488	1951	2191	3352
F02.PB32772	F02.PB23839	223	2888	1	225	353	3028	5	227
F02.PB30558	F02.PB25720	130	2384	1	132	926	3180	115	246
F02.PB8828	F02.PB29268	477	1637	51	475	772	1932	157	583
F02.PB16641	F02.PB33135	1	1280	1279	2027	11	1291	2349	3097
F02.PB15519	F02.PB21452	1	1202	1199	2108	47	1248	1415	2326
F02.PB15906	F02.PB35194	1358	2842	1	1360	2261	3747	351	1715
F02.PB34697	F02.PB27403	1	2773	2771	3471	86	2857	2974	3674
F02.PB18532	F02.PB20423	283	2485	73	284	653	2856	1	214
F02.PB21840	F02.PB27607	1199	2843	1	1200	1805	3448	480	1679
F02.PB14543	F02.PB35039	320	2001	35	320	1157	2839	1	286
F02.PB21149	F02.PB15317	11	1371	1369	2193	1	1361	1518	2340
F02.PB15391	F02.PB23414	1	1424	1425	2327	611	2034	2394	3296
F02.PB15437	F02.PB18934	1	1539	1537	2109	1	1543	1925	2498
F02.PB23480	F02.PB26047	12	2262	2263	3331	1	2252	2409	3479
F02.PB29492	F02.PB8505	136	1706	1	140	298	1877	51	190
F02.PB11908	F02.PB17985	631	2158	9	636	772	2300	12	639
F02.PB15549	F02.PB29965	1	1555	1554	2089	31	1606	1876	2411
F02.PB21810	F02.PB25671	1	2221	2221	2931	7	2226	2347	3055
F02.PB24886	F02.PB24024	19	2563	2565	3468	48	2589	2740	3638
F02.PB28687	F02.PB10111	243	1762	9	243	354	1872	1	231
F02.PB1962	F02.PB22900	149	1288	3	149	1824	2961	1	147
F02.PB4502	F02.PB13853	121	1796	1	120	709	2382	6	125
F02.PB30902	F02.PB18757	1	1040	1045	1998	17	1058	1196	2151
F02.PB4478	F02.PB19281	1	1167	1166	1657	248	1414	1662	2154
F02.PB21075	F02.PB24024	1	1240	1238	2137	1350	2589	2737	3638
F02.PB12446	F02.PB17802	1	1202	1203	2239	52	1259	1359	2404
F02.PB25858	F02.PB26328	22	2472	2474	3017	1	2444	2571	3111
F02.PB12653	F02.PB34579	1	1451	1454	2088	636	2086	2500	3127
F02.PB18746	F02.PB25874	1036	2559	1	1037	1641	3162	217	1253
F02.PB23429	F02.PB35181	1	1938	1936	3282	1	1938	2903	4252
F02.PB19048	F02.PB20930	228	2584	114	229	373	2727	1	115
F02.PB2707	F02.PB25375	1	1157	1154	1739	2	1158	2995	3582
F02.PB11280	F02.PB24245	1	1477	1476	1903	69	1547	2710	3139
F02.PB8234	F02.PB12523	1	1031	1031	1856	3	1034	1527	2352
F02.PB23501	F02.PB26209	722	3379	82	723	1280	3937	1	642
F02.PB19671	F02.PB17768	1	1943	1941	2370	356	2292	2401	2829
F02.PB1911	F02.PB6745	136	1510	1	136	316	1689	1	131
F02.PB14972	F02.PB22935	1	1893	1896	2377	74	1989	2285	2766
F02.PB2325	F02.PB7864	110	1200	1	109	243	1346	22	130
F02.PB20291	F02.PB32690	1	1465	1464	2368	23	1488	2133	3018
F02.PB8573	F02.PB20342	336	1958	49	337	470	2092	1	289
F02.PB15680	F02.PB27451	1	1733	1730	2203	61	1783	2817	3294
F02.PB20484	F02.PB30712	482	2020	7	482	870	2409	2	486
F02.PB15118	F02.PB20164	1	1663	1662	2052	248	1913	2072	2461
F02.PB4235	F02.PB24147	338	1943	80	340	1767	3372	1	261
F02.PB17067	F02.PB24292	1226	2361	1	1226	1555	2688	185	1416
F02.PB7616	F02.PB12309	102	1948	1	103	271	2116	20	122
F02.PB14271	F02.PB35278	1	1521	1521	2059	1004	2524	2850	3390
F02.PB30020	F02.PB20925	1	1552	1549	1985	56	1607	1718	2154
F02.PB23617	F02.PB24015	236	3019	1	234	765	3555	13	246
F02.PB13203	F02.PB21401	1008	2052	1	1008	1908	2951	1	1008
F02.PB25383	F02.PB28119	1	2842	2842	3217	9	2836	3033	3407
F02.PB6216	F02.PB25519	1	1177	1175	1558	1370	2549	2860	3228
F02.PB14077	F02.PB12121	160	2440	1	162	302	2581	1	161
F02.PB2267	F02.PB6471	170	1196	8	171	466	1496	3	163
F02.PB7317	F02.PB31270	1	1030	1029	1522	252	1268	1992	2486
F02.PB25981	F02.PB24856	1	2349	2345	3428	308	2659	3131	4217
F02.PB32264	F02.PB14632	1	2019	2017	2258	1	2019	2237	2478
F02.PB17947	F02.PB21623	11	1699	1698	2557	1	1690	2117	2975
F02.PB16402	F02.PB24948	1	2128	2130	2482	1393	3520	3688	4045
F02.PB22503	F02.PB33564	1	2412	2412	2953	8	2422	2697	3240
F02.PB17067	F02.PB26924	1226	2361	1	1226	2363	3496	993	2224
F02.PB14358	F02.PB21805	1054	2153	1	1055	1195	2294	7	1063
F02.PB13811	F02.PB26542	1	1230	1229	2085	1	1230	2217	3074
F02.PB26391	F02.PB24372	1392	3316	1	1392	1542	3468	1	1389
F02.PB11587	F02.PB10834	267	1912	64	269	306	1950	1	206
F02.PB8395	F02.PB13293	406	1492	5	408	1245	2331	1	404
F02.PB8676	F02.PB13877	174	1427	3	175	882	2135	1	172
F02.PB30665	F02.PB34539	1	2015	2014	2381	1	2015	2866	3233
F02.PB6507	F02.PB9099	167	1477	21	165	587	1902	20	166
F02.PB30282	F02.PB11756	1	2048	2051	2151	37	2081	2267	2368
F02.PB2958	F02.PB20496	394	1654	7	395	812	2079	1	389
F02.PB4868	F02.PB20543	184	1134	3	184	1545	2496	16	203
F02.PB8046	F02.PB31016	1	1198	1196	1742	683	1882	2124	2672
F02.PB3293	F02.PB21612	247	1378	47	247	1818	2952	1232	1431
F02.PB9645	F02.PB24289	1	1373	1370	1973	290	1668	2574	3178
F02.PB23064	F02.PB27889	237	2091	6	236	1326	3179	1	231
F02.PB30122	F02.PB30429	1	1945	1945	2131	28	1972	2072	2258
F02.PB11627	F02.PB2458	301	1218	38	301	437	1354	1	263
F02.PB17001	F02.PB27754	1	1934	1933	2494	3	1933	2961	3520
F02.PB34377	F02.PB25556	1	2877	2875	3103	2	2864	3074	3302
F02.PB32622	F02.PB27594	1	2241	2240	2807	217	2463	2983	3550
F02.PB2325	F02.PB23839	1	1034	1030	1174	5	1041	2884	3028
F02.PB21644	F02.PB24307	1130	2898	1	1133	1447	3216	183	1318
F02.PB30454	F02.PB22931	1	2309	2309	2673	49	2357	2513	2874
F02.PB10967	F02.PB14730	1	1171	1167	1564	1	1170	1704	2101
F02.PB11946	F02.PB27397	1	1586	1587	2121	3	1588	2690	3224
F02.PB3806	F02.PB9408	1	1133	1132	1742	2	1134	1236	1846
F02.PB8004	F02.PB13551	386	1681	8	382	883	2177	3	377
F02.PB23039	F02.PB12444	239	2415	1	234	593	2769	109	341
F02.PB22205	F02.PB25018	1	1545	1545	2677	56	1600	1906	3045
F02.PB28393	F02.PB4178	1	1237	1236	1575	17	1253	1391	1735
F02.PB12349	F02.PB35288	1	1661	1661	2675	5	1664	1879	2893
F02.PB18117	F02.PB32322	531	2686	77	532	673	2827	1	456
F02.PB18937	F02.PB23111	360	2070	53	363	651	2361	100	410
F02.PB20835	F02.PB14820	1054	2166	1	1055	1208	2316	1	1028
F02.PB12518	F02.PB31701	10	1616	1615	2462	9	1623	1851	2695
F02.PB22586	F02.PB25228	1	2001	2002	2894	538	2538	2667	3560
F02.PB15202	F02.PB18476	206	2194	1	207	395	2391	55	261
F02.PB32209	F02.PB33014	1	2261	2260	2512	1	2261	2598	2850
F02.PB4550	F02.PB14085	161	1802	1	164	342	1983	3	166
F02.PB20291	F02.PB26187	1	1242	1240	2368	24	1266	2098	3196
F02.PB18746	F02.PB34500	1038	2505	1	1037	1491	2958	116	1152
F02.PB17426	F02.PB20008	1	2037	2034	2313	398	2435	2627	2906
F02.PB34801	F02.PB33413	290	3308	1	292	437	3455	1	292
F02.PB9133	F02.PB21384	1	1271	1270	1544	3	1274	1737	2014
F02.PB30282	F02.PB14591	1	2052	2051	2179	12	2063	2241	2369
F02.PB12367	F02.PB23714	575	2307	61	577	2457	4188	1	518
F02.PB8467	F02.PB21268	1	1240	1238	1964	1	1238	1606	2329
F02.PB22993	F02.PB21945	1	2338	2337	2833	22	2350	2477	2966
F02.PB34273	F02.PB27797	1	2267	2266	3115	324	2589	2766	3617
F02.PB22630	F02.PB25226	20	2050	2052	2987	96	2125	2411	3345
F02.PB15700	F02.PB22882	1	2018	2019	2436	1	2020	2542	2958
F02.PB19941	F02.PB24065	1209	2708	1	1210	1736	3235	171	1384
F02.PB14643	F02.PB15115	1	1776	1777	2563	1	1780	1971	2757
F02.PB14271	F02.PB25380	1	1521	1521	2146	1049	2572	2899	3527
F02.PB13022	F02.PB24289	1	1643	1640	2244	25	1668	2574	3178
F02.PB23769	F02.PB24553	1	2195	2195	3656	12	2205	2307	3769
F02.PB18397	F02.PB24802	1	1755	1753	2458	93	1849	2455	3181
F02.PB20540	F02.PB34485	1	2139	2140	2545	174	2310	2686	3089
F02.PB21002	F02.PB17620	13	1487	1487	2276	1	1467	1813	2601
F02.PB28102	F02.PB26011	1	2211	2210	3471	38	2249	2354	3616
F02.PB21075	F02.PB21843	1050	2168	1	1052	1782	2901	195	1246
F02.PB12394	F02.PB17883	1	1533	1537	2165	494	2026	2184	2825
F02.PB5626	F02.PB14000	356	1649	5	358	784	2068	1	345
F02.PB16084	F02.PB33053	1	1379	1383	2371	423	1804	1959	2949
F02.PB34030	F02.PB28119	1	2843	2838	3304	5	2837	2941	3407
F02.PB9609	F02.PB9496	1	1362	1359	1834	8	1370	1474	1956
F02.PB30094	F02.PB23555	1	1656	1657	2662	576	2231	2109	3113
F02.PB31931	F02.PB27012	241	2734	1	244	515	3008	1	244
F02.PB25352	F02.PB35064	554	3186	7	553	657	3310	1	543
F02.PB31814	F02.PB25206	1	1305	1306	2424	1	1306	2703	3820
F02.PB32168	F02.PB24577	20	2058	2059	2596	20	2057	2816	3352
F02.PB17933	F02.PB22374	2	2094	2097	2386	1	2094	2208	2497
F02.PB2490	F02.PB20699	539	1705	59	543	1804	2970	1	485
F02.PB5062	F02.PB32205	172	1569	36	173	1478	2875	114	251
F02.PB17543	F02.PB34527	1	1347	1345	2605	1	1347	1547	2807
F02.PB17397	F02.PB22882	1	1896	1897	2312	104	2020	2542	2956
F02.PB22367	F02.PB33564	1	2306	2308	2834	92	2422	2699	3228
F02.PB14843	F02.PB33507	655	2396	67	656	1490	3231	2	590
F02.PB12080	F02.PB24829	813	2543	89	816	2895	4619	1	728
F02.PB21696	F02.PB35288	1	1588	1588	2608	78	1664	1879	2897
F02.PB15988	F02.PB19867	1	1898	1898	2036	3	1900	2032	2170
F02.PB12739	F02.PB15994	1	1491	1490	2027	14	1502	1668	2200
F02.PB21550	F02.PB26171	117	2731	1	116	232	2846	4	119
F02.PB12402	F02.PB25359	229	2695	1	232	783	3255	42	275
F02.PB30881	F02.PB23581	1	1518	1516	2119	779	2287	2402	3005
F02.PB12318	F02.PB22016	119	2294	2291	2585	71	2248	2509	2803
F02.PB3994	F02.PB25393	1	1017	1018	1392	1514	2529	2653	3028
F02.PB17395	F02.PB34871	10	1488	1485	2108	8	1485	3046	3674
F02.PB14506	F02.PB25535	1	2131	2129	2515	306	2438	2673	3059
F02.PB16853	F02.PB24829	1	2492	2489	2714	1769	4264	4394	4619
F02.PB17742	F02.PB30460	139	2061	1	141	407	2328	1	141
F02.PB21490	F02.PB12751	1	1734	1732	2380	1	1734	1836	2488
F02.PB11485	F02.PB20633	445	1925	8	449	978	2473	1	427
F02.PB11765	F02.PB23457	1	1620	1619	2661	1	1620	2183	3225
F02.PB12802	F02.PB33659	1	1646	1644	2225	34	1679	3776	4357
F02.PB25528	F02.PB26895	2804	965	1012	2804	323	2163	2169	3961
F02.PB19817	F02.PB25377	1	1612	1612	2053	1541	3158	3313	3753
F02.PB18397	F02.PB23757	1	1755	1753	2499	84	1831	2444	3212
F02.PB11435	F02.PB30815	1	1220	1216	1991	1	1219	1441	2216
F02.PB31986	F02.PB12068	1	1757	1757	1995	47	1803	1937	2174
F02.PB6509	F02.PB33937	123	1414	1	122	1583	2873	263	384
F02.PB22192	F02.PB21629	1	1489	1487	2811	5	1493	1614	2938
F02.PB24151	F02.PB35108	1113	3328	1	1116	1272	3487	3	1118
F02.PB12497	F02.PB32057	818	2235	86	820	1401	2818	39	773
F02.PB11649	F02.PB3734	215	1515	7	212	391	1688	47	251
F02.PB16571	F02.PB14370	1	2045	2045	2502	54	2098	2220	2677
F02.PB11924	F02.PB24718	1	1412	1414	2648	66	1477	2036	3278
F02.PB22414	F02.PB22705	1035	2690	1	1037	1197	2853	54	1090
F02.PB14176	F02.PB24496	508	2567	59	510	873	2936	1	448
F02.PB11082	F02.PB32217	1	502	503	997	966	1466	1840	2334
F02.PB15756	F02.PB21070	1	1454	1450	2515	1	1451	1789	2864
F02.PB7527	F02.PB30090	156	1091	25	159	1338	2274	79	213
F02.PB21507	F02.PB14789	1	1346	1346	2033	19	1362	1476	2164
F02.PB22368	F02.PB34492	1	1455	1455	2830	4	1460	2652	4026
F02.PB27459	F02.PB34984	1	1724	1723	3154	840	2563	3104	4536
F02.PB12316	F02.PB21070	1	1451	1447	2506	1	1451	1789	2848
F02.PB17299	F02.PB19765	553	2246	65	552	616	2305	1	489
F02.PB10297	F02.PB25570	178	1945	1	179	1279	3046	2	180
F02.PB17135	F02.PB26643	1	1555	1558	2130	108	1665	2369	2940
F02.PB11948	F02.PB26643	1	1661	1665	2393	1	1665	2370	3103
F02.PB11750	F02.PB17324	322	2186	49	320	388	2254	1	270
F02.PB15477	F02.PB17620	1	1749	1746	2005	402	2150	2344	2602
F02.PB13160	F02.PB23012	11	2330	2330	2688	2	2321	2526	2887
F02.PB27980	F02.PB25177	1	1833	1834	3061	68	1901	2105	3332
F02.PB23245	F02.PB27186	267	3030	17	268	416	3178	7	258
F02.PB22062	F02.PB26556	14	2515	2511	2844	15	2517	2760	3096
F02.PB14361	F02.PB23467	11	1819	1818	2080	1923	3732	3845	4107
F02.PB14546	F02.PB22935	1	1553	1556	2093	413	1989	2285	2824
F02.PB28137	F02.PB26011	1	2248	2247	3446	1	2249	2354	3555
F02.PB24892	F02.PB24902	1	2018	2019	3446	7	2024	2150	3582
F02.PB30252	F02.PB18753	11	1790	1791	2363	108	1887	1747	2319
F02.PB8983	F02.PB19224	1	1643	1642	1850	66	1706	1885	2093
F02.PB32470	F02.PB34808	1	1697	1696	2357	2	1698	2189	2850
F02.PB13045	F02.PB16023	164	2268	12	163	357	2460	17	169
F02.PB12185	F02.PB22034	2	2090	2088	2502	2	2089	2497	2908
F02.PB2269	F02.PB22076	265	1401	36	268	1733	2872	1	233
F02.PB26081	F02.PB25695	1365	3083	1	1370	1854	3576	314	1688
F02.PB2807	F02.PB22521	246	1385	6	249	1786	2923	1	245
F02.PB11416	F02.PB18049	1	1576	1572	1916	49	1624	1804	2147
F02.PB18913	F02.PB31835	313	2338	92	312	346	2371	20	240
F02.PB14930	F02.PB19460	101	1777	1774	2305	188	1865	2020	2551
F02.PB3611	F02.PB3000	182	1027	2	182	333	1170	1	177
F02.PB23151	F02.PB21398	1	1704	1702	2256	1	1711	2007	2561
F02.PB9514	F02.PB25115	1	1011	1010	1853	943	1951	2231	3073
F02.PB10032	F02.PB31976	12	1689	1688	2046	9	1695	1809	2169
F02.PB12596	F02.PB13692	1	1167	1168	2058	49	1217	1353	2244
F02.PB8538	F02.PB14802	1	1025	1024	1946	14	1033	1592	2511
F02.PB17881	F02.PB22822	1	1145	1142	2139	1	1145	1310	2308
F02.PB12863	F02.PB12830	1	1491	1487	2344	1	1491	1881	2739
F02.PB21689	F02.PB24015	197	2953	1	197	829	3583	58	248
F02.PB27396	F02.PB33632	1128	3055	1	1129	1584	3506	1	1128
F02.PB8674	F02.PB33568	145	1945	1	144	1124	2924	3	146
F02.PB20811	F02.PB24115	1	1905	1901	2340	195	2117	2607	3047
F02.PB16917	F02.PB18920	371	2230	9	370	1075	2930	10	371
F02.PB14077	F02.PB21924	162	2484	1	162	576	2906	270	431
F02.PB21524	F02.PB21681	142	2686	1	143	429	2973	169	314
F02.PB29954	F02.PB34778	500	2288	7	501	1280	3068	74	568
F02.PB15236	F02.PB27110	1	1570	1574	2019	155	1721	2800	3245
F02.PB7794	F02.PB3431	17	1001	999	1111	74	1054	1191	1302
F02.PB4509	F02.PB22428	1	1539	1536	1809	631	2167	2320	2594
F02.PB15974	F02.PB21061	313	2121	39	312	1082	2893	708	980
F02.PB10480	F02.PB21637	242	1872	49	244	1028	2657	1	196
F02.PB19209	F02.PB16966	626	1968	64	625	825	2167	1	563
F02.PB12417	F02.PB21735	195	2479	1	195	435	2731	49	243
F02.PB6811	F02.PB16916	1	1070	1074	1355	3	1070	1626	1907
F02.PB12446	F02.PB17903	1	1202	1203	2239	10	1216	1316	2361
F02.PB10102	F02.PB22929	189	2055	1	191	1026	2898	201	392
F02.PB29556	F02.PB12840	1	1273	1274	1950	137	1412	1582	2260
F02.PB22343	F02.PB25097	1	2152	2151	2860	65	2220	2328	3032
F02.PB16571	F02.PB12522	1	2045	2045	2500	72	2116	2251	2709
F02.PB14541	F02.PB31161	1	1331	1329	2252	2	1332	1745	2668
F02.PB18498	F02.PB32926	20	2278	2281	2583	94	2351	2458	2761
F02.PB11073	F02.PB27709	1	1320	1321	1973	422	1741	2685	3334
F02.PB22756	F02.PB34606	1	1620	1616	2840	502	2126	2247	3481
F02.PB9478	F02.PB16177	1	1176	1177	1764	533	1706	1893	2479
F02.PB8522	F02.PB19152	321	1964	94	322	1163	2806	1	228
F02.PB13101	F02.PB15268	1	1885	1885	2573	6	1886	2072	2758
F02.PB21526	F02.PB30009	999	2062	1	1000	1558	2621	8	1007
F02.PB21672	F02.PB24816	17	2026	2024	2990	1	2009	2337	3305
F02.PB15871	F02.PB33833	356	2462	52	357	1084	3190	46	353
F02.PB34273	F02.PB26358	1	2267	2266	3115	20	2287	2464	3314
F02.PB26325	F02.PB24424	1	2069	2070	3033	566	2638	2858	3824
F02.PB3130	F02.PB16560	161	1753	1	160	592	2187	4	163
F02.PB19941	F02.PB24273	1209	2698	1	1209	1854	3343	236	1451
F02.PB9740	F02.PB26655	1	1485	1484	1842	52	1536	2868	3226
F02.PB31805	F02.PB27688	1	1081	1079	2109	6	1086	2138	3168
F02.PB4298	F02.PB12568	431	1076	9	433	1498	2143	1	423
F02.PB21871	F02.PB21629	1196	2521	1	1198	1614	2938	297	1493
F02.PB12570	F02.PB17532	11	1577	1577	2230	1	1567	1861	2514
F02.PB24802	F02.PB23530	15	2588	2585	3181	1	2579	2726	3322
F02.PB24324	F02.PB27186	247	3021	17	248	416	3183	14	258
F02.PB19625	F02.PB26805	1	1718	1717	2512	6	1708	2456	3254
F02.PB6890	F02.PB21319	146	1366	34	146	1750	2970	2	114
F02.PB18017	F02.PB26544	469	2043	47	468	1611	3189	1	424
F02.PB23961	F02.PB27221	117	1792	1792	3076	1	1682	1947	3240
F02.PB14455	F02.PB24289	1	1499	1496	2065	188	1668	2574	3143
F02.PB13545	F02.PB16802	1	1465	1466	2173	6	1467	1834	2540
F02.PB17935	F02.PB16755	1	1067	1068	2193	203	1269	1428	2558
F02.PB13301	F02.PB27986	1	1426	1426	2137	440	1865	2227	2941
F02.PB19429	F02.PB22198	1	1735	1734	2285	69	1807	1989	2539
F02.PB8488	F02.PB31358	1	1425	1423	1963	37	1461	1718	2258
F02.PB30881	F02.PB22301	1	1518	1516	2138	739	2257	2369	2992
F02.PB22127	F02.PB25464	1295	2863	1	1297	1502	3070	1	1297
F02.PB16190	F02.PB27606	1	1844	1847	2164	142	1980	3549	3869
F02.PB4484	F02.PB23839	1	1048	1044	1188	1	1041	2884	3028
F02.PB9929	F02.PB18876	266	1885	9	268	1247	2866	2	261
F02.PB5772	F02.PB31597	387	1022	6	389	542	1176	8	391
F02.PB4239	F02.PB34132	278	1599	28	280	1572	2892	29	278
F02.PB17484	F02.PB26725	177	2015	1	177	1031	2878	115	291
F02.PB22624	F02.PB25228	1	2354	2355	2817	187	2538	2667	3117
F02.PB27173	F02.PB25922	233	2951	17	236	945	3657	16	249
F02.PB18766	F02.PB21588	1	1723	1721	2494	4	1744	2138	2911
F02.PB18270	F02.PB24150	1	1663	1662	2081	48	1710	1902	2321
F02.PB25340	F02.PB27494	118	3031	1	120	295	3203	58	177
F02.PB26881	F02.PB23328	1173	3183	1	1176	1291	3313	1	1180
F02.PB24063	F02.PB34809	1170	3316	1	1172	1616	3761	49	1223
F02.PB21505	F02.PB33736	237	2210	43	239	1181	3154	1	196
F02.PB21999	F02.PB24694	1	1995	1994	2943	689	2679	2838	3786
F02.PB23991	F02.PB34621	231	3726	1	230	443	3941	1	230
F02.PB17808	F02.PB28128	254	2878	13	255	416	3042	2	245
F02.PB8401	F02.PB11154	272	1195	9	272	1058	1981	1	261
F02.PB29235	F02.PB24228	1	1234	1232	1979	210	1438	2635	3384
F02.PB17621	F02.PB34194	1	2286	2283	2951	1	2286	2429	3097
F02.PB24127	F02.PB34310	1	2606	2604	3236	188	2793	2895	3527
F02.PB22803	F02.PB33962	1318	2734	1	1319	1599	3014	175	1491
F02.PB22047	F02.PB24757	225	2848	10	225	372	3021	19	235
F02.PB4405	F02.PB12231	110	1411	1	113	1202	2503	21	133
F02.PB29871	F02.PB23557	1263	2692	1	1263	2254	3683	879	2147
F02.PB17232	F02.PB21605	1	1875	1876	2432	139	2012	2425	2990
F02.PB12536	F02.PB33565	299	2027	31	301	1675	3402	5	275
F02.PB23388	F02.PB23587	262	4136	159	264	337	4211	33	138
F02.PB31903	F02.PB20951	1	1970	1969	2298	1	1954	2132	2461
F02.PB4637	F02.PB23703	9	810	810	1228	97	896	1788	2206
F02.PB18733	F02.PB15777	10	1831	1826	2504	1	1828	1944	2623
F02.PB13388	F02.PB25898	112	2167	1	114	899	2977	27	141
F02.PB34377	F02.PB23669	16	2877	2875	3107	3	2860	3063	3296
F02.PB30542	F02.PB34599	1	1431	1430	2430	217	1630	1998	3000
F02.PB20291	F02.PB12751	1	1709	1707	2368	25	1734	1836	2478
F02.PB24828	F02.PB23469	1	2536	2532	3043	5	2535	2822	3333
F02.PB7983	F02.PB19886	310	1657	5	312	723	2070	34	341
F02.PB27306	F02.PB26011	1	2000	1999	3295	250	2249	2354	3650
F02.PB26611	F02.PB35062	1653	3786	1	1657	2122	4274	147	1803
F02.PB12490	F02.PB26045	397	2587	5	396	884	3077	1	390
F02.PB4313	F02.PB14363	154	1333	45	153	1043	2215	1	109
F02.PB9860	F02.PB27986	1	1287	1287	2045	559	1865	2227	2985
F02.PB9904	F02.PB14483	1	1107	1104	1613	102	1207	1677	2189
F02.PB14066	F02.PB16030	328	2089	34	331	647	2409	1	298
F02.PB8462	F02.PB18823	1	1374	1373	1987	5	1383	1766	2380
F02.PB18102	F02.PB22198	1	2116	2115	2431	45	2143	2289	2606
F02.PB9343	F02.PB31530	1	1281	1284	1907	9	1289	2130	2753
F02.PB17742	F02.PB31955	142	2061	12	139	229	2147	6	126
F02.PB21635	F02.PB25629	1	1622	1621	2921	12	1631	1882	3183
F02.PB17395	F02.PB15661	1	1263	1262	2102	6	1264	1634	2473
F02.PB20145	F02.PB34446	1	1500	1498	2761	1	1494	1597	2860
F02.PB5017	F02.PB11242	224	1196	44	225	782	1751	19	200
F02.PB35048	F02.PB26210	1	2899	2899	3312	1	2902	3005	3419
F02.PB20386	F02.PB19804	116	2014	1	116	562	2448	113	227
F02.PB30470	F02.PB22228	1	1963	1961	2641	165	2130	2308	2989
F02.PB29300	F02.PB13203	1	1748	1749	1902	1	1746	1918	2071
F02.PB10806	F02.PB11950	110	1971	1	112	315	2197	37	148
F02.PB32736	F02.PB12018	1	1082	1080	1638	1	1082	1787	2345
F02.PB32858	F02.PB23707	15	2273	2273	2920	146	2404	2527	3174
F02.PB25333	F02.PB23643	1715	3557	1	1720	1910	3749	10	1729
F02.PB21209	F02.PB26805	1	1703	1702	2500	1	1708	2456	3254
F02.PB5204	F02.PB31222	1	1512	1510	1773	8	1517	1867	2125
F02.PB26264	F02.PB26895	2817	978	1025	2817	323	2163	2169	3961
F02.PB19761	F02.PB11844	1	1945	1942	2092	72	2016	2215	2363
F02.PB26326	F02.PB25251	192	3148	1	193	687	3643	54	245
F02.PB20231	F02.PB17962	1	2267	2264	2382	136	2403	2286	2405
F02.PB22400	F02.PB14323	138	2147	1	138	687	2698	18	155
F02.PB19845	F02.PB24595	1	1209	1206	2019	16	1213	2262	3079
F02.PB15602	F02.PB19605	1	1297	1293	2151	104	1400	1762	2623
F02.PB21515	F02.PB31548	101	1951	1949	2672	62	1912	2118	2841
F02.PB28982	F02.PB6155	140	1643	1	143	331	1834	59	201
F02.PB4484	F02.PB34785	1	1048	1044	1197	128	1165	3224	3377
F02.PB7131	F02.PB10822	183	1607	3	181	552	1973	53	234
F02.PB15846	F02.PB23314	1	1471	1470	2629	488	1954	2194	3355
F02.PB29611	F02.PB32720	409	1853	9	411	1430	2886	8	395
F02.PB18287	F02.PB25789	1	1950	1955	2266	740	2694	2796	3106
F02.PB20061	F02.PB23012	1	1656	1656	2072	666	2321	2526	2964
F02.PB9268	F02.PB16030	115	1832	1	118	647	2366	181	298
F02.PB4426	F02.PB17044	413	1757	51	415	661	2006	54	418
F02.PB21878	F02.PB25226	1	2001	2003	2938	123	2125	2411	3345
F02.PB32078	F02.PB26005	1	1818	1817	2855	6	1816	2137	3171
F02.PB15062	F02.PB35121	385	2075	46	385	1664	3354	1178	1517
F02.PB12186	F02.PB25333	10	1725	1725	2296	1	1715	2986	3557
F02.PB13575	F02.PB18989	164	2643	1	164	420	2899	94	257
F02.PB19746	F02.PB13206	1	1021	1020	2055	13	1033	1169	2208
F02.PB14343	F02.PB24252	1	1738	1733	2230	1503	3240	3389	3886
F02.PB11394	F02.PB14677	1	1081	1081	1382	173	1252	2116	2416
